# Supplementary material for: Characterisation of reproductive tract microbiome and immune biomarkers for bovine genital campylobacteriosis in vaccinated and unvaccinated heifers
Source: Front Microbiol. 2024 Aug 19;15:1404525. doi: 10.3389/fmicb.2024.1404525 (PMC11366586; doi:10.3389/fmicb.2024.1404525)
Supplement: Supplementary file 2 [file Data_Sheet_2.xlsx]

## Sheet: Supplementary file 2
qPCR result in vaccinated and unvaccinated group before and after challenge
Sample/animal number (N=nonvaccinated; V=vaccinated)	DATE OF SAMPLING
	30.6.2021 - pre challenge			02.7.21 2 days post challenge			07.07.2021 7 days post challenge			14.7.21 14 days post challenge			21.7.21 21 days post challenge			28.7.21 28 day post challenge			04.08.2021 35 days post-challenge				11.08.2021 42 days post-challenge			18.08.2021 49 days post-challenge
	DNA Concentration in qPCR reactions	Cq Mean	Diagnostic result	DNA Concentration in qPCR reactions	Cq Mean	Diagnostic result	DNA Concentration in qPCR reactions	Cq Mean	Diagnostic result	DNA Concentration in qPCR reactions	Cq Mean	Diagnostic result	DNA Concentration in qPCR reactions	Cq Mean	Diagnostic result	DNA Concentration in qPCR reactions	Cq mean	Diagnostic result	DNA Concentration in qPCR reactions	Cq mean	Diagnostic result	Diagnostic result	DNA Concentration in qPCR reactions	Cq mean	Diagnostic result	DNA Concentration in qPCR reactions	Cq mean	Diagnostic result
NTC	No Template Control- negative control	0	Neg	No Template Control- negative control	0	Neg	No Template Control- negative control	0	Neg	No Template Control- negative control	0	Neg	No Template Control- negative control	0	Neg	No Template Control- negative control	0	Neg	No Template Control- negative control	0	Neg	Neg	No Template Control- negative control	0	Neg	No Template Control- negative control	0	Neg
N-217	9.02 ng	39.58	Neg	3.69 ng	32.25	Low Pos	11.48 ng	0	Neg	3.69 ng	36.76	Neg	1.32 ng	37.68	Neg	17.0 ng	38.03	Neg	13.0 ng	0	Neg	Neg	11.0 ng	0	Neg	45.0 ng	0	Neg
N-486	5.74 ng	0	Neg	1.23 ng	28.44	Pos	11.48 ng	29.89	Pos	4.51 ng	29.93	Pos	2.51 ng	34.05	Low Pos	12.38 ng	33.56	Low Pos	15.38 ng	34.33	Low Pos	Neg	16.38 ng	0	Neg	25.38 ng	0	Neg
N-578	6.79 ng	39.07	Neg	0.41 ng	39.03	Neg	2.87 ng	30.12	Pos	1.23 ng	37.9	Neg	1.30 ng	0	Neg	59.45 ng	0	Neg	19.45 ng	38.89	Neg	Neg	19.15 ng	0	Neg	28.45 ng	0	Neg
N-597	0.41 ng	39.6	Neg	5.33 ng	30.33	Pos	4.513 ng	28.75	Pos	5.74 ng	31.5	Low Pos	3.74 ng	30.01	Pos	56.17 ng	30.19	Pos	52.17 ng	38.38	Neg	Neg	45.17 ng	0	Neg	58.17 ng	0	Neg
N-647	6.97 ng	0	Neg	7.79 ng	27.56	Pos	9.43 ng	39.09	Neg	0.82 ng	34.53	Low Pos	0.72 ng	0	Neg	154 ng	39	Neg	15.89 ng	38	Neg	Neg	18.89 ng	0	Neg	35.90 ng	0	Neg
N-692	4.51 ng	0	Neg	4.51 ng	27.86	Pos	9.84 ng	33.45	Low Pos	4.10 ng	27.05	Pos	0.90 ng	0	Neg	23.90 ng	34.52	Low Pos	22.90 ng	35.67	Low Pos	Neg	23.10 ng	0	Neg	25.20 ng	0	Neg
V-481	4.1 ng	40.35	Neg	2.87 ng	38.24	Neg	2.46 ng	30.15	Pos	1.23 ng	30.6	Pos	1.00 ng	0	Neg	15.70 ng	37.77	Neg	19.70 ng	38.01	Neg	Neg	17.70 ng	0	Neg	26.70 ng	0	Neg
V-574	20.09 ng	0	Neg	4.92 ng	31.79	Low Pos	4.92 ng	29.82	Pos	7.38 ng	34.32	Low Pos	1.38 ng	34.67	Low Pos	38.21 ng	38.94	Neg	32.21 ng	0	Neg	Neg	36.11 ng	0	Neg	35.210 ng	0	Neg
V-594	19.27 ng	40.03	Neg	2.46 ng	35.18	Neg	6.56 ng	32.12	Low Pos	6.56 ng	33..37	Low Pos	2.56 ng	0	Neg	29.68 ng	0	Neg	23.18 ng	38.56	Neg	Neg	33.28 ng	0	Neg	27.80 ng	0	Neg
V-639	35.67ng	0	Neg	2.87 ng	37.98	Neg	0.82 ng	32.43	Low Pos	0.82 ng	30.83	Pos	0.92 ng	34	Low Pos	18.86 ng	32.1	Low Pos	19.96 ng	0	Neg	Neg	17.96 ng	0	Neg	26.60 ng	0	Neg
V-668	15.99ng	0	Neg	10.25 ng	36.22	Neg	10.66 ng	39.14	Neg	4.92 ng	29.15	Pos	0.72 ng	30.12	Pos	186 ng	0	Neg	16.56 ng	0	Neg	Neg	19.56 ng	0	Neg	15.60 ng	0	Neg
V-681	2.87ng	0	Neg	9.43 ng	33.55	Low Pos	3.28 ng	34.41	Neg	2.87 ng	28.66	Pos	1.57 ng	29.87	Pos	55 ng	39.44	Neg	54.35 ng	37.15	Neg	Neg	48.35 ng	0	Neg	44.30 ng	0	Neg
CFV76223	2 pg pure DNA positive control	18.23	Pos	2 pg pure DNA positive control	17.9	Pos	2 pg pure DNA positive control	17.96	Pos	2 pg pure DNA positive control	16.83	Pos	2 pg pure DNA positive control	19.25	Pos	2 pg pure DNA positive control	19.25	Pos	2 pg pure DNA positive control	18.13	18.13	Pos	2 pg pure DNA positive control	18.21	Pos	2 pg pure DNA positive control	18.21	0
N= Unvaccinated
V= Vaccinated
