# Supplementary material for: Characterisation of reproductive tract microbiome and immune biomarkers for bovine genital campylobacteriosis in vaccinated and unvaccinated heifers
Source: Front Microbiol. 2024 Aug 19;15:1404525. doi: 10.3389/fmicb.2024.1404525 (PMC11366586; doi:10.3389/fmicb.2024.1404525)
Supplement: Supplementary file 3 [file Data_Sheet_3.xlsx]

## Sheet: Supp. file_3_Table_S3.1
Table S3.1: Relative abundance of Phyla in vaginal microbiome of vaccinated and unvaccinated heifers associated with vaccination, challenge and oestrous stage
taxonomy_phylum	Sample	Read_count	Relative_abundance	Read_count_log10	Vaccination_status	Date_of_collection	Ostrus_stage	Challenge
d__Bacteria;p__Acidobacteriota	SD9421A	27	0.00827459	1.43136	1	09_06_21	Dioestrus	Before
d__Bacteria;p__Acidobacteriota	SD9481A	185	0.0494917	2.26717	1	21_07_21	Oestrus	After
d__Bacteria;p__Actinobacteriota	SD9399A	28	0.00811359	1.44716	0	28_05_21	Oestrus	Before
d__Bacteria;p__Actinobacteriota	SD9455A	2242	0.112754	3.35064	0	02_07_21	Oestrus	After
d__Bacteria;p__Actinobacteriota	SE1016B	771	0.0870695	2.88705	1	04_08_21	Dioestrus	After
d__Bacteria;p__Actinobacteriota	SD9413A	3205	0.0641	3.50583	0	09_06_21	Dioestrus	Before
d__Bacteria;p__Actinobacteriota	SD9477A	2799	0.484675	3.447	0	21_07_21	Oestrus	After
d__Bacteria;p__Actinobacteriota	SD9400A	392	0.0550484	2.59329	1	28_05_21	Oestrus	Before
d__Bacteria;p__Actinobacteriota	SD9424A	5166	0.10332	3.71315	1	18_06_21	Oestrus	Before
d__Bacteria;p__Actinobacteriota	SD9465A	3019	0.0618673	3.47986	0	14_07_21	Dioestrus	After
d__Bacteria;p__Actinobacteriota	SD9410A	490	0.0620882	2.6902	0	28_05_21	Oestrus	Before
d__Bacteria;p__Actinobacteriota	SD9407A	1087	0.0534021	3.03623	0	28_05_21	Oestrus	Before
d__Bacteria;p__Actinobacteriota	SD9420A	4018	0.128285	3.60401	1	09_06_21	Dioestrus	Before
d__Bacteria;p__Actinobacteriota	SD9480A	868	0.219802	2.93852	1	21_07_21	Oestrus	After
d__Bacteria;p__Actinobacteriota	SD9437A	229	0.0147428	2.35984	0	28_06_21	Dioestrus	Before
d__Bacteria;p__Actinobacteriota	SD9444A	4991	0.09982	3.69819	1	28_06_21	Dioestrus	Before
d__Bacteria;p__Actinobacteriota	SD9404A	3186	0.111445	3.50325	1	28_05_21	Oestrus	Before
d__Bacteria;p__Actinobacteriota	SD9417A	667	0.0652131	2.82413	0	09_06_21	Dioestrus	Before
d__Bacteria;p__Actinobacteriota	SD9414A	406	0.0792504	2.60853	1	09_06_21	Dioestrus	Before
d__Bacteria;p__Actinobacteriota	SD9402A	6435	0.330644	3.80855	1	28_05_21	Oestrus	Before
d__Bacteria;p__Actinobacteriota	SD9401A	218	0.0479648	2.33846	0	28_05_21	Oestrus	Before
d__Bacteria;p__Actinobacteriota	SD9430A	5132	0.10264	3.71029	1	18_06_21	Oestrus	Before
d__Bacteria;p__Actinobacteriota	SD9411A	460	0.0144409	2.66276	0	09_06_21	Dioestrus	Before
d__Bacteria;p__Actinobacteriota	SD9421A	1033	0.31658	3.0141	1	09_06_21	Dioestrus	Before
d__Bacteria;p__Actinobacteriota	SD9449A	240	0.0102385	2.38021	0	02_07_21	Oestrus	After
d__Bacteria;p__Actinobacteriota	SD9460A	1815	0.070774	3.25888	1	14_07_21	Dioestrus	After
d__Bacteria;p__Actinobacteriota	SD9438A	3948	0.07896	3.59638	1	28_06_21	Dioestrus	Before
d__Bacteria;p__Actinobacteriota	SE1011B	1172	0.088835	3.06893	1	04_08_21	Dioestrus	After
d__Bacteria;p__Actinobacteriota	SD9445A	4368	0.384203	3.64028	1	28_06_21	Dioestrus	Before
d__Bacteria;p__Actinobacteriota	SD9418A	4335	0.134202	3.63699	1	09_06_21	Dioestrus	Before
d__Bacteria;p__Actinobacteriota	SD9422A	5409	0.283773	3.73312	0	09_06_21	Dioestrus	Before
d__Bacteria;p__Actinobacteriota	SD9405A	8816	0.23407	3.94527	0	28_05_21	Oestrus	Before
d__Bacteria;p__Actinobacteriota	SE1006B	1866	0.141643	3.27091	0	04_08_21	Dioestrus	After
d__Bacteria;p__Actinobacteriota	SD9454A	3920	0.10269	3.59329	1	02_07_21	Oestrus	After
d__Bacteria;p__Actinobacteriota	SD9450A	394	0.14812	2.5955	1	02_07_21	Oestrus	After
d__Bacteria;p__Actinobacteriota	SD9470A	2696	0.101342	3.43072	0	14_07_21	Dioestrus	After
d__Bacteria;p__Actinobacteriota	SD9446A	10722	0.21444	4.03028	0	28_06_21	Dioestrus	Before
d__Bacteria;p__Actinobacteriota	SD9482A	2323	0.305136	3.36605	0	21_07_21	Oestrus	After
d__Bacteria;p__Actinobacteriota	SD9423A	6214	0.12428	3.79337	0	18_06_21	Oestrus	Before
d__Bacteria;p__Actinobacteriota	SD9406A	1065	0.0911737	3.02735	1	28_05_21	Oestrus	Before
d__Bacteria;p__Actinobacteriota	SD9461A	736	0.0201467	2.86688	0	14_07_21	Dioestrus	After
d__Bacteria;p__Actinobacteriota	SD9436A	357	0.0561409	2.55267	1	28_06_21	Dioestrus	Before
d__Bacteria;p__Actinobacteriota	SD9403A	292	0.0712717	2.46538	0	28_05_21	Oestrus	Before
d__Bacteria;p__Actinobacteriota	SE1015B	333	0.023352	2.52244	1	04_08_21	Dioestrus	After
d__Bacteria;p__Actinobacteriota	SD9447A	122	0.00818133	2.08636	0	02_07_21	Oestrus	After
d__Bacteria;p__Actinobacteriota	SD9472A	641	0.220124	2.80686	1	21_07_21	Oestrus	After
d__Bacteria;p__Actinobacteriota	SD9441A	570	0.0114	2.75587	0	28_06_21	Dioestrus	Before
d__Bacteria;p__Actinobacteriota	SD9471A	679	0.0234972	2.83187	0	21_07_21	Oestrus	After
d__Bacteria;p__Actinobacteriota	SD9440A	1915	0.0383	3.28217	1	28_06_21	Dioestrus	Before
d__Bacteria;p__Actinobacteriota	SD9468A	4083	0.101557	3.61098	1	14_07_21	Dioestrus	After
d__Bacteria;p__Actinobacteriota	SE1007B	2117	0.156978	3.32572	1	04_08_21	Dioestrus	After
d__Bacteria;p__Actinobacteriota	SD9433A	2157	0.04314	3.33385	1	18_06_21	Oestrus	Before
d__Bacteria;p__Actinobacteriota	SD9448A	2413	0.0836627	3.38256	1	02_07_21	Oestrus	After
d__Bacteria;p__Actinobacteriota	SE1008B	174	0.0149626	2.24055	0	04_08_21	Dioestrus	After
d__Bacteria;p__Actinobacteriota	SD9481A	315	0.0842697	2.49831	1	21_07_21	Oestrus	After
d__Bacteria;p__Actinobacteriota	SD9427A	847	0.0529574	2.92788	0	18_06_21	Oestrus	Before
d__Bacteria;p__Actinobacteriota	SD9456A	3887	0.145401	3.58961	1	02_07_21	Oestrus	After
d__Bacteria;p__Actinobacteriota	SD9415A	1504	0.0586081	3.17725	0	09_06_21	Dioestrus	Before
d__Bacteria;p__Actinobacteriota	SD9442A	13915	0.2783	4.14348	1	28_06_21	Dioestrus	Before
d__Bacteria;p__Actinobacteriota	SE1012B	503	0.118632	2.70157	0	04_08_21	Dioestrus	After
d__Bacteria;p__Actinobacteriota	SD9412A	1555	0.0844466	3.19173	1	09_06_21	Dioestrus	Before
d__Bacteria;p__Actinobacteriota	SD9435A	1086	0.0244777	3.03583	0	28_06_21	Dioestrus	Before
d__Bacteria;p__Actinobacteriota	SD9469A	1217	0.037289	3.08529	1	14_07_21	Dioestrus	After
d__Bacteria;p__Actinobacteriota	SD9426A	3813	0.07626	3.58127	1	18_06_21	Oestrus	Before
d__Bacteria;p__Actinobacteriota	SD9408A	2809	0.0952656	3.44855	1	28_05_21	Oestrus	Before
d__Bacteria;p__Actinobacteriota	SD9463A	485	0.04502	2.68574	0	14_07_21	Dioestrus	After
d__Bacteria;p__Actinobacteriota	SD9473A	1127	0.0385325	3.05192	0	21_07_21	Oestrus	After
d__Bacteria;p__Actinobacteriota	SE1014B	1755	0.105672	3.24428	0	04_08_21	Dioestrus	After
d__Bacteria;p__Actinobacteriota	SD9451A	796	0.0459744	2.90091	0	02_07_21	Oestrus	After
d__Bacteria;p__Actinobacteriota	SD9457A	2744	0.0625812	3.43838	1	02_07_21	Oestrus	After
d__Bacteria;p__Actinobacteriota	SD9475A	545	0.0424092	2.7364	0	21_07_21	Oestrus	After
d__Bacteria;p__Actinobacteriota	SD9431A	2460	0.0597073	3.39094	0	18_06_21	Oestrus	Before
d__Bacteria;p__Actinobacteriota	SD9478A	719	0.185884	2.85673	1	21_07_21	Oestrus	After
d__Bacteria;p__Actinobacteriota	SD9425A	812	0.01624	2.90956	0	18_06_21	Oestrus	Before
d__Bacteria;p__Actinobacteriota	SE1009B	1735	0.122407	3.2393	1	04_08_21	Dioestrus	After
d__Bacteria;p__Actinobacteriota	SE1013B	975	0.0630905	2.989	1	04_08_21	Dioestrus	After
d__Bacteria;p__Actinobacteriota	SD9439A	853	0.0364343	2.93095	0	28_06_21	Dioestrus	Before
d__Bacteria;p__Actinobacteriota	SD9409A	1739	0.0768381	3.2403	1	28_05_21	Oestrus	Before
d__Bacteria;p__Actinobacteriota	SD9428A	146	0.00292	2.16435	1	18_06_21	Oestrus	Before
d__Bacteria;p__Actinobacteriota	SD9479A	1251	0.0678932	3.09726	0	21_07_21	Oestrus	After
d__Bacteria;p__Actinobacteriota	SD9476A	2684	0.123278	3.42878	1	21_07_21	Oestrus	After
d__Bacteria;p__Actinobacteriota	SD9459A	474	0.016088	2.67578	0	14_07_21	Dioestrus	After
d__Bacteria;p__Actinobacteriota	SD9416A	8309	0.211511	3.91955	1	09_06_21	Dioestrus	Before
d__Bacteria;p__Actinobacteriota	SD9466A	3175	0.21346	3.50174	1	14_07_21	Dioestrus	After
d__Bacteria;p__Actinobacteriota	SD9458A	3127	0.0979023	3.49513	0	02_07_21	Oestrus	After
d__Bacteria;p__Actinobacteriota	SD9443A	2754	0.179029	3.43996	0	28_06_21	Dioestrus	Before
d__Bacteria;p__Actinobacteriota	SD9453A	223	0.0159217	2.3483	0	02_07_21	Oestrus	After
d__Bacteria;p__Actinobacteriota	SD9419A	4156	0.117737	3.61868	0	09_06_21	Dioestrus	Before
d__Bacteria;p__Actinobacteriota	SE1017B	306	0.0279503	2.48572	0	04_08_21	Dioestrus	After
d__Bacteria;p__Actinobacteriota	SD9429A	7082	0.47687	3.85016	0	18_06_21	Oestrus	Before
d__Bacteria;p__Actinobacteriota	SE1010B	9470	0.704613	3.97635	0	04_08_21	Dioestrus	After
d__Bacteria;p__Actinobacteriota	SD9474A	770	0.33033	2.88649	1	21_07_21	Oestrus	After
d__Bacteria;p__Actinobacteriota	SD9452A	8383	0.22809	3.9234	1	02_07_21	Oestrus	After
d__Bacteria;p__Actinobacteriota	SD9464A	5616	0.173918	3.74943	1	14_07_21	Dioestrus	After
d__Bacteria;p__Actinobacteriota	SD9467A	484	0.0430184	2.68485	0	14_07_21	Dioestrus	After
d__Bacteria;p__Actinobacteriota	SD9432A	9008	0.18016	3.95463	1	18_06_21	Oestrus	Before
d__Bacteria;p__Actinobacteriota	SD9462A	1281	0.0352718	3.10755	1	14_07_21	Dioestrus	After
d__Bacteria;p__Actinobacteriota	SD9434A	27937	0.581863	4.44618	0	18_06_21	Oestrus	Before
d__Bacteria;p__Bacteroidota	SD9414A	8	0.00156159	0.90309	1	09_06_21	Dioestrus	Before
d__Bacteria;p__Bacteroidota	SE1006B	4148	0.314863	3.61784	0	04_08_21	Dioestrus	After
d__Bacteria;p__Bacteroidota	SD9400A	295	0.0414268	2.46982	1	28_05_21	Oestrus	Before
d__Bacteria;p__Bacteroidota	SD9445A	54	0.00474976	1.73239	1	28_06_21	Dioestrus	Before
d__Bacteria;p__Bacteroidota	SD9477A	718	0.124329	2.85612	0	21_07_21	Oestrus	After
d__Bacteria;p__Bacteroidota	SD9476A	38	0.00174536	1.57978	1	21_07_21	Oestrus	After
d__Bacteria;p__Bacteroidota	SD9462A	3095	0.0852195	3.49066	1	14_07_21	Dioestrus	After
d__Bacteria;p__Bacteroidota	SD9417A	317	0.0309934	2.50106	0	09_06_21	Dioestrus	Before
d__Bacteria;p__Bacteroidota	SD9444A	2260	0.0452	3.35411	1	28_06_21	Dioestrus	Before
d__Bacteria;p__Bacteroidota	SD9413A	5642	0.11284	3.75143	0	09_06_21	Dioestrus	Before
d__Bacteria;p__Bacteroidota	SD9425A	7	0.00014	0.845098	0	18_06_21	Oestrus	Before
d__Bacteria;p__Bacteroidota	SE1008B	4282	0.368217	3.63165	0	04_08_21	Dioestrus	After
d__Bacteria;p__Bacteroidota	SD9420A	8	0.00025542	0.90309	1	09_06_21	Dioestrus	Before
d__Bacteria;p__Bacteroidota	SD9427A	77	0.0048143	1.88649	0	18_06_21	Oestrus	Before
d__Bacteria;p__Bacteroidota	SD9448A	444	0.0153942	2.64738	1	02_07_21	Oestrus	After
d__Bacteria;p__Bacteroidota	SD9481A	280	0.0749064	2.44716	1	21_07_21	Oestrus	After
d__Bacteria;p__Bacteroidota	SD9451A	74	0.004274	1.86923	0	02_07_21	Oestrus	After
d__Bacteria;p__Bacteroidota	SD9457A	6232	0.142131	3.79463	1	02_07_21	Oestrus	After
d__Bacteria;p__Bacteroidota	SE1011B	593	0.0449481	2.77305	1	04_08_21	Dioestrus	After
d__Bacteria;p__Bacteroidota	SD9402A	14	0.000719351	1.14613	1	28_05_21	Oestrus	Before
d__Bacteria;p__Bacteroidota	SD9412A	211	0.0114587	2.32428	1	09_06_21	Dioestrus	Before
d__Bacteria;p__Bacteroidota	SD9411A	32	0.00100458	1.50515	0	09_06_21	Dioestrus	Before
d__Bacteria;p__Bacteroidota	SD9404A	1296	0.0453337	3.11261	1	28_05_21	Oestrus	Before
d__Bacteria;p__Bacteroidota	SD9421A	95	0.0291143	1.97772	1	09_06_21	Dioestrus	Before
d__Bacteria;p__Bacteroidota	SD9461A	10011	0.274034	4.00048	0	14_07_21	Dioestrus	After
d__Bacteria;p__Bacteroidota	SD9480A	30	0.00759686	1.47712	1	21_07_21	Oestrus	After
d__Bacteria;p__Bacteroidota	SD9452A	13	0.000353713	1.11394	1	02_07_21	Oestrus	After
d__Bacteria;p__Bacteroidota	SD9416A	239	0.0060839	2.3784	1	09_06_21	Dioestrus	Before
d__Bacteria;p__Bacteroidota	SD9419A	2796	0.079209	3.44654	0	09_06_21	Dioestrus	Before
d__Bacteria;p__Bacteroidota	SD9473A	1409	0.0481742	3.14891	0	21_07_21	Oestrus	After
d__Bacteria;p__Bacteroidota	SD9403A	28	0.00683427	1.44716	0	28_05_21	Oestrus	Before
d__Bacteria;p__Bacteroidota	SD9437A	422	0.027168	2.62531	0	28_06_21	Dioestrus	Before
d__Bacteria;p__Bacteroidota	SD9455A	275	0.0138302	2.43933	0	02_07_21	Oestrus	After
d__Bacteria;p__Bacteroidota	SD9405A	2	5.31E-05	0.30103	0	28_05_21	Oestrus	Before
d__Bacteria;p__Bacteroidota	SE1016B	427	0.0482213	2.63043	1	04_08_21	Dioestrus	After
d__Bacteria;p__Bacteroidota	SD9430A	667	0.01334	2.82413	1	18_06_21	Oestrus	Before
d__Bacteria;p__Bacteroidota	SD9441A	4	8.00E-05	0.60206	0	28_06_21	Dioestrus	Before
d__Bacteria;p__Bacteroidota	SD9410A	698	0.088444	2.84386	0	28_05_21	Oestrus	Before
d__Bacteria;p__Bacteroidota	SD9423A	35	7.00E-04	1.54407	0	18_06_21	Oestrus	Before
d__Bacteria;p__Bacteroidota	SD9459A	8007	0.271765	3.90347	0	14_07_21	Dioestrus	After
d__Bacteria;p__Bacteroidota	SD9407A	4801	0.235863	3.68133	0	28_05_21	Oestrus	Before
d__Bacteria;p__Bacteroidota	SD9460A	2567	0.100097	3.40943	1	14_07_21	Dioestrus	After
d__Bacteria;p__Bacteroidota	SD9428A	206	0.00412	2.31387	1	18_06_21	Oestrus	Before
d__Bacteria;p__Bacteroidota	SD9443A	68	0.00442046	1.83251	0	28_06_21	Dioestrus	Before
d__Bacteria;p__Bacteroidota	SD9436A	18	0.00283063	1.25527	1	28_06_21	Dioestrus	Before
d__Bacteria;p__Bacteroidota	SD9456A	349	0.013055	2.54283	1	02_07_21	Oestrus	After
d__Bacteria;p__Bacteroidota	SD9475A	69	0.00536923	1.83885	0	21_07_21	Oestrus	After
d__Bacteria;p__Bacteroidota	SE1012B	3094	0.729717	3.49052	0	04_08_21	Dioestrus	After
d__Bacteria;p__Bacteroidota	SD9454A	6709	0.175752	3.82666	1	02_07_21	Oestrus	After
d__Bacteria;p__Bacteroidota	SE1017B	4399	0.401809	3.64335	0	04_08_21	Dioestrus	After
d__Bacteria;p__Bacteroidota	SD9429A	51	0.00343411	1.70757	0	18_06_21	Oestrus	Before
d__Bacteria;p__Bacteroidota	SD9440A	19	0.00038	1.27875	1	28_06_21	Dioestrus	Before
d__Bacteria;p__Bacteroidota	SD9432A	3072	0.06144	3.48742	1	18_06_21	Oestrus	Before
d__Bacteria;p__Bacteroidota	SD9438A	10	2.00E-04	1	1	28_06_21	Dioestrus	Before
d__Bacteria;p__Bacteroidota	SD9464A	121	0.00374717	2.08279	1	14_07_21	Dioestrus	After
d__Bacteria;p__Bacteroidota	SD9408A	3162	0.107237	3.49996	1	28_05_21	Oestrus	Before
d__Bacteria;p__Bacteroidota	SE1014B	5876	0.353805	3.76908	0	04_08_21	Dioestrus	After
d__Bacteria;p__Bacteroidota	SE1010B	265	0.0197173	2.42325	0	04_08_21	Dioestrus	After
d__Bacteria;p__Bacteroidota	SD9478A	27	0.00698035	1.43136	1	21_07_21	Oestrus	After
d__Bacteria;p__Bacteroidota	SD9434A	246	0.00512361	2.39094	0	18_06_21	Oestrus	Before
d__Bacteria;p__Bacteroidota	SD9442A	2464	0.04928	3.39164	1	28_06_21	Dioestrus	Before
d__Bacteria;p__Bacteroidota	SD9472A	32	0.010989	1.50515	1	21_07_21	Oestrus	After
d__Bacteria;p__Bacteroidota	SD9435A	379	0.00854238	2.57864	0	28_06_21	Dioestrus	Before
d__Bacteria;p__Bacteroidota	SD9463A	488	0.0452984	2.68842	0	14_07_21	Dioestrus	After
d__Bacteria;p__Bacteroidota	SD9465A	7452	0.152711	3.87227	0	14_07_21	Dioestrus	After
d__Bacteria;p__Bacteroidota	SD9468A	3600	0.0895433	3.5563	1	14_07_21	Dioestrus	After
d__Bacteria;p__Bacteroidota	SD9479A	804	0.043634	2.90526	0	21_07_21	Oestrus	After
d__Bacteria;p__Bacteroidota	SE1015B	3762	0.263815	3.57542	1	04_08_21	Dioestrus	After
d__Bacteria;p__Bacteroidota	SD9409A	1711	0.0756009	3.23325	1	28_05_21	Oestrus	Before
d__Bacteria;p__Bacteroidota	SD9469A	7233	0.22162	3.85932	1	14_07_21	Dioestrus	After
d__Bacteria;p__Bacteroidota	SD9422A	65	0.0034101	1.81291	0	09_06_21	Dioestrus	Before
d__Bacteria;p__Bacteroidota	SD9415A	598	0.0233029	2.7767	0	09_06_21	Dioestrus	Before
d__Bacteria;p__Bacteroidota	SE1009B	4485	0.316424	3.65176	1	04_08_21	Dioestrus	After
d__Bacteria;p__Bacteroidota	SD9466A	252	0.0169423	2.4014	1	14_07_21	Dioestrus	After
d__Bacteria;p__Bacteroidota	SD9401A	360	0.0792079	2.5563	0	28_05_21	Oestrus	Before
d__Bacteria;p__Bacteroidota	SD9433A	1815	0.0363	3.25888	1	18_06_21	Oestrus	Before
d__Bacteria;p__Bacteroidota	SD9446A	6472	0.12944	3.81104	0	28_06_21	Dioestrus	Before
d__Bacteria;p__Bacteroidota	SD9449A	960	0.0409539	2.98227	0	02_07_21	Oestrus	After
d__Bacteria;p__Bacteroidota	SD9467A	859	0.0763488	2.93399	0	14_07_21	Dioestrus	After
d__Bacteria;p__Bacteroidota	SD9431A	9	0.000218441	0.954243	0	18_06_21	Oestrus	Before
d__Bacteria;p__Bacteroidota	SD9482A	36	0.00472875	1.5563	0	21_07_21	Oestrus	After
d__Bacteria;p__Bacteroidota	SD9418A	2	6.19E-05	0.30103	1	09_06_21	Dioestrus	Before
d__Bacteria;p__Bacteroidota	SD9424A	749	0.01498	2.87448	1	18_06_21	Oestrus	Before
d__Bacteria;p__Bacteroidota	SE1013B	6181	0.399961	3.79106	1	04_08_21	Dioestrus	After
d__Bacteria;p__Bacteroidota	SD9471A	94	0.00325293	1.97313	0	21_07_21	Oestrus	After
d__Bacteria;p__Bacteroidota	SD9426A	26652	0.53304	4.42573	1	18_06_21	Oestrus	Before
d__Bacteria;p__Bacteroidota	SD9439A	440	0.0187938	2.64345	0	28_06_21	Dioestrus	Before
d__Bacteria;p__Bacteroidota	SD9453A	646	0.0461231	2.81023	0	02_07_21	Oestrus	After
d__Bacteria;p__Bacteroidota	SD9474A	158	0.0677821	2.19866	1	21_07_21	Oestrus	After
d__Bacteria;p__Bacteroidota	SE1007B	3	0.000222453	0.477121	1	04_08_21	Dioestrus	After
d__Bacteria;p__Bacteroidota	SD9406A	27	0.00231145	1.43136	1	28_05_21	Oestrus	Before
d__Bacteria;p__Bacteroidota	SD9470A	914	0.034357	2.96095	0	14_07_21	Dioestrus	After
d__Bacteria;p__Bdellovibrionota	SD9407A	3	0.000147384	0.477121	0	28_05_21	Oestrus	Before
d__Bacteria;p__Bdellovibrionota	SD9465A	4	8.20E-05	0.60206	0	14_07_21	Dioestrus	After
d__Bacteria;p__Bdellovibrionota	SD9432A	9	0.00018	0.954243	1	18_06_21	Oestrus	Before
d__Bacteria;p__Bdellovibrionota	SD9444A	20	4.00E-04	1.30103	1	28_06_21	Dioestrus	Before
d__Bacteria;p__Bdellovibrionota	SD9459A	3	0.000101823	0.477121	0	14_07_21	Dioestrus	After
d__Bacteria;p__Bdellovibrionota	SD9474A	29	0.012441	1.4624	1	21_07_21	Oestrus	After
d__Bacteria;p__Bdellovibrionota	SD9417A	3	0.000293312	0.477121	0	09_06_21	Dioestrus	Before
d__Bacteria;p__Bdellovibrionota	SD9480A	5	0.00126614	0.69897	1	21_07_21	Oestrus	After
d__Bacteria;p__Bdellovibrionota	SD9458A	2	6.26E-05	0.30103	0	02_07_21	Oestrus	After
d__Bacteria;p__Bdellovibrionota	SD9481A	4	0.00107009	0.60206	1	21_07_21	Oestrus	After
d__Bacteria;p__Bdellovibrionota	SD9403A	20	0.00488162	1.30103	0	28_05_21	Oestrus	Before
d__Bacteria;p__Bdellovibrionota	SD9416A	8	0.000203645	0.90309	1	09_06_21	Dioestrus	Before
d__Bacteria;p__Bdellovibrionota	SD9413A	9	0.00018	0.954243	0	09_06_21	Dioestrus	Before
d__Bacteria;p__Bdellovibrionota	SD9404A	11	0.000384777	1.04139	1	28_05_21	Oestrus	Before
d__Bacteria;p__Bdellovibrionota	SD9456A	7	0.000261849	0.845098	1	02_07_21	Oestrus	After
d__Bacteria;p__Bdellovibrionota	SD9419A	4	0.000113318	0.60206	0	09_06_21	Dioestrus	Before
d__Bacteria;p__Campilobacterota	SD9456A	315	0.0117832	2.49831	1	02_07_21	Oestrus	After
d__Bacteria;p__Campilobacterota	SD9404A	967	0.0338254	2.98543	1	28_05_21	Oestrus	Before
d__Bacteria;p__Campilobacterota	SD9419A	64	0.00181308	1.80618	0	09_06_21	Dioestrus	Before
d__Bacteria;p__Campilobacterota	SD9416A	7958	0.202576	3.9008	1	09_06_21	Dioestrus	Before
d__Bacteria;p__Campilobacterota	SD9458A	9602	0.300626	3.98236	0	02_07_21	Oestrus	After
d__Bacteria;p__Campilobacterota	SD9457A	90	0.00205259	1.95424	1	02_07_21	Oestrus	After
d__Bacteria;p__Campilobacterota	SD9443A	565	0.0367289	2.75205	0	28_06_21	Dioestrus	Before
d__Bacteria;p__Campilobacterota	SD9438A	433	0.00866	2.63649	1	28_06_21	Dioestrus	Before
d__Bacteria;p__Campilobacterota	SD9468A	315	0.00783504	2.49831	1	14_07_21	Dioestrus	After
d__Bacteria;p__Campilobacterota	SD9462A	28	0.000770968	1.44716	1	14_07_21	Dioestrus	After
d__Bacteria;p__Campilobacterota	SD9406A	51	0.00436606	1.70757	1	28_05_21	Oestrus	Before
d__Bacteria;p__Campilobacterota	SD9461A	354	0.00969014	2.549	0	14_07_21	Dioestrus	After
d__Bacteria;p__Campilobacterota	SD9463A	12	0.0011139	1.07918	0	14_07_21	Dioestrus	After
d__Bacteria;p__Campilobacterota	SD9412A	104	0.00564788	2.01703	1	09_06_21	Dioestrus	Before
d__Bacteria;p__Campilobacterota	SD9413A	9	0.00018	0.954243	0	09_06_21	Dioestrus	Before
d__Bacteria;p__Campilobacterota	SD9414A	30	0.00585594	1.47712	1	09_06_21	Dioestrus	Before
d__Bacteria;p__Campilobacterota	SD9447A	86	0.00576717	1.9345	0	02_07_21	Oestrus	After
d__Bacteria;p__Campilobacterota	SD9451A	57	0.00329213	1.75587	0	02_07_21	Oestrus	After
d__Bacteria;p__Campilobacterota	SD9464A	426	0.0131925	2.62941	1	14_07_21	Dioestrus	After
d__Bacteria;p__Campilobacterota	SD9432A	3	6.00E-05	0.477121	1	18_06_21	Oestrus	Before
d__Bacteria;p__Campilobacterota	SD9459A	4	0.000135763	0.60206	0	14_07_21	Dioestrus	After
d__Bacteria;p__Campilobacterota	SD9420A	7	0.000223492	0.845098	1	09_06_21	Dioestrus	Before
d__Bacteria;p__Campilobacterota	SD9478A	15	0.00387797	1.17609	1	21_07_21	Oestrus	After
d__Bacteria;p__Campilobacterota	SD9442A	2002	0.04004	3.30146	1	28_06_21	Dioestrus	Before
d__Bacteria;p__Campilobacterota	SD9422A	6703	0.35166	3.82627	0	09_06_21	Dioestrus	Before
d__Bacteria;p__Campilobacterota	SD9452A	2357	0.0641308	3.37236	1	02_07_21	Oestrus	After
d__Bacteria;p__Campilobacterota	SD9410A	100	0.0126711	2	0	28_05_21	Oestrus	Before
d__Bacteria;p__Campilobacterota	SD9448A	756	0.0262118	2.87852	1	02_07_21	Oestrus	After
d__Bacteria;p__Campilobacterota	SD9480A	4	0.00101292	0.60206	1	21_07_21	Oestrus	After
d__Bacteria;p__Campilobacterota	SD9409A	491	0.0216949	2.69108	1	28_05_21	Oestrus	Before
d__Bacteria;p__Campilobacterota	SD9453A	352	0.0251321	2.54654	0	02_07_21	Oestrus	After
d__Bacteria;p__Campilobacterota	SD9430A	80	0.0016	1.90309	1	18_06_21	Oestrus	Before
d__Bacteria;p__Campilobacterota	SD9482A	95	0.0124787	1.97772	0	21_07_21	Oestrus	After
d__Bacteria;p__Campilobacterota	SD9418A	6840	0.211752	3.83506	1	09_06_21	Dioestrus	Before
d__Bacteria;p__Campilobacterota	SD9460A	483	0.0188341	2.68395	1	14_07_21	Dioestrus	After
d__Bacteria;p__Campilobacterota	SD9434A	447	0.00930998	2.65031	0	18_06_21	Oestrus	Before
d__Bacteria;p__Campilobacterota	SD9455A	7806	0.392577	3.89243	0	02_07_21	Oestrus	After
d__Bacteria;p__Campilobacterota	SD9437A	8	0.000515033	0.90309	0	28_06_21	Dioestrus	Before
d__Bacteria;p__Campilobacterota	SD9470A	12006	0.451302	4.0794	0	14_07_21	Dioestrus	After
d__Bacteria;p__Campilobacterota	SD9479A	9	0.00048844	0.954243	0	21_07_21	Oestrus	After
d__Bacteria;p__Campilobacterota	SD9433A	97	0.00194	1.98677	1	18_06_21	Oestrus	Before
d__Bacteria;p__Campilobacterota	SD9439A	211	0.00901247	2.32428	0	28_06_21	Dioestrus	Before
d__Bacteria;p__Campilobacterota	SD9465A	50	0.00102463	1.69897	0	14_07_21	Dioestrus	After
d__Bacteria;p__Campilobacterota	SD9407A	200	0.0098256	2.30103	0	28_05_21	Oestrus	Before
d__Bacteria;p__Campilobacterota	SD9408A	633	0.0214678	2.8014	1	28_05_21	Oestrus	Before
d__Bacteria;p__Campilobacterota	SD9415A	16	0.00062349	1.20412	0	09_06_21	Dioestrus	Before
d__Bacteria;p__Campilobacterota	SD9454A	3233	0.0846934	3.50961	1	02_07_21	Oestrus	After
d__Bacteria;p__Campilobacterota	SD9471A	2	6.92E-05	0.30103	0	21_07_21	Oestrus	After
d__Bacteria;p__Campilobacterota	SD9450A	53	0.0199248	1.72428	1	02_07_21	Oestrus	After
d__Bacteria;p__Campilobacterota	SD9440A	132	0.00264	2.12057	1	28_06_21	Dioestrus	Before
d__Bacteria;p__Campilobacterota	SD9469A	198	0.00606673	2.29667	1	14_07_21	Dioestrus	After
d__Bacteria;p__Campilobacterota	SD9428A	13	0.00026	1.11394	1	18_06_21	Oestrus	Before
d__Bacteria;p__Campilobacterota	SD9467A	19	0.00168874	1.27875	0	14_07_21	Dioestrus	After
d__Bacteria;p__Campilobacterota	SD9446A	3468	0.06936	3.54008	0	28_06_21	Dioestrus	Before
d__Bacteria;p__Campilobacterota	SD9449A	1423	0.0607056	3.1532	0	02_07_21	Oestrus	After
d__Bacteria;p__Campilobacterota	SD9421A	4	0.00122587	0.60206	1	09_06_21	Dioestrus	Before
d__Bacteria;p__Campilobacterota	SD9400A	9	0.00126387	0.954243	1	28_05_21	Oestrus	Before
d__Bacteria;p__Campilobacterota	SD9466A	2500	0.168079	3.39794	1	14_07_21	Dioestrus	After
d__Bacteria;p__Chloroflexi	SD9456A	247	0.00923952	2.3927	1	02_07_21	Oestrus	After
d__Bacteria;p__Chloroflexi	SD9437A	36	0.00231765	1.5563	0	28_06_21	Dioestrus	Before
d__Bacteria;p__Chloroflexi	SD9419A	218	0.00617581	2.33846	0	09_06_21	Dioestrus	Before
d__Bacteria;p__Chloroflexi	SD9402A	14	0.000719351	1.14613	1	28_05_21	Oestrus	Before
d__Bacteria;p__Chloroflexi	SD9417A	32	0.00312867	1.50515	0	09_06_21	Dioestrus	Before
d__Bacteria;p__Chloroflexi	SD9444A	523	0.01046	2.7185	1	28_06_21	Dioestrus	Before
d__Bacteria;p__Chloroflexi	SD9416A	148	0.00376744	2.17026	1	09_06_21	Dioestrus	Before
d__Bacteria;p__Chloroflexi	SD9414A	27	0.00527035	1.43136	1	09_06_21	Dioestrus	Before
d__Bacteria;p__Chloroflexi	SD9404A	199	0.00696096	2.29885	1	28_05_21	Oestrus	Before
d__Bacteria;p__Chloroflexi	SD9455A	35	0.00176021	1.54407	0	02_07_21	Oestrus	After
d__Bacteria;p__Chloroflexi	SD9443A	36	0.00234025	1.5563	0	28_06_21	Dioestrus	Before
d__Bacteria;p__Chloroflexi	SD9480A	22	0.00557103	1.34242	1	21_07_21	Oestrus	After
d__Bacteria;p__Chloroflexi	SD9472A	21	0.00721154	1.32222	1	21_07_21	Oestrus	After
d__Bacteria;p__Chloroflexi	SD9433A	13	0.00026	1.11394	1	18_06_21	Oestrus	Before
d__Bacteria;p__Chloroflexi	SD9441A	6	0.00012	0.778151	0	28_06_21	Dioestrus	Before
d__Bacteria;p__Chloroflexi	SD9442A	16	0.00032	1.20412	1	28_06_21	Dioestrus	Before
d__Bacteria;p__Chloroflexi	SD9475A	72	0.00560268	1.85733	0	21_07_21	Oestrus	After
d__Bacteria;p__Chloroflexi	SD9479A	34	0.00184522	1.53148	0	21_07_21	Oestrus	After
d__Bacteria;p__Chloroflexi	SD9427A	96	0.00600225	1.98227	0	18_06_21	Oestrus	Before
d__Bacteria;p__Chloroflexi	SD9420A	7	0.000223492	0.845098	1	09_06_21	Dioestrus	Before
d__Bacteria;p__Chloroflexi	SD9451A	341	0.019695	2.53275	0	02_07_21	Oestrus	After
d__Bacteria;p__Chloroflexi	SD9413A	516	0.01032	2.71265	0	09_06_21	Dioestrus	Before
d__Bacteria;p__Chloroflexi	SD9418A	19	0.000588199	1.27875	1	09_06_21	Dioestrus	Before
d__Bacteria;p__Chloroflexi	SD9478A	12	0.00310238	1.07918	1	21_07_21	Oestrus	After
d__Bacteria;p__Chloroflexi	SD9445A	3	0.000263875	0.477121	1	28_06_21	Dioestrus	Before
d__Bacteria;p__Chloroflexi	SD9481A	238	0.0636704	2.37658	1	21_07_21	Oestrus	After
d__Bacteria;p__Chloroflexi	SD9473A	156	0.0053337	2.19312	0	21_07_21	Oestrus	After
d__Bacteria;p__Chloroflexi	SD9407A	84	0.00412675	1.92428	0	28_05_21	Oestrus	Before
d__Bacteria;p__Chloroflexi	SD9460A	63	0.00245662	1.79934	1	14_07_21	Dioestrus	After
d__Bacteria;p__Chloroflexi	SD9448A	182	0.00631024	2.26007	1	02_07_21	Oestrus	After
d__Bacteria;p__Chloroflexi	SD9464A	95	0.002942	1.97772	1	14_07_21	Dioestrus	After
d__Bacteria;p__Chloroflexi	SD9458A	19	0.000594865	1.27875	0	02_07_21	Oestrus	After
d__Bacteria;p__Chloroflexi	SD9403A	32	0.00781059	1.50515	0	28_05_21	Oestrus	Before
d__Bacteria;p__Chloroflexi	SD9462A	69	0.00189988	1.83885	1	14_07_21	Dioestrus	After
d__Bacteria;p__Chloroflexi	SD9401A	19	0.00418042	1.27875	0	28_05_21	Oestrus	Before
d__Bacteria;p__Chloroflexi	SD9468A	207	0.00514874	2.31597	1	14_07_21	Dioestrus	After
d__Bacteria;p__Chloroflexi	SD9476A	5	0.000229653	0.69897	1	21_07_21	Oestrus	After
d__Bacteria;p__Chloroflexi	SD9461A	109	0.00298369	2.03743	0	14_07_21	Dioestrus	After
d__Bacteria;p__Chloroflexi	SD9410A	186	0.0235682	2.26951	0	28_05_21	Oestrus	Before
d__Bacteria;p__Chloroflexi	SD9438A	5	1.00E-04	0.69897	1	28_06_21	Dioestrus	Before
d__Bacteria;p__Chloroflexi	SD9449A	44	0.00187705	1.64345	0	02_07_21	Oestrus	After
d__Bacteria;p__Chloroflexi	SD9457A	78	0.00177891	1.89209	1	02_07_21	Oestrus	After
d__Bacteria;p__Chloroflexi	SD9436A	61	0.0095927	1.78533	1	28_06_21	Dioestrus	Before
d__Bacteria;p__Chloroflexi	SD9465A	204	0.0041805	2.30963	0	14_07_21	Dioestrus	After
d__Bacteria;p__Chloroflexi	SD9412A	159	0.00863473	2.2014	1	09_06_21	Dioestrus	Before
d__Bacteria;p__Chloroflexi	SD9400A	88	0.0123578	1.94448	1	28_05_21	Oestrus	Before
d__Bacteria;p__Chloroflexi	SD9452A	9	0.000244878	0.954243	1	02_07_21	Oestrus	After
d__Bacteria;p__Chloroflexi	SD9440A	14	0.00028	1.14613	1	28_06_21	Dioestrus	Before
d__Bacteria;p__Chloroflexi	SD9463A	78	0.00724032	1.89209	0	14_07_21	Dioestrus	After
d__Bacteria;p__Chloroflexi	SD9406A	104	0.00890335	2.01703	1	28_05_21	Oestrus	Before
d__Bacteria;p__Chloroflexi	SD9408A	230	0.00780031	2.36173	1	28_05_21	Oestrus	Before
d__Bacteria;p__Chloroflexi	SD9409A	268	0.0118416	2.42813	1	28_05_21	Oestrus	Before
d__Bacteria;p__Chloroflexi	SD9482A	12	0.00157625	1.07918	0	21_07_21	Oestrus	After
d__Bacteria;p__Chloroflexi	SD9453A	77	0.00549764	1.88649	0	02_07_21	Oestrus	After
d__Bacteria;p__Chloroflexi	SD9415A	390	0.0151976	2.59106	0	09_06_21	Dioestrus	Before
d__Bacteria;p__Chloroflexi	SD9454A	19	0.000497734	1.27875	1	02_07_21	Oestrus	After
d__Bacteria;p__Chloroflexi	SD9432A	168	0.00336	2.22531	1	18_06_21	Oestrus	Before
d__Bacteria;p__Chloroflexi	SD9471A	25	0.000865142	1.39794	0	21_07_21	Oestrus	After
d__Bacteria;p__Chloroflexi	SD9477A	22	0.00380952	1.34242	0	21_07_21	Oestrus	After
d__Bacteria;p__Chloroflexi	SD9470A	21	0.000789385	1.32222	0	14_07_21	Dioestrus	After
d__Bacteria;p__Chloroflexi	SD9429A	5	0.000336678	0.69897	0	18_06_21	Oestrus	Before
d__Bacteria;p__Chloroflexi	SD9439A	284	0.0121305	2.45332	0	28_06_21	Dioestrus	Before
d__Bacteria;p__Chloroflexi	SD9466A	15	0.00100847	1.17609	1	14_07_21	Dioestrus	After
d__Bacteria;p__Chloroflexi	SD9434A	5	0.000104138	0.69897	0	18_06_21	Oestrus	Before
d__Bacteria;p__Chloroflexi	SD9423A	13	0.00026	1.11394	0	18_06_21	Oestrus	Before
d__Bacteria;p__Chloroflexi	SD9424A	151	0.00302	2.17898	1	18_06_21	Oestrus	Before
d__Bacteria;p__Chloroflexi	SD9467A	138	0.0122656	2.13988	0	14_07_21	Dioestrus	After
d__Bacteria;p__Chloroflexi	SD9435A	30	0.000676178	1.47712	0	28_06_21	Dioestrus	Before
d__Bacteria;p__Chloroflexi	SD9469A	18	0.000551521	1.25527	1	14_07_21	Dioestrus	After
d__Bacteria;p__Chloroflexi	SD9411A	9	0.000282539	0.954243	0	09_06_21	Dioestrus	Before
d__Bacteria;p__Cyanobacteria	SD9416A	34	0.000865492	1.53148	1	09_06_21	Dioestrus	Before
d__Bacteria;p__Cyanobacteria	SD9424A	6	0.00012	0.778151	1	18_06_21	Oestrus	Before
d__Bacteria;p__Cyanobacteria	SD9414A	3	0.000585594	0.477121	1	09_06_21	Dioestrus	Before
d__Bacteria;p__Cyanobacteria	SD9404A	132	0.00461732	2.12057	1	28_05_21	Oestrus	Before
d__Bacteria;p__Cyanobacteria	SD9443A	8	0.000520055	0.90309	0	28_06_21	Dioestrus	Before
d__Bacteria;p__Cyanobacteria	SD9403A	46	0.0112277	1.66276	0	28_05_21	Oestrus	Before
d__Bacteria;p__Cyanobacteria	SD9417A	121	0.0118303	2.08279	0	09_06_21	Dioestrus	Before
d__Bacteria;p__Cyanobacteria	SD9457A	10	0.000228066	1	1	02_07_21	Oestrus	After
d__Bacteria;p__Cyanobacteria	SD9420A	7	0.000223492	0.845098	1	09_06_21	Dioestrus	Before
d__Bacteria;p__Cyanobacteria	SD9444A	54	0.00108	1.73239	1	28_06_21	Dioestrus	Before
d__Bacteria;p__Cyanobacteria	SD9456A	29	0.0010848	1.4624	1	02_07_21	Oestrus	After
d__Bacteria;p__Cyanobacteria	SD9437A	3	0.000193137	0.477121	0	28_06_21	Dioestrus	Before
d__Bacteria;p__Cyanobacteria	SD9465A	183	0.00375015	2.26245	0	14_07_21	Dioestrus	After
d__Bacteria;p__Cyanobacteria	SD9419A	144	0.00407944	2.15836	0	09_06_21	Dioestrus	Before
d__Bacteria;p__Cyanobacteria	SD9451A	62	0.00358092	1.79239	0	02_07_21	Oestrus	After
d__Bacteria;p__Cyanobacteria	SD9475A	11	0.000855965	1.04139	0	21_07_21	Oestrus	After
d__Bacteria;p__Cyanobacteria	SD9460A	38	0.00148177	1.57978	1	14_07_21	Dioestrus	After
d__Bacteria;p__Cyanobacteria	SD9462A	40	0.00110138	1.60206	1	14_07_21	Dioestrus	After
d__Bacteria;p__Cyanobacteria	SD9418A	5	0.000154789	0.69897	1	09_06_21	Dioestrus	Before
d__Bacteria;p__Cyanobacteria	SD9407A	102	0.00501105	2.0086	0	28_05_21	Oestrus	Before
d__Bacteria;p__Cyanobacteria	SD9427A	113	0.00706515	2.05308	0	18_06_21	Oestrus	Before
d__Bacteria;p__Cyanobacteria	SD9449A	10	0.000426603	1	0	02_07_21	Oestrus	After
d__Bacteria;p__Cyanobacteria	SD9415A	88	0.00342919	1.94448	0	09_06_21	Dioestrus	Before
d__Bacteria;p__Cyanobacteria	SD9432A	54	0.00108	1.73239	1	18_06_21	Oestrus	Before
d__Bacteria;p__Cyanobacteria	SD9401A	65	0.0143014	1.81291	0	28_05_21	Oestrus	Before
d__Bacteria;p__Cyanobacteria	SD9410A	58	0.00734921	1.76343	0	28_05_21	Oestrus	Before
d__Bacteria;p__Cyanobacteria	SD9480A	4	0.00101292	0.60206	1	21_07_21	Oestrus	After
d__Bacteria;p__Cyanobacteria	SD9448A	14	0.000485403	1.14613	1	02_07_21	Oestrus	After
d__Bacteria;p__Cyanobacteria	SD9469A	68	0.00208353	1.83251	1	14_07_21	Dioestrus	After
d__Bacteria;p__Cyanobacteria	SD9463A	14	0.00129955	1.14613	0	14_07_21	Dioestrus	After
d__Bacteria;p__Cyanobacteria	SD9436A	7	0.0011008	0.845098	1	28_06_21	Dioestrus	Before
d__Bacteria;p__Cyanobacteria	SD9452A	3	8.16E-05	0.477121	1	02_07_21	Oestrus	After
d__Bacteria;p__Cyanobacteria	SD9428A	4	8.00E-05	0.60206	1	18_06_21	Oestrus	Before
d__Bacteria;p__Cyanobacteria	SD9409A	19	0.000839519	1.27875	1	28_05_21	Oestrus	Before
d__Bacteria;p__Cyanobacteria	SD9459A	62	0.00210433	1.79239	0	14_07_21	Dioestrus	After
d__Bacteria;p__Cyanobacteria	SD9429A	6	0.000404013	0.778151	0	18_06_21	Oestrus	Before
d__Bacteria;p__Cyanobacteria	SD9466A	6	0.000403388	0.778151	1	14_07_21	Dioestrus	After
d__Bacteria;p__Cyanobacteria	SD9434A	6	0.000124966	0.778151	0	18_06_21	Oestrus	Before
d__Bacteria;p__Cyanobacteria	SD9412A	15	0.000814598	1.17609	1	09_06_21	Dioestrus	Before
d__Bacteria;p__Cyanobacteria	SD9473A	34	0.00116247	1.53148	0	21_07_21	Oestrus	After
d__Bacteria;p__Cyanobacteria	SD9408A	16	0.00054263	1.20412	1	28_05_21	Oestrus	Before
d__Bacteria;p__Cyanobacteria	SD9464A	40	0.00123873	1.60206	1	14_07_21	Dioestrus	After
d__Bacteria;p__Cyanobacteria	SD9411A	2	6.28E-05	0.30103	0	09_06_21	Dioestrus	Before
d__Bacteria;p__Cyanobacteria	SD9439A	137	0.0058517	2.13672	0	28_06_21	Dioestrus	Before
d__Bacteria;p__Cyanobacteria	SD9468A	58	0.00144264	1.76343	1	14_07_21	Dioestrus	After
d__Bacteria;p__Cyanobacteria	SD9400A	39	0.00547676	1.59106	1	28_05_21	Oestrus	Before
d__Bacteria;p__Cyanobacteria	SD9470A	10	0.000375897	1	0	14_07_21	Dioestrus	After
d__Bacteria;p__Cyanobacteria	SD9461A	7	0.000191613	0.845098	0	14_07_21	Dioestrus	After
d__Bacteria;p__Cyanobacteria	SD9479A	86	0.00466732	1.9345	0	21_07_21	Oestrus	After
d__Bacteria;p__Cyanobacteria	SD9467A	33	0.00293307	1.51851	0	14_07_21	Dioestrus	After
d__Bacteria;p__Cyanobacteria	SD9413A	225	0.0045	2.35218	0	09_06_21	Dioestrus	Before
d__Bacteria;p__Deinococcota	SD9481A	36	0.00963082	1.5563	1	21_07_21	Oestrus	After
d__Bacteria;p__Desulfobacterota	SD9443A	4	0.000260027	0.60206	0	28_06_21	Dioestrus	Before
d__Bacteria;p__Desulfobacterota	SD9416A	9	0.000229101	0.954243	1	09_06_21	Dioestrus	Before
d__Bacteria;p__Desulfobacterota	SD9413A	10	2.00E-04	1	0	09_06_21	Dioestrus	Before
d__Bacteria;p__Desulfobacterota	SD9417A	102	0.00997262	2.0086	0	09_06_21	Dioestrus	Before
d__Bacteria;p__Desulfobacterota	SD9473A	1333	0.0455758	3.12483	0	21_07_21	Oestrus	After
d__Bacteria;p__Desulfobacterota	SD9444A	3	6.00E-05	0.477121	1	28_06_21	Dioestrus	Before
d__Bacteria;p__Desulfobacterota	SD9404A	11	0.000384777	1.04139	1	28_05_21	Oestrus	Before
d__Bacteria;p__Desulfobacterota	SD9459A	178	0.00604148	2.25042	0	14_07_21	Dioestrus	After
d__Bacteria;p__Desulfobacterota	SD9405A	47	0.00124788	1.6721	0	28_05_21	Oestrus	Before
d__Bacteria;p__Desulfobacterota	SD9441A	16	0.00032	1.20412	0	28_06_21	Dioestrus	Before
d__Bacteria;p__Desulfobacterota	SD9457A	7	0.000159646	0.845098	1	02_07_21	Oestrus	After
d__Bacteria;p__Desulfobacterota	SD9403A	5	0.0012204	0.69897	0	28_05_21	Oestrus	Before
d__Bacteria;p__Desulfobacterota	SD9437A	27	0.00173824	1.43136	0	28_06_21	Dioestrus	Before
d__Bacteria;p__Desulfobacterota	SD9432A	7	0.00014	0.845098	1	18_06_21	Oestrus	Before
d__Bacteria;p__Desulfobacterota	SD9415A	18	0.000701426	1.25527	0	09_06_21	Dioestrus	Before
d__Bacteria;p__Desulfobacterota	SD9429A	17	0.0011447	1.23045	0	18_06_21	Oestrus	Before
d__Bacteria;p__Desulfobacterota	SD9400A	21	0.00294902	1.32222	1	28_05_21	Oestrus	Before
d__Bacteria;p__Desulfobacterota	SD9466A	22	0.00147909	1.34242	1	14_07_21	Dioestrus	After
d__Bacteria;p__Desulfobacterota	SD9409A	53	0.00234182	1.72428	1	28_05_21	Oestrus	Before
d__Bacteria;p__Desulfobacterota	SD9433A	16	0.00032	1.20412	1	18_06_21	Oestrus	Before
d__Bacteria;p__Desulfobacterota	SD9407A	23	0.00112994	1.36173	0	28_05_21	Oestrus	Before
d__Bacteria;p__Desulfobacterota	SD9461A	474	0.0129749	2.67578	0	14_07_21	Dioestrus	After
d__Bacteria;p__Desulfobacterota	SD9469A	23	0.000704722	1.36173	1	14_07_21	Dioestrus	After
d__Bacteria;p__Desulfobacterota	SD9465A	305	0.00625026	2.4843	0	14_07_21	Dioestrus	After
d__Bacteria;p__Desulfobacterota	SD9468A	29	0.000721321	1.4624	1	14_07_21	Dioestrus	After
d__Bacteria;p__Desulfobacterota	SD9401A	12	0.00264026	1.07918	0	28_05_21	Oestrus	Before
d__Bacteria;p__Desulfobacterota	SD9470A	45	0.00169154	1.65321	0	14_07_21	Dioestrus	After
d__Bacteria;p__Desulfobacterota	SD9462A	206	0.00567212	2.31387	1	14_07_21	Dioestrus	After
d__Bacteria;p__Desulfobacterota	SD9408A	23	0.000780031	1.36173	1	28_05_21	Oestrus	Before
d__Bacteria;p__Desulfobacterota	SD9406A	3	0.000256827	0.477121	1	28_05_21	Oestrus	Before
d__Bacteria;p__Desulfobacterota	SD9460A	14	0.000545915	1.14613	1	14_07_21	Dioestrus	After
d__Bacteria;p__Firmicutes	SD9425A	263	0.00526	2.41996	0	18_06_21	Oestrus	Before
d__Bacteria;p__Firmicutes	SD9420A	26996	0.861914	4.4313	1	09_06_21	Dioestrus	Before
d__Bacteria;p__Firmicutes	SD9468A	26719	0.664586	4.42682	1	14_07_21	Dioestrus	After
d__Bacteria;p__Firmicutes	SD9444A	34315	0.6863	4.53548	1	28_06_21	Dioestrus	Before
d__Bacteria;p__Firmicutes	SD9447A	9960	0.667918	3.99826	0	02_07_21	Oestrus	After
d__Bacteria;p__Firmicutes	SD9451A	13935	0.80484	4.14411	0	02_07_21	Oestrus	After
d__Bacteria;p__Firmicutes	SD9479A	15020	0.815153	4.17667	0	21_07_21	Oestrus	After
d__Bacteria;p__Firmicutes	SD9419A	24063	0.681691	4.38135	0	09_06_21	Dioestrus	Before
d__Bacteria;p__Firmicutes	SD9429A	3152	0.212242	3.49859	0	18_06_21	Oestrus	Before
d__Bacteria;p__Firmicutes	SD9413A	32772	0.65544	4.5155	0	09_06_21	Dioestrus	Before
d__Bacteria;p__Firmicutes	SD9443A	8928	0.580381	3.95075	0	28_06_21	Dioestrus	Before
d__Bacteria;p__Firmicutes	SD9437A	12182	0.784266	4.08572	0	28_06_21	Dioestrus	Before
d__Bacteria;p__Firmicutes	SD9406A	9293	0.795565	3.96816	1	28_05_21	Oestrus	Before
d__Bacteria;p__Firmicutes	SD9475A	11546	0.898451	4.06243	0	21_07_21	Oestrus	After
d__Bacteria;p__Firmicutes	SD9427A	10907	0.681943	4.03771	0	18_06_21	Oestrus	Before
d__Bacteria;p__Firmicutes	SD9465A	29621	0.607013	4.4716	0	14_07_21	Dioestrus	After
d__Bacteria;p__Firmicutes	SD9457A	28312	0.6457	4.45197	1	02_07_21	Oestrus	After
d__Bacteria;p__Firmicutes	SD9402A	12110	0.622238	4.08314	1	28_05_21	Oestrus	Before
d__Bacteria;p__Firmicutes	SD9403A	2946	0.719063	3.46923	0	28_05_21	Oestrus	Before
d__Bacteria;p__Firmicutes	SD9472A	1618	0.555632	3.20898	1	21_07_21	Oestrus	After
d__Bacteria;p__Firmicutes	SD9401A	3288	0.723432	3.51693	0	28_05_21	Oestrus	Before
d__Bacteria;p__Firmicutes	SD9411A	14019	0.440102	4.14672	0	09_06_21	Dioestrus	Before
d__Bacteria;p__Firmicutes	SD9434A	5800	0.120801	3.76343	0	18_06_21	Oestrus	Before
d__Bacteria;p__Firmicutes	SE1008B	10	0.000859919	1	0	04_08_21	Dioestrus	After
d__Bacteria;p__Firmicutes	SD9449A	18886	0.805682	4.27614	0	02_07_21	Oestrus	After
d__Bacteria;p__Firmicutes	SD9448A	23438	0.812634	4.36992	1	02_07_21	Oestrus	After
d__Bacteria;p__Firmicutes	SD9407A	10549	0.518251	4.02321	0	28_05_21	Oestrus	Before
d__Bacteria;p__Firmicutes	SD9432A	26951	0.53902	4.43057	1	18_06_21	Oestrus	Before
d__Bacteria;p__Firmicutes	SD9422A	6694	0.351188	3.82569	0	09_06_21	Dioestrus	Before
d__Bacteria;p__Firmicutes	SD9458A	19066	0.596932	4.28026	0	02_07_21	Oestrus	After
d__Bacteria;p__Firmicutes	SE1006B	6	0.000455443	0.778151	0	04_08_21	Dioestrus	After
d__Bacteria;p__Firmicutes	SD9456A	19534	0.730707	4.29079	1	02_07_21	Oestrus	After
d__Bacteria;p__Firmicutes	SD9416A	20171	0.513466	4.30473	1	09_06_21	Dioestrus	Before
d__Bacteria;p__Firmicutes	SD9404A	19414	0.679096	4.28812	1	28_05_21	Oestrus	Before
d__Bacteria;p__Firmicutes	SD9471A	27345	0.946292	4.43688	0	21_07_21	Oestrus	After
d__Bacteria;p__Firmicutes	SD9426A	130	0.0026	2.11394	1	18_06_21	Oestrus	Before
d__Bacteria;p__Firmicutes	SD9453A	11540	0.823933	4.06221	0	02_07_21	Oestrus	After
d__Bacteria;p__Firmicutes	SD9424A	16019	0.32038	4.20464	1	18_06_21	Oestrus	Before
d__Bacteria;p__Firmicutes	SD9409A	14277	0.630832	4.15464	1	28_05_21	Oestrus	Before
d__Bacteria;p__Firmicutes	SD9445A	5302	0.466356	3.72444	1	28_06_21	Dioestrus	Before
d__Bacteria;p__Firmicutes	SD9433A	13287	0.26574	4.12343	1	18_06_21	Oestrus	Before
d__Bacteria;p__Firmicutes	SD9436A	3409	0.536091	3.53263	1	28_06_21	Dioestrus	Before
d__Bacteria;p__Firmicutes	SE1009B	18	0.00126993	1.25527	1	04_08_21	Dioestrus	After
d__Bacteria;p__Firmicutes	SD9418A	20809	0.644202	4.31825	1	09_06_21	Dioestrus	Before
d__Bacteria;p__Firmicutes	SD9405A	789	0.0209484	2.89708	0	28_05_21	Oestrus	Before
d__Bacteria;p__Firmicutes	SD9435A	16804	0.37875	4.22541	0	28_06_21	Dioestrus	Before
d__Bacteria;p__Firmicutes	SD9412A	15081	0.818996	4.17843	1	09_06_21	Dioestrus	Before
d__Bacteria;p__Firmicutes	SD9430A	19015	0.3803	4.2791	1	18_06_21	Oestrus	Before
d__Bacteria;p__Firmicutes	SD9446A	3019	0.06038	3.47986	0	28_06_21	Dioestrus	Before
d__Bacteria;p__Firmicutes	SD9440A	7324	0.14648	3.86475	1	28_06_21	Dioestrus	Before
d__Bacteria;p__Firmicutes	SD9400A	5001	0.702289	3.69906	1	28_05_21	Oestrus	Before
d__Bacteria;p__Firmicutes	SD9469A	20220	0.619542	4.30578	1	14_07_21	Dioestrus	After
d__Bacteria;p__Firmicutes	SD9399A	2447	0.70907	3.38863	0	28_05_21	Oestrus	Before
d__Bacteria;p__Firmicutes	SD9438A	14490	0.2898	4.16107	1	28_06_21	Dioestrus	Before
d__Bacteria;p__Firmicutes	SD9431A	2823	0.0685178	3.45071	0	18_06_21	Oestrus	Before
d__Bacteria;p__Firmicutes	SD9481A	277	0.0741038	2.44248	1	21_07_21	Oestrus	After
d__Bacteria;p__Firmicutes	SD9459A	17139	0.581713	4.23399	0	14_07_21	Dioestrus	After
d__Bacteria;p__Firmicutes	SE1012B	7	0.00165094	0.845098	0	04_08_21	Dioestrus	After
d__Bacteria;p__Firmicutes	SD9455A	9007	0.452977	3.95458	0	02_07_21	Oestrus	After
d__Bacteria;p__Firmicutes	SD9442A	30387	0.60774	4.48269	1	28_06_21	Dioestrus	Before
d__Bacteria;p__Firmicutes	SD9454A	22725	0.595316	4.3565	1	02_07_21	Oestrus	After
d__Bacteria;p__Firmicutes	SD9414A	3724	0.726918	3.57101	1	09_06_21	Dioestrus	Before
d__Bacteria;p__Firmicutes	SD9421A	1645	0.504137	3.21617	1	09_06_21	Dioestrus	Before
d__Bacteria;p__Firmicutes	SD9477A	1921	0.332641	3.28353	0	21_07_21	Oestrus	After
d__Bacteria;p__Firmicutes	SE1007B	9	0.000667359	0.954243	1	04_08_21	Dioestrus	After
d__Bacteria;p__Firmicutes	SD9410A	5105	0.646858	3.708	0	28_05_21	Oestrus	Before
d__Bacteria;p__Firmicutes	SD9464A	23673	0.733114	4.37425	1	14_07_21	Dioestrus	After
d__Bacteria;p__Firmicutes	SE1015B	92	0.00645161	1.96379	1	04_08_21	Dioestrus	After
d__Bacteria;p__Firmicutes	SD9461A	20917	0.572567	4.3205	0	14_07_21	Dioestrus	After
d__Bacteria;p__Firmicutes	SD9473A	20713	0.708185	4.31624	0	21_07_21	Oestrus	After
d__Bacteria;p__Firmicutes	SD9452A	25554	0.69529	4.40746	1	02_07_21	Oestrus	After
d__Bacteria;p__Firmicutes	SD9478A	2831	0.731903	3.45194	1	21_07_21	Oestrus	After
d__Bacteria;p__Firmicutes	SD9408A	18336	0.621854	4.2633	1	28_05_21	Oestrus	Before
d__Bacteria;p__Firmicutes	SD9417A	6667	0.651838	3.82393	0	09_06_21	Dioestrus	Before
d__Bacteria;p__Firmicutes	SD9450A	2148	0.807519	3.33203	1	02_07_21	Oestrus	After
d__Bacteria;p__Firmicutes	SE1010B	188	0.0139881	2.27416	0	04_08_21	Dioestrus	After
d__Bacteria;p__Firmicutes	SD9474A	1072	0.459888	3.03019	1	21_07_21	Oestrus	After
d__Bacteria;p__Firmicutes	SD9480A	2586	0.654849	3.41263	1	21_07_21	Oestrus	After
d__Bacteria;p__Firmicutes	SD9428A	531	0.01062	2.72509	1	18_06_21	Oestrus	Before
d__Bacteria;p__Firmicutes	SE1011B	53	0.00401728	1.72428	1	04_08_21	Dioestrus	After
d__Bacteria;p__Firmicutes	SD9423A	11155	0.2231	4.04747	0	18_06_21	Oestrus	Before
d__Bacteria;p__Firmicutes	SD9467A	8847	0.78633	3.9468	0	14_07_21	Dioestrus	After
d__Bacteria;p__Firmicutes	SD9462A	27731	0.763561	4.44297	1	14_07_21	Dioestrus	After
d__Bacteria;p__Firmicutes	SD9476A	18433	0.846638	4.2656	1	21_07_21	Oestrus	After
d__Bacteria;p__Firmicutes	SD9482A	4967	0.652437	3.69609	0	21_07_21	Oestrus	After
d__Bacteria;p__Firmicutes	SD9441A	3110	0.0622	3.49276	0	28_06_21	Dioestrus	Before
d__Bacteria;p__Firmicutes	SD9415A	18997	0.740277	4.27869	0	09_06_21	Dioestrus	Before
d__Bacteria;p__Firmicutes	SD9463A	8797	0.816578	3.94433	0	14_07_21	Dioestrus	After
d__Bacteria;p__Firmicutes	SD9439A	16894	0.721596	4.22773	0	28_06_21	Dioestrus	Before
d__Bacteria;p__Firmicutes	SD9460A	17604	0.68645	4.24561	1	14_07_21	Dioestrus	After
d__Bacteria;p__Firmicutes	SD9466A	7843	0.527296	3.89448	1	14_07_21	Dioestrus	After
d__Bacteria;p__Firmicutes	SD9470A	10117	0.380295	4.00505	0	14_07_21	Dioestrus	After
d__Bacteria;p__Fusobacteriota	SD9411A	86	0.00269982	1.9345	0	09_06_21	Dioestrus	Before
d__Bacteria;p__Fusobacteriota	SD9443A	3	0.00019502	0.477121	0	28_06_21	Dioestrus	Before
d__Bacteria;p__Fusobacteriota	SD9401A	25	0.00550055	1.39794	0	28_05_21	Oestrus	Before
d__Bacteria;p__Fusobacteriota	SD9412A	11	0.000597372	1.04139	1	09_06_21	Dioestrus	Before
d__Bacteria;p__Fusobacteriota	SD9416A	10	0.000254557	1	1	09_06_21	Dioestrus	Before
d__Bacteria;p__Fusobacteriota	SD9440A	5	1.00E-04	0.69897	1	28_06_21	Dioestrus	Before
d__Bacteria;p__Fusobacteriota	SD9404A	19	0.000664615	1.27875	1	28_05_21	Oestrus	Before
d__Bacteria;p__Fusobacteriota	SD9430A	1	2.00E-05	0	1	18_06_21	Oestrus	Before
d__Bacteria;p__Fusobacteriota	SD9447A	82	0.00549893	1.91381	0	02_07_21	Oestrus	After
d__Bacteria;p__Fusobacteriota	SD9399A	53	0.0153579	1.72428	0	28_05_21	Oestrus	Before
d__Bacteria;p__Fusobacteriota	SD9441A	1	2.00E-05	0	0	28_06_21	Dioestrus	Before
d__Bacteria;p__Fusobacteriota	SD9435A	2	4.51E-05	0.30103	0	28_06_21	Dioestrus	Before
d__Bacteria;p__Fusobacteriota	SD9423A	3592	0.07184	3.55534	0	18_06_21	Oestrus	Before
d__Bacteria;p__Fusobacteriota	SD9402A	2	0.000102764	0.30103	1	28_05_21	Oestrus	Before
d__Bacteria;p__Fusobacteriota	SD9410A	9	0.00114039	0.954243	0	28_05_21	Oestrus	Before
d__Bacteria;p__Gemmatimonadota	SD9477A	6	0.00103896	0.778151	0	21_07_21	Oestrus	After
d__Bacteria;p__Gemmatimonadota	SD9429A	8	0.000538684	0.90309	0	18_06_21	Oestrus	Before
d__Bacteria;p__Gemmatimonadota	SD9466A	12	0.000806777	1.07918	1	14_07_21	Dioestrus	After
d__Bacteria;p__Gemmatimonadota	SD9404A	3	0.000104939	0.477121	1	28_05_21	Oestrus	Before
d__Bacteria;p__Gemmatimonadota	SD9481A	933	0.249599	2.96988	1	21_07_21	Oestrus	After
d__Bacteria;p__Gemmatimonadota	SD9444A	6	0.00012	0.778151	1	28_06_21	Dioestrus	Before
d__Bacteria;p__Gemmatimonadota	SD9436A	2	0.000314515	0.30103	1	28_06_21	Dioestrus	Before
d__Bacteria;p__Myxococcota	SD9414A	278	0.0542651	2.44404	1	09_06_21	Dioestrus	Before
d__Bacteria;p__Myxococcota	SD9402A	4	0.000205529	0.60206	1	28_05_21	Oestrus	Before
d__Bacteria;p__Myxococcota	SD9472A	37	0.012706	1.5682	1	21_07_21	Oestrus	After
d__Bacteria;p__Myxococcota	SD9475A	14	0.00108941	1.14613	0	21_07_21	Oestrus	After
d__Bacteria;p__Myxococcota	SD9443A	24	0.00156016	1.38021	0	28_06_21	Dioestrus	Before
d__Bacteria;p__Myxococcota	SD9479A	5	0.000271356	0.69897	0	21_07_21	Oestrus	After
d__Bacteria;p__Myxococcota	SD9403A	11	0.00268489	1.04139	0	28_05_21	Oestrus	Before
d__Bacteria;p__Patescibacteria	SD9436A	234	0.0367982	2.36922	1	28_06_21	Dioestrus	Before
d__Bacteria;p__Patescibacteria	SD9479A	378	0.0205145	2.57749	0	21_07_21	Oestrus	After
d__Bacteria;p__Patescibacteria	SD9419A	2100	0.0594918	3.32222	0	09_06_21	Dioestrus	Before
d__Bacteria;p__Patescibacteria	SD9400A	619	0.086926	2.79169	1	28_05_21	Oestrus	Before
d__Bacteria;p__Patescibacteria	SD9437A	258	0.0166098	2.41162	0	28_06_21	Dioestrus	Before
d__Bacteria;p__Patescibacteria	SD9475A	290	0.0225663	2.4624	0	21_07_21	Oestrus	After
d__Bacteria;p__Patescibacteria	SD9447A	6	0.000402361	0.778151	0	02_07_21	Oestrus	After
d__Bacteria;p__Patescibacteria	SD9455A	115	0.00578355	2.0607	0	02_07_21	Oestrus	After
d__Bacteria;p__Patescibacteria	SD9425A	22	0.00044	1.34242	0	18_06_21	Oestrus	Before
d__Bacteria;p__Patescibacteria	SD9480A	94	0.0238035	1.97313	1	21_07_21	Oestrus	After
d__Bacteria;p__Patescibacteria	SD9456A	492	0.0184042	2.69197	1	02_07_21	Oestrus	After
d__Bacteria;p__Patescibacteria	SD9457A	2163	0.0493306	3.33506	1	02_07_21	Oestrus	After
d__Bacteria;p__Patescibacteria	SD9442A	234	0.00468	2.36922	1	28_06_21	Dioestrus	Before
d__Bacteria;p__Patescibacteria	SD9478A	23	0.00594623	1.36173	1	21_07_21	Oestrus	After
d__Bacteria;p__Patescibacteria	SD9431A	25	0.000606781	1.39794	0	18_06_21	Oestrus	Before
d__Bacteria;p__Patescibacteria	SD9465A	2568	0.0526251	3.4096	0	14_07_21	Dioestrus	After
d__Bacteria;p__Patescibacteria	SD9411A	253	0.00794249	2.40312	0	09_06_21	Dioestrus	Before
d__Bacteria;p__Patescibacteria	SD9406A	457	0.0391234	2.65992	1	28_05_21	Oestrus	Before
d__Bacteria;p__Patescibacteria	SD9464A	981	0.03038	2.99167	1	14_07_21	Dioestrus	After
d__Bacteria;p__Patescibacteria	SD9451A	569	0.0328636	2.75511	0	02_07_21	Oestrus	After
d__Bacteria;p__Patescibacteria	SD9461A	1301	0.0356126	3.11428	0	14_07_21	Dioestrus	After
d__Bacteria;p__Patescibacteria	SD9472A	145	0.049794	2.16137	1	21_07_21	Oestrus	After
d__Bacteria;p__Patescibacteria	SD9443A	256	0.0166417	2.40824	0	28_06_21	Dioestrus	Before
d__Bacteria;p__Patescibacteria	SD9402A	155	0.00796424	2.19033	1	28_05_21	Oestrus	Before
d__Bacteria;p__Patescibacteria	SD9432A	4547	0.09094	3.65772	1	18_06_21	Oestrus	Before
d__Bacteria;p__Patescibacteria	SD9424A	1485	0.0297	3.17173	1	18_06_21	Oestrus	Before
d__Bacteria;p__Patescibacteria	SD9462A	599	0.0164932	2.77743	1	14_07_21	Dioestrus	After
d__Bacteria;p__Patescibacteria	SD9459A	439	0.0149	2.64246	0	14_07_21	Dioestrus	After
d__Bacteria;p__Patescibacteria	SD9410A	523	0.0662696	2.7185	0	28_05_21	Oestrus	Before
d__Bacteria;p__Patescibacteria	SD9433A	423	0.00846	2.62634	1	18_06_21	Oestrus	Before
d__Bacteria;p__Patescibacteria	SD9418A	140	0.0043341	2.14613	1	09_06_21	Dioestrus	Before
d__Bacteria;p__Patescibacteria	SD9444A	3650	0.073	3.56229	1	28_06_21	Dioestrus	Before
d__Bacteria;p__Patescibacteria	SD9452A	154	0.00419013	2.18752	1	02_07_21	Oestrus	After
d__Bacteria;p__Patescibacteria	SD9445A	160	0.0140734	2.20412	1	28_06_21	Dioestrus	Before
d__Bacteria;p__Patescibacteria	SD9401A	316	0.069527	2.49969	0	28_05_21	Oestrus	Before
d__Bacteria;p__Patescibacteria	SD9421A	105	0.032179	2.02119	1	09_06_21	Dioestrus	Before
d__Bacteria;p__Patescibacteria	SD9403A	363	0.0886014	2.55991	0	28_05_21	Oestrus	Before
d__Bacteria;p__Patescibacteria	SD9413A	3129	0.06258	3.49541	0	09_06_21	Dioestrus	Before
d__Bacteria;p__Patescibacteria	SD9449A	849	0.0362186	2.92891	0	02_07_21	Oestrus	After
d__Bacteria;p__Patescibacteria	SD9460A	1489	0.058062	3.17289	1	14_07_21	Dioestrus	After
d__Bacteria;p__Patescibacteria	SD9427A	623	0.0389521	2.79449	0	18_06_21	Oestrus	Before
d__Bacteria;p__Patescibacteria	SD9481A	40	0.0107009	1.60206	1	21_07_21	Oestrus	After
d__Bacteria;p__Patescibacteria	SD9438A	56	0.00112	1.74819	1	28_06_21	Dioestrus	Before
d__Bacteria;p__Patescibacteria	SD9463A	279	0.0258981	2.4456	0	14_07_21	Dioestrus	After
d__Bacteria;p__Patescibacteria	SD9405A	69	0.00183199	1.83885	0	28_05_21	Oestrus	Before
d__Bacteria;p__Patescibacteria	SD9407A	1462	0.0718251	3.16495	0	28_05_21	Oestrus	Before
d__Bacteria;p__Patescibacteria	SD9454A	118	0.00309119	2.07188	1	02_07_21	Oestrus	After
d__Bacteria;p__Patescibacteria	SD9412A	283	0.0153687	2.45179	1	09_06_21	Dioestrus	Before
d__Bacteria;p__Patescibacteria	SD9471A	487	0.016853	2.68753	0	21_07_21	Oestrus	After
d__Bacteria;p__Patescibacteria	SD9409A	1358	0.0600035	3.1329	1	28_05_21	Oestrus	Before
d__Bacteria;p__Patescibacteria	SD9420A	201	0.00641742	2.3032	1	09_06_21	Dioestrus	Before
d__Bacteria;p__Patescibacteria	SD9423A	26	0.00052	1.41497	0	18_06_21	Oestrus	Before
d__Bacteria;p__Patescibacteria	SD9458A	45	0.00140889	1.65321	0	02_07_21	Oestrus	After
d__Bacteria;p__Patescibacteria	SD9422A	15	0.000786947	1.17609	0	09_06_21	Dioestrus	Before
d__Bacteria;p__Patescibacteria	SD9448A	550	0.0190694	2.74036	1	02_07_21	Oestrus	After
d__Bacteria;p__Patescibacteria	SD9417A	921	0.0900469	2.96426	0	09_06_21	Dioestrus	Before
d__Bacteria;p__Patescibacteria	SD9416A	940	0.0239283	2.97313	1	09_06_21	Dioestrus	Before
d__Bacteria;p__Patescibacteria	SD9430A	3	6.00E-05	0.477121	1	18_06_21	Oestrus	Before
d__Bacteria;p__Patescibacteria	SD9440A	196	0.00392	2.29226	1	28_06_21	Dioestrus	Before
d__Bacteria;p__Patescibacteria	SD9469A	820	0.0251249	2.91381	1	14_07_21	Dioestrus	After
d__Bacteria;p__Patescibacteria	SD9468A	1769	0.0440006	3.24773	1	14_07_21	Dioestrus	After
d__Bacteria;p__Patescibacteria	SD9429A	56	0.00377079	1.74819	0	18_06_21	Oestrus	Before
d__Bacteria;p__Patescibacteria	SD9476A	84	0.00385817	1.92428	1	21_07_21	Oestrus	After
d__Bacteria;p__Patescibacteria	SD9473A	1656	0.0566193	3.21906	0	21_07_21	Oestrus	After
d__Bacteria;p__Patescibacteria	SD9434A	12	0.000249932	1.07918	0	18_06_21	Oestrus	Before
d__Bacteria;p__Patescibacteria	SD9414A	169	0.0329885	2.22789	1	09_06_21	Dioestrus	Before
d__Bacteria;p__Patescibacteria	SD9450A	10	0.0037594	1	1	02_07_21	Oestrus	After
d__Bacteria;p__Patescibacteria	SD9404A	1207	0.0422205	3.08171	1	28_05_21	Oestrus	Before
d__Bacteria;p__Patescibacteria	SD9466A	144	0.00968132	2.15836	1	14_07_21	Dioestrus	After
d__Bacteria;p__Patescibacteria	SD9453A	494	0.0352706	2.69373	0	02_07_21	Oestrus	After
d__Bacteria;p__Patescibacteria	SD9470A	306	0.0115025	2.48572	0	14_07_21	Dioestrus	After
d__Bacteria;p__Patescibacteria	SD9408A	2727	0.0924846	3.43569	1	28_05_21	Oestrus	Before
d__Bacteria;p__Patescibacteria	SD9441A	98	0.00196	1.99123	0	28_06_21	Dioestrus	Before
d__Bacteria;p__Patescibacteria	SD9439A	619	0.0264394	2.79169	0	28_06_21	Dioestrus	Before
d__Bacteria;p__Patescibacteria	SD9435A	223	0.00502626	2.3483	0	28_06_21	Dioestrus	Before
d__Bacteria;p__Patescibacteria	SD9477A	69	0.0119481	1.83885	0	21_07_21	Oestrus	After
d__Bacteria;p__Patescibacteria	SD9482A	7	0.00091948	0.845098	0	21_07_21	Oestrus	After
d__Bacteria;p__Patescibacteria	SD9428A	127	0.00254	2.1038	1	18_06_21	Oestrus	Before
d__Bacteria;p__Patescibacteria	SD9467A	226	0.0200871	2.35411	0	14_07_21	Dioestrus	After
d__Bacteria;p__Patescibacteria	SD9415A	2193	0.0854571	3.34104	0	09_06_21	Dioestrus	Before
d__Bacteria;p__Patescibacteria	SD9446A	23	0.00046	1.36173	0	28_06_21	Dioestrus	Before
d__Bacteria;p__Planctomycetota	SD9442A	58	0.00116	1.76343	1	28_06_21	Dioestrus	Before
d__Bacteria;p__Planctomycetota	SD9475A	15	0.00116722	1.17609	0	21_07_21	Oestrus	After
d__Bacteria;p__Planctomycetota	SD9443A	38	0.00247026	1.57978	0	28_06_21	Dioestrus	Before
d__Bacteria;p__Planctomycetota	SD9403A	78	0.0190383	1.89209	0	28_05_21	Oestrus	Before
d__Bacteria;p__Planctomycetota	SD9420A	23	0.000734332	1.36173	1	09_06_21	Dioestrus	Before
d__Bacteria;p__Planctomycetota	SD9451A	167	0.00964537	2.22272	0	02_07_21	Oestrus	After
d__Bacteria;p__Planctomycetota	SD9480A	62	0.0157002	1.79239	1	21_07_21	Oestrus	After
d__Bacteria;p__Planctomycetota	SD9419A	661	0.0187257	2.8202	0	09_06_21	Dioestrus	Before
d__Bacteria;p__Planctomycetota	SD9457A	813	0.0185417	2.91009	1	02_07_21	Oestrus	After
d__Bacteria;p__Planctomycetota	SD9407A	261	0.0128224	2.41664	0	28_05_21	Oestrus	Before
d__Bacteria;p__Planctomycetota	SD9405A	27	0.000716865	1.43136	0	28_05_21	Oestrus	Before
d__Bacteria;p__Planctomycetota	SD9455A	52	0.00261517	1.716	0	02_07_21	Oestrus	After
d__Bacteria;p__Planctomycetota	SD9433A	551	0.01102	2.74115	1	18_06_21	Oestrus	Before
d__Bacteria;p__Planctomycetota	SD9427A	149	0.00931599	2.17319	0	18_06_21	Oestrus	Before
d__Bacteria;p__Planctomycetota	SD9437A	101	0.00650229	2.00432	0	28_06_21	Dioestrus	Before
d__Bacteria;p__Planctomycetota	SD9459A	386	0.0131012	2.58659	0	14_07_21	Dioestrus	After
d__Bacteria;p__Planctomycetota	SD9432A	1425	0.0285	3.15381	1	18_06_21	Oestrus	Before
d__Bacteria;p__Planctomycetota	SD9422A	4	0.000209853	0.60206	0	09_06_21	Dioestrus	Before
d__Bacteria;p__Planctomycetota	SD9481A	131	0.0350455	2.11727	1	21_07_21	Oestrus	After
d__Bacteria;p__Planctomycetota	SD9436A	42	0.00660481	1.62325	1	28_06_21	Dioestrus	Before
d__Bacteria;p__Planctomycetota	SD9473A	225	0.00769283	2.35218	0	21_07_21	Oestrus	After
d__Bacteria;p__Planctomycetota	SD9471A	45	0.00155726	1.65321	0	21_07_21	Oestrus	After
d__Bacteria;p__Planctomycetota	SD9456A	307	0.0114839	2.48714	1	02_07_21	Oestrus	After
d__Bacteria;p__Planctomycetota	SD9434A	4	8.33E-05	0.60206	0	18_06_21	Oestrus	Before
d__Bacteria;p__Planctomycetota	SD9424A	325	0.0065	2.51188	1	18_06_21	Oestrus	Before
d__Bacteria;p__Planctomycetota	SD9479A	116	0.00629545	2.06446	0	21_07_21	Oestrus	After
d__Bacteria;p__Planctomycetota	SD9406A	183	0.0156665	2.26245	1	28_05_21	Oestrus	Before
d__Bacteria;p__Planctomycetota	SD9464A	337	0.0104363	2.52763	1	14_07_21	Dioestrus	After
d__Bacteria;p__Planctomycetota	SD9431A	4	9.71E-05	0.60206	0	18_06_21	Oestrus	Before
d__Bacteria;p__Planctomycetota	SD9458A	12	0.000375704	1.07918	0	02_07_21	Oestrus	After
d__Bacteria;p__Planctomycetota	SD9462A	461	0.0126934	2.6637	1	14_07_21	Dioestrus	After
d__Bacteria;p__Planctomycetota	SD9418A	40	0.00123831	1.60206	1	09_06_21	Dioestrus	Before
d__Bacteria;p__Planctomycetota	SD9440A	46	0.00092	1.66276	1	28_06_21	Dioestrus	Before
d__Bacteria;p__Planctomycetota	SD9413A	2012	0.04024	3.30363	0	09_06_21	Dioestrus	Before
d__Bacteria;p__Planctomycetota	SD9441A	19	0.00038	1.27875	0	28_06_21	Dioestrus	Before
d__Bacteria;p__Planctomycetota	SD9430A	4	8.00E-05	0.60206	1	18_06_21	Oestrus	Before
d__Bacteria;p__Planctomycetota	SD9476A	2	9.19E-05	0.30103	1	21_07_21	Oestrus	After
d__Bacteria;p__Planctomycetota	SD9400A	202	0.0283668	2.30535	1	28_05_21	Oestrus	Before
d__Bacteria;p__Planctomycetota	SD9410A	158	0.0200203	2.19866	0	28_05_21	Oestrus	Before
d__Bacteria;p__Planctomycetota	SD9452A	24	0.000653008	1.38021	1	02_07_21	Oestrus	After
d__Bacteria;p__Planctomycetota	SD9448A	242	0.00839054	2.38382	1	02_07_21	Oestrus	After
d__Bacteria;p__Planctomycetota	SD9466A	129	0.00867285	2.11059	1	14_07_21	Dioestrus	After
d__Bacteria;p__Planctomycetota	SD9445A	25	0.00219896	1.39794	1	28_06_21	Dioestrus	Before
d__Bacteria;p__Planctomycetota	SD9461A	875	0.0239516	2.94201	0	14_07_21	Dioestrus	After
d__Bacteria;p__Planctomycetota	SD9478A	27	0.00698035	1.43136	1	21_07_21	Oestrus	After
d__Bacteria;p__Planctomycetota	SD9411A	84	0.00263703	1.92428	0	09_06_21	Dioestrus	Before
d__Bacteria;p__Planctomycetota	SD9435A	31	0.000698718	1.49136	0	28_06_21	Dioestrus	Before
d__Bacteria;p__Planctomycetota	SD9402A	52	0.00267187	1.716	1	28_05_21	Oestrus	Before
d__Bacteria;p__Planctomycetota	SD9416A	136	0.00346197	2.13354	1	09_06_21	Dioestrus	Before
d__Bacteria;p__Planctomycetota	SD9408A	751	0.0254697	2.87564	1	28_05_21	Oestrus	Before
d__Bacteria;p__Planctomycetota	SD9453A	104	0.00742539	2.01703	0	02_07_21	Oestrus	After
d__Bacteria;p__Planctomycetota	SD9467A	187	0.0166207	2.27184	0	14_07_21	Dioestrus	After
d__Bacteria;p__Planctomycetota	SD9428A	45	9.00E-04	1.65321	1	18_06_21	Oestrus	Before
d__Bacteria;p__Planctomycetota	SD9463A	213	0.0197717	2.32838	0	14_07_21	Dioestrus	After
d__Bacteria;p__Planctomycetota	SD9468A	964	0.0239777	2.98408	1	14_07_21	Dioestrus	After
d__Bacteria;p__Planctomycetota	SD9449A	104	0.00443667	2.01703	0	02_07_21	Oestrus	After
d__Bacteria;p__Planctomycetota	SD9460A	474	0.0184831	2.67578	1	14_07_21	Dioestrus	After
d__Bacteria;p__Planctomycetota	SD9417A	195	0.0190653	2.29003	0	09_06_21	Dioestrus	Before
d__Bacteria;p__Planctomycetota	SD9414A	14	0.00273277	1.14613	1	09_06_21	Dioestrus	Before
d__Bacteria;p__Planctomycetota	SD9423A	9	0.00018	0.954243	0	18_06_21	Oestrus	Before
d__Bacteria;p__Planctomycetota	SD9444A	695	0.0139	2.84198	1	28_06_21	Dioestrus	Before
d__Bacteria;p__Planctomycetota	SD9429A	35	0.00235674	1.54407	0	18_06_21	Oestrus	Before
d__Bacteria;p__Planctomycetota	SD9409A	912	0.0402969	2.95999	1	28_05_21	Oestrus	Before
d__Bacteria;p__Planctomycetota	SD9438A	12	0.00024	1.07918	1	28_06_21	Dioestrus	Before
d__Bacteria;p__Planctomycetota	SD9421A	9	0.0027582	0.954243	1	09_06_21	Dioestrus	Before
d__Bacteria;p__Planctomycetota	SD9415A	666	0.0259528	2.82347	0	09_06_21	Dioestrus	Before
d__Bacteria;p__Planctomycetota	SD9454A	33	0.000864485	1.51851	1	02_07_21	Oestrus	After
d__Bacteria;p__Planctomycetota	SD9465A	693	0.0142014	2.84073	0	14_07_21	Dioestrus	After
d__Bacteria;p__Planctomycetota	SD9401A	125	0.0275027	2.09691	0	28_05_21	Oestrus	Before
d__Bacteria;p__Planctomycetota	SD9439A	161	0.00687681	2.20683	0	28_06_21	Dioestrus	Before
d__Bacteria;p__Planctomycetota	SD9469A	801	0.0245427	2.90363	1	14_07_21	Dioestrus	After
d__Bacteria;p__Planctomycetota	SD9470A	60	0.00225538	1.77815	0	14_07_21	Dioestrus	After
d__Bacteria;p__Planctomycetota	SD9482A	19	0.00249573	1.27875	0	21_07_21	Oestrus	After
d__Bacteria;p__Planctomycetota	SD9404A	1136	0.039737	3.05538	1	28_05_21	Oestrus	Before
d__Bacteria;p__Planctomycetota	SD9412A	21	0.00114044	1.32222	1	09_06_21	Dioestrus	Before
d__Bacteria;p__Planctomycetota	SD9446A	4	8.00E-05	0.60206	0	28_06_21	Dioestrus	Before
d__Bacteria;p__Proteobacteria	SD9413A	426	0.00852	2.62941	0	09_06_21	Dioestrus	Before
d__Bacteria;p__Proteobacteria	SD9475A	98	0.00762587	1.99123	0	21_07_21	Oestrus	After
d__Bacteria;p__Proteobacteria	SD9443A	2643	0.171813	3.4221	0	28_06_21	Dioestrus	Before
d__Bacteria;p__Proteobacteria	SD9419A	336	0.00951868	2.52634	0	09_06_21	Dioestrus	Before
d__Bacteria;p__Proteobacteria	SD9440A	40248	0.80496	4.60474	1	28_06_21	Dioestrus	Before
d__Bacteria;p__Proteobacteria	SD9455A	178	0.00895192	2.25042	0	02_07_21	Oestrus	After
d__Bacteria;p__Proteobacteria	SD9407A	1092	0.0536478	3.03822	0	28_05_21	Oestrus	Before
d__Bacteria;p__Proteobacteria	SD9425A	48887	0.97774	4.68919	0	18_06_21	Oestrus	Before
d__Bacteria;p__Proteobacteria	SD9461A	315	0.00862258	2.49831	0	14_07_21	Dioestrus	After
d__Bacteria;p__Proteobacteria	SD9401A	48	0.0105611	1.68124	0	28_05_21	Oestrus	Before
d__Bacteria;p__Proteobacteria	SD9479A	63	0.00341908	1.79934	0	21_07_21	Oestrus	After
d__Bacteria;p__Proteobacteria	SE1016B	7657	0.864709	3.88406	1	04_08_21	Dioestrus	After
d__Bacteria;p__Proteobacteria	SD9433A	31316	0.62632	4.49577	1	18_06_21	Oestrus	Before
d__Bacteria;p__Proteobacteria	SD9436A	2135	0.335745	3.3294	1	28_06_21	Dioestrus	Before
d__Bacteria;p__Proteobacteria	SD9447A	4656	0.312232	3.66801	0	02_07_21	Oestrus	After
d__Bacteria;p__Proteobacteria	SD9420A	22	0.000702404	1.34242	1	09_06_21	Dioestrus	Before
d__Bacteria;p__Proteobacteria	SD9452A	197	0.00536011	2.29447	1	02_07_21	Oestrus	After
d__Bacteria;p__Proteobacteria	SD9471A	149	0.00515625	2.17319	0	21_07_21	Oestrus	After
d__Bacteria;p__Proteobacteria	SD9416A	897	0.0228337	2.95279	1	09_06_21	Dioestrus	Before
d__Bacteria;p__Proteobacteria	SD9456A	1213	0.0453746	3.08386	1	02_07_21	Oestrus	After
d__Bacteria;p__Proteobacteria	SD9402A	649	0.033347	2.81224	1	28_05_21	Oestrus	Before
d__Bacteria;p__Proteobacteria	SD9448A	370	0.0128285	2.5682	1	02_07_21	Oestrus	After
d__Bacteria;p__Proteobacteria	SD9462A	1799	0.0495347	3.25503	1	14_07_21	Dioestrus	After
d__Bacteria;p__Proteobacteria	SD9430A	25088	0.50176	4.39947	1	18_06_21	Oestrus	Before
d__Bacteria;p__Proteobacteria	SD9403A	136	0.033195	2.13354	0	28_05_21	Oestrus	Before
d__Bacteria;p__Proteobacteria	SE1008B	7163	0.61596	3.85509	0	04_08_21	Dioestrus	After
d__Bacteria;p__Proteobacteria	SD9415A	281	0.01095	2.44871	0	09_06_21	Dioestrus	Before
d__Bacteria;p__Proteobacteria	SD9459A	379	0.0128636	2.57864	0	14_07_21	Dioestrus	After
d__Bacteria;p__Proteobacteria	SD9409A	509	0.0224903	2.70672	1	28_05_21	Oestrus	Before
d__Bacteria;p__Proteobacteria	SD9469A	334	0.0102338	2.52375	1	14_07_21	Dioestrus	After
d__Bacteria;p__Proteobacteria	SD9445A	1436	0.126308	3.15715	1	28_06_21	Dioestrus	Before
d__Bacteria;p__Proteobacteria	SD9427A	2923	0.182756	3.46583	0	18_06_21	Oestrus	Before
d__Bacteria;p__Proteobacteria	SD9478A	196	0.0506722	2.29226	1	21_07_21	Oestrus	After
d__Bacteria;p__Proteobacteria	SE1017B	6243	0.570241	3.79539	0	04_08_21	Dioestrus	After
d__Bacteria;p__Proteobacteria	SD9474A	302	0.129558	2.48001	1	21_07_21	Oestrus	After
d__Bacteria;p__Proteobacteria	SD9414A	432	0.0843256	2.63548	1	09_06_21	Dioestrus	Before
d__Bacteria;p__Proteobacteria	SD9442A	787	0.01574	2.89597	1	28_06_21	Dioestrus	Before
d__Bacteria;p__Proteobacteria	SD9441A	46148	0.92296	4.66415	0	28_06_21	Dioestrus	Before
d__Bacteria;p__Proteobacteria	SD9421A	345	0.105731	2.53782	1	09_06_21	Dioestrus	Before
d__Bacteria;p__Proteobacteria	SD9467A	35	0.00311084	1.54407	0	14_07_21	Dioestrus	After
d__Bacteria;p__Proteobacteria	SD9439A	3318	0.141722	3.52088	0	28_06_21	Dioestrus	Before
d__Bacteria;p__Proteobacteria	SD9438A	31016	0.62032	4.49159	1	28_06_21	Dioestrus	Before
d__Bacteria;p__Proteobacteria	SD9428A	48693	0.97386	4.68747	1	18_06_21	Oestrus	Before
d__Bacteria;p__Proteobacteria	SD9464A	542	0.0167849	2.734	1	14_07_21	Dioestrus	After
d__Bacteria;p__Proteobacteria	SD9406A	298	0.0255115	2.47422	1	28_05_21	Oestrus	Before
d__Bacteria;p__Proteobacteria	SD9458A	15	0.000469631	1.17609	0	02_07_21	Oestrus	After
d__Bacteria;p__Proteobacteria	SD9432A	3381	0.06762	3.52905	1	18_06_21	Oestrus	Before
d__Bacteria;p__Proteobacteria	SD9454A	1359	0.0356011	3.13322	1	02_07_21	Oestrus	After
d__Bacteria;p__Proteobacteria	SD9435A	25712	0.57953	4.41014	0	28_06_21	Dioestrus	Before
d__Bacteria;p__Proteobacteria	SD9417A	915	0.0894603	2.96142	0	09_06_21	Dioestrus	Before
d__Bacteria;p__Proteobacteria	SE1007B	11357	0.842133	4.05526	1	04_08_21	Dioestrus	After
d__Bacteria;p__Proteobacteria	SE1014B	8977	0.540523	3.95313	0	04_08_21	Dioestrus	After
d__Bacteria;p__Proteobacteria	SD9400A	240	0.0337031	2.38021	1	28_05_21	Oestrus	Before
d__Bacteria;p__Proteobacteria	SD9411A	16889	0.5302	4.2276	0	09_06_21	Dioestrus	Before
d__Bacteria;p__Proteobacteria	SD9399A	923	0.267459	2.9652	0	28_05_21	Oestrus	Before
d__Bacteria;p__Proteobacteria	SD9410A	155	0.0196401	2.19033	0	28_05_21	Oestrus	Before
d__Bacteria;p__Proteobacteria	SD9465A	1618	0.0331571	3.20898	0	14_07_21	Dioestrus	After
d__Bacteria;p__Proteobacteria	SE1009B	7936	0.559898	3.8996	1	04_08_21	Dioestrus	After
d__Bacteria;p__Proteobacteria	SD9460A	238	0.00928056	2.37658	1	14_07_21	Dioestrus	After
d__Bacteria;p__Proteobacteria	SD9480A	232	0.058749	2.36549	1	21_07_21	Oestrus	After
d__Bacteria;p__Proteobacteria	SD9451A	114	0.00658427	2.0569	0	02_07_21	Oestrus	After
d__Bacteria;p__Proteobacteria	SD9444A	1086	0.02172	3.03583	1	28_06_21	Dioestrus	Before
d__Bacteria;p__Proteobacteria	SE1013B	8298	0.536948	3.91897	1	04_08_21	Dioestrus	After
d__Bacteria;p__Proteobacteria	SD9426A	19405	0.3881	4.28791	1	18_06_21	Oestrus	Before
d__Bacteria;p__Proteobacteria	SE1010B	3498	0.260268	3.54382	0	04_08_21	Dioestrus	After
d__Bacteria;p__Proteobacteria	SD9424A	24689	0.49378	4.3925	1	18_06_21	Oestrus	Before
d__Bacteria;p__Proteobacteria	SD9446A	26280	0.5256	4.41963	0	28_06_21	Dioestrus	Before
d__Bacteria;p__Proteobacteria	SD9434A	13551	0.282236	4.13197	0	18_06_21	Oestrus	Before
d__Bacteria;p__Proteobacteria	SD9449A	602	0.0256815	2.7796	0	02_07_21	Oestrus	After
d__Bacteria;p__Proteobacteria	SE1011B	11363	0.86129	4.05549	1	04_08_21	Dioestrus	After
d__Bacteria;p__Proteobacteria	SD9473A	86	0.00294037	1.9345	0	21_07_21	Oestrus	After
d__Bacteria;p__Proteobacteria	SD9408A	274	0.00929255	2.43775	1	28_05_21	Oestrus	Before
d__Bacteria;p__Proteobacteria	SD9481A	1282	0.342964	3.10789	1	21_07_21	Oestrus	After
d__Bacteria;p__Proteobacteria	SD9457A	2291	0.0522499	3.36003	1	02_07_21	Oestrus	After
d__Bacteria;p__Proteobacteria	SD9450A	55	0.0206767	1.74036	1	02_07_21	Oestrus	After
d__Bacteria;p__Proteobacteria	SD9437A	2135	0.137449	3.3294	0	28_06_21	Dioestrus	Before
d__Bacteria;p__Proteobacteria	SD9477A	235	0.0406926	2.37107	0	21_07_21	Oestrus	After
d__Bacteria;p__Proteobacteria	SD9470A	260	0.00977333	2.41497	0	14_07_21	Dioestrus	After
d__Bacteria;p__Proteobacteria	SD9404A	428	0.0149713	2.63144	1	28_05_21	Oestrus	Before
d__Bacteria;p__Proteobacteria	SD9423A	28937	0.57874	4.46145	0	18_06_21	Oestrus	Before
d__Bacteria;p__Proteobacteria	SE1015B	10073	0.706381	4.00316	1	04_08_21	Dioestrus	After
d__Bacteria;p__Proteobacteria	SE1006B	7154	0.543039	3.85455	0	04_08_21	Dioestrus	After
d__Bacteria;p__Proteobacteria	SD9482A	140	0.0183896	2.14613	0	21_07_21	Oestrus	After
d__Bacteria;p__Proteobacteria	SD9405A	27861	0.739725	4.445	0	28_05_21	Oestrus	Before
d__Bacteria;p__Proteobacteria	SD9418A	94	0.00291004	1.97313	1	09_06_21	Dioestrus	Before
d__Bacteria;p__Proteobacteria	SD9422A	171	0.0089712	2.233	0	09_06_21	Dioestrus	Before
d__Bacteria;p__Proteobacteria	SD9431A	35863	0.87044	4.55465	0	18_06_21	Oestrus	Before
d__Bacteria;p__Proteobacteria	SD9429A	4375	0.294593	3.64098	0	18_06_21	Oestrus	Before
d__Bacteria;p__Proteobacteria	SD9468A	415	0.0103224	2.61805	1	14_07_21	Dioestrus	After
d__Bacteria;p__Proteobacteria	SD9476A	455	0.0208984	2.65801	1	21_07_21	Oestrus	After
d__Bacteria;p__Proteobacteria	SD9463A	139	0.0129026	2.14301	0	14_07_21	Dioestrus	After
d__Bacteria;p__Proteobacteria	SD9466A	672	0.0451795	2.82737	1	14_07_21	Dioestrus	After
d__Bacteria;p__Proteobacteria	SE1012B	636	0.15	2.80346	0	04_08_21	Dioestrus	After
d__Bacteria;p__Proteobacteria	SD9412A	148	0.00803736	2.17026	1	09_06_21	Dioestrus	Before
d__Bacteria;p__Proteobacteria	SD9453A	404	0.0288448	2.60638	0	02_07_21	Oestrus	After
d__Bacteria;p__Proteobacteria	SD9472A	374	0.128434	2.57287	1	21_07_21	Oestrus	After
d__Bacteria;p__Spirochaetota	SD9479A	7	0.000379898	0.845098	0	21_07_21	Oestrus	After
d__Bacteria;p__Spirochaetota	SD9457A	85	0.00193856	1.92942	1	02_07_21	Oestrus	After
d__Bacteria;p__Synergistota	SD9403A	13	0.00317305	1.11394	0	28_05_21	Oestrus	Before
d__Bacteria;p__Synergistota	SD9409A	63	0.00278367	1.79934	1	28_05_21	Oestrus	Before
d__Bacteria;p__Synergistota	SD9448A	14	0.000485403	1.14613	1	02_07_21	Oestrus	After
d__Bacteria;p__Synergistota	SD9467A	3	0.000266643	0.477121	0	14_07_21	Dioestrus	After
d__Bacteria;p__Synergistota	SD9460A	11	0.000428934	1.04139	1	14_07_21	Dioestrus	After
d__Bacteria;p__Synergistota	SD9454A	7	0.000183376	0.845098	1	02_07_21	Oestrus	After
d__Bacteria;p__Synergistota	SD9433A	34	0.00068	1.53148	1	18_06_21	Oestrus	Before
d__Bacteria;p__Verrucomicrobiota	SD9455A	45	0.00226313	1.65321	0	02_07_21	Oestrus	After
d__Bacteria;p__Verrucomicrobiota	SD9479A	371	0.0201346	2.56937	0	21_07_21	Oestrus	After
d__Bacteria;p__Verrucomicrobiota	SD9451A	551	0.031824	2.74115	0	02_07_21	Oestrus	After
d__Bacteria;p__Verrucomicrobiota	SD9475A	7	0.000544705	0.845098	0	21_07_21	Oestrus	After
d__Bacteria;p__Verrucomicrobiota	SD9448A	36	0.00124818	1.5563	1	02_07_21	Oestrus	After
d__Bacteria;p__Verrucomicrobiota	SD9458A	4	0.000125235	0.60206	0	02_07_21	Oestrus	After
d__Bacteria;p__Verrucomicrobiota	SD9419A	462	0.0130882	2.66464	0	09_06_21	Dioestrus	Before
d__Bacteria;p__Verrucomicrobiota	SD9437A	17	0.00109444	1.23045	0	28_06_21	Dioestrus	Before
d__Bacteria;p__Verrucomicrobiota	SD9472A	33	0.0113324	1.51851	1	21_07_21	Oestrus	After
d__Bacteria;p__Verrucomicrobiota	SD9478A	8	0.00206825	0.90309	1	21_07_21	Oestrus	After
d__Bacteria;p__Verrucomicrobiota	SD9407A	512	0.0251535	2.70927	0	28_05_21	Oestrus	Before
d__Bacteria;p__Verrucomicrobiota	SD9403A	9	0.00219673	0.954243	0	28_05_21	Oestrus	Before
d__Bacteria;p__Verrucomicrobiota	SD9452A	5	0.000136043	0.69897	1	02_07_21	Oestrus	After
d__Bacteria;p__Verrucomicrobiota	SD9416A	236	0.00600753	2.37291	1	09_06_21	Dioestrus	Before
d__Bacteria;p__Verrucomicrobiota	SD9443A	10	0.000650068	1	0	28_06_21	Dioestrus	Before
d__Bacteria;p__Verrucomicrobiota	SD9406A	46	0.00393802	1.66276	1	28_05_21	Oestrus	Before
d__Bacteria;p__Verrucomicrobiota	SD9427A	75	0.00468926	1.87506	0	18_06_21	Oestrus	Before
d__Bacteria;p__Verrucomicrobiota	SD9464A	88	0.00272522	1.94448	1	14_07_21	Dioestrus	After
d__Bacteria;p__Verrucomicrobiota	SD9433A	72	0.00144	1.85733	1	18_06_21	Oestrus	Before
d__Bacteria;p__Verrucomicrobiota	SD9471A	11	0.000380662	1.04139	0	21_07_21	Oestrus	After
d__Bacteria;p__Verrucomicrobiota	SD9415A	305	0.0118853	2.4843	0	09_06_21	Dioestrus	Before
d__Bacteria;p__Verrucomicrobiota	SD9409A	614	0.0271297	2.78817	1	28_05_21	Oestrus	Before
d__Bacteria;p__Verrucomicrobiota	SD9461A	455	0.0124548	2.65801	0	14_07_21	Dioestrus	After
d__Bacteria;p__Verrucomicrobiota	SD9432A	262	0.00524	2.4183	1	18_06_21	Oestrus	Before
d__Bacteria;p__Verrucomicrobiota	SD9420A	10	0.000319275	1	1	09_06_21	Dioestrus	Before
d__Bacteria;p__Verrucomicrobiota	SD9444A	233	0.00466	2.36736	1	28_06_21	Dioestrus	Before
d__Bacteria;p__Verrucomicrobiota	SD9477A	5	0.000865801	0.69897	0	21_07_21	Oestrus	After
d__Bacteria;p__Verrucomicrobiota	SD9436A	4	0.00062903	0.60206	1	28_06_21	Dioestrus	Before
d__Bacteria;p__Verrucomicrobiota	SD9418A	8	0.000247663	0.90309	1	09_06_21	Dioestrus	Before
d__Bacteria;p__Verrucomicrobiota	SD9424A	122	0.00244	2.08636	1	18_06_21	Oestrus	Before
d__Bacteria;p__Verrucomicrobiota	SD9410A	227	0.0287633	2.35603	0	28_05_21	Oestrus	Before
d__Bacteria;p__Verrucomicrobiota	SD9467A	110	0.00977691	2.04139	0	14_07_21	Dioestrus	After
d__Bacteria;p__Verrucomicrobiota	SD9438A	3	6.00E-05	0.477121	1	28_06_21	Dioestrus	Before
d__Bacteria;p__Verrucomicrobiota	SD9465A	697	0.0142834	2.84323	0	14_07_21	Dioestrus	After
d__Bacteria;p__Verrucomicrobiota	SD9473A	2338	0.0799371	3.36884	0	21_07_21	Oestrus	After
d__Bacteria;p__Verrucomicrobiota	SD9459A	1766	0.0599396	3.24699	0	14_07_21	Dioestrus	After
d__Bacteria;p__Verrucomicrobiota	SD9480A	9	0.00227906	0.954243	1	21_07_21	Oestrus	After
d__Bacteria;p__Verrucomicrobiota	SD9413A	691	0.01382	2.83948	0	09_06_21	Dioestrus	Before
d__Bacteria;p__Verrucomicrobiota	SD9441A	1	2.00E-05	0	0	28_06_21	Dioestrus	Before
d__Bacteria;p__Verrucomicrobiota	SD9457A	393	0.00896298	2.59439	1	02_07_21	Oestrus	After
d__Bacteria;p__Verrucomicrobiota	SD9400A	44	0.00617891	1.64345	1	28_05_21	Oestrus	Before
d__Bacteria;p__Verrucomicrobiota	SD9468A	1230	0.030594	3.08991	1	14_07_21	Dioestrus	After
d__Bacteria;p__Verrucomicrobiota	SD9408A	260	0.00881774	2.41497	1	28_05_21	Oestrus	Before
d__Bacteria;p__Verrucomicrobiota	SD9423A	7	0.00014	0.845098	0	18_06_21	Oestrus	Before
d__Bacteria;p__Verrucomicrobiota	SD9439A	69	0.00294721	1.83885	0	28_06_21	Dioestrus	Before
d__Bacteria;p__Verrucomicrobiota	SD9460A	203	0.00791577	2.3075	1	14_07_21	Dioestrus	After
d__Bacteria;p__Verrucomicrobiota	SD9404A	141	0.00493214	2.14922	1	28_05_21	Oestrus	Before
d__Bacteria;p__Verrucomicrobiota	SD9466A	20	0.00134463	1.30103	1	14_07_21	Dioestrus	After
d__Bacteria;p__Verrucomicrobiota	SD9463A	49	0.00454841	1.6902	0	14_07_21	Dioestrus	After
d__Bacteria;p__Verrucomicrobiota	SD9442A	26	0.00052	1.41497	1	28_06_21	Dioestrus	Before
d__Bacteria;p__Verrucomicrobiota	SD9428A	32	0.00064	1.50515	1	18_06_21	Oestrus	Before
d__Bacteria;p__Verrucomicrobiota	SD9412A	27	0.00146628	1.43136	1	09_06_21	Dioestrus	Before
d__Bacteria;p__Verrucomicrobiota	SD9456A	37	0.00138406	1.5682	1	02_07_21	Oestrus	After
d__Bacteria;p__Verrucomicrobiota	SD9440A	15	3.00E-04	1.17609	1	28_06_21	Dioestrus	Before
d__Bacteria;p__Verrucomicrobiota	SD9462A	417	0.0114819	2.62014	1	14_07_21	Dioestrus	After
d__Bacteria;p__Verrucomicrobiota	SD9470A	42	0.00157877	1.62325	0	14_07_21	Dioestrus	After
d__Bacteria;p__Verrucomicrobiota	SD9446A	3	6.00E-05	0.477121	0	28_06_21	Dioestrus	Before
d__Bacteria;p__Verrucomicrobiota	SD9449A	157	0.00669767	2.1959	0	02_07_21	Oestrus	After
d__Bacteria;p__Verrucomicrobiota	SD9401A	41	0.0090209	1.61278	0	28_05_21	Oestrus	Before
d__Bacteria;p__Verrucomicrobiota	SD9417A	120	0.0117325	2.07918	0	09_06_21	Dioestrus	Before
d__Bacteria;p__Verrucomicrobiota	SD9453A	34	0.00242753	1.53148	0	02_07_21	Oestrus	After
d__Bacteria;p__Verrucomicrobiota	SD9469A	715	0.0219077	2.85431	1	14_07_21	Dioestrus	After
d__Bacteria;p__WS2	SD9400A	8	0.00112344	0.90309	1	28_05_21	Oestrus	Before

## Sheet:  Supp. file_3_Table_S3.2
Table S3.2: Relative abundance of Genus in vaginal microbiome of vaccinated and unvaccinated heifers associated with vaccination, challenge and oestrous stage
Genus	Sample_ID	Read_count	Relative_abundance	Read_count_log10	Vaccination_status	Date_of_collection	Ostrus_stage	Challenge
g__uncultured	SD9481A	11	0.00294275	1.04139	1	21_07_21	Oestrus	After
Unassigned	SD9481A	15	0.00401284	1.17609	1	21_07_21	Oestrus	After
g__Subgroup_7	SD9481A	4	0.00107009	0.60206	1	21_07_21	Oestrus	After
g__uncultured	SD9481A	48	0.0128411	1.68124	1	21_07_21	Oestrus	After
g__Vicinamibacteraceae	SD9481A	107	0.0286249	2.02938	1	21_07_21	Oestrus	After
Unassigned	SD9421A	27	0.00827459	1.43136	1	09_06_21	Dioestrus	Before
g__Iamia	SD9481A	5	0.00133761	0.69897	1	21_07_21	Oestrus	After
g__uncultured	SD9481A	53	0.0141787	1.72428	1	21_07_21	Oestrus	After
g__uncultured	SD9432A	2	4e-05	0.30103	1	18_06_21	Oestrus	Before
g__uncultured	SD9440A	1	2e-05	0	1	28_06_21	Dioestrus	Before
g__uncultured	SD9463A	35	0.00324886	1.54407	0	14_07_21	Dioestrus	After
g__uncultured	SD9463A	25	0.00232062	1.39794	0	14_07_21	Dioestrus	After
g__uncultured	SD9481A	13	0.0034778	1.11394	1	21_07_21	Oestrus	After
g__uncultured	SD9479A	4	0.000217085	0.60206	0	21_07_21	Oestrus	After
g__uncultured	SD9429A	3	0.000202007	0.477121	0	18_06_21	Oestrus	Before
g__uncultured	SD9400A	3	0.000421289	0.477121	1	28_05_21	Oestrus	Before
g__uncultured	SD9444A	12	0.00024	1.07918	1	28_06_21	Dioestrus	Before
Unassigned	SD9481A	6	0.00160514	0.778151	1	21_07_21	Oestrus	After
g__uncultured	SD9481A	7	0.00187266	0.845098	1	21_07_21	Oestrus	After
g__Actinomyces	SD9451A	9	0.000519811	0.954243	0	02_07_21	Oestrus	After
g__Actinomyces	SD9433A	17	0.00034	1.23045	1	18_06_21	Oestrus	Before
g__Actinomyces	SD9472A	62	0.0212912	1.79239	1	21_07_21	Oestrus	After
g__Actinomyces	SD9438A	6	0.00012	0.778151	1	28_06_21	Dioestrus	Before
g__Actinomyces	SD9457A	41	0.00093507	1.61278	1	02_07_21	Oestrus	After
g__Actinomyces	SD9479A	21	0.00113969	1.32222	0	21_07_21	Oestrus	After
g__Actinomyces	SD9460A	5	0.00019497	0.69897	1	14_07_21	Dioestrus	After
g__Actinomyces	SD9427A	10	0.000625234	1	0	18_06_21	Oestrus	Before
g__Actinomyces	SD9478A	17	0.00439504	1.23045	1	21_07_21	Oestrus	After
g__Actinomyces	SD9435A	7	0.000157775	0.845098	0	28_06_21	Dioestrus	Before
g__Actinomyces	SD9462A	23	0.000633295	1.36173	1	14_07_21	Dioestrus	After
g__Actinomyces	SD9421A	17	0.00520993	1.23045	1	09_06_21	Dioestrus	Before
g__Actinomyces	SD9480A	20	0.00506457	1.30103	1	21_07_21	Oestrus	After
g__Actinomyces	SD9439A	5	0.000213566	0.69897	0	28_06_21	Dioestrus	Before
g__Actinomyces	SD9473A	13	0.000444475	1.11394	0	21_07_21	Oestrus	After
g__Actinomyces	SD9445A	6	0.000527751	0.778151	1	28_06_21	Dioestrus	Before
g__Actinomyces	SD9432A	25	0.0005	1.39794	1	18_06_21	Oestrus	Before
g__Actinomyces	SD9404A	4	0.000139919	0.60206	1	28_05_21	Oestrus	Before
g__Actinomyces	SD9408A	3	0.000101743	0.477121	1	28_05_21	Oestrus	Before
g__Actinomyces	SD9475A	4	0.00031126	0.60206	0	21_07_21	Oestrus	After
g__Actinomyces	SD9468A	5	0.000124366	0.69897	1	14_07_21	Dioestrus	After
g__Actinomyces	SD9437A	6	0.000386274	0.778151	0	28_06_21	Dioestrus	Before
g__Actinomyces	SD9430A	382	0.00764	2.58206	1	18_06_21	Oestrus	Before
g__Actinomyces	SD9401A	5	0.00110011	0.69897	0	28_05_21	Oestrus	Before
g__Actinomyces	SD9456A	36	0.00134665	1.5563	1	02_07_21	Oestrus	After
g__Actinomyces	SD9443A	2	0.000130014	0.30103	0	28_06_21	Dioestrus	Before
g__Actinomyces	SD9482A	15	0.00197031	1.17609	0	21_07_21	Oestrus	After
g__Actinomyces	SD9423A	15	0.0003	1.17609	0	18_06_21	Oestrus	Before
g__Actinomyces	SD9455A	7	0.000352042	0.845098	0	02_07_21	Oestrus	After
g__Actinomyces	SD9470A	13	0.000488667	1.11394	0	14_07_21	Dioestrus	After
g__Arcanobacterium	SD9399A	15	0.00434657	1.17609	0	28_05_21	Oestrus	Before
g__Arcanobacterium	SD9419A	29	0.000821553	1.4624	0	09_06_21	Dioestrus	Before
g__Arcanobacterium	SD9479A	29	0.00157386	1.4624	0	21_07_21	Oestrus	After
g__Arcanobacterium	SD9455A	3	0.000150875	0.477121	0	02_07_21	Oestrus	After
g__Arcanobacterium	SD9476A	12	0.000551167	1.07918	1	21_07_21	Oestrus	After
g__Arcanobacterium	SD9468A	6	0.000149239	0.778151	1	14_07_21	Dioestrus	After
g__Arcanobacterium	SD9464A	16	0.000495494	1.20412	1	14_07_21	Dioestrus	After
g__Arcanobacterium	SD9440A	9	0.00018	0.954243	1	28_06_21	Dioestrus	Before
g__Arcanobacterium	SD9423A	1729	0.03458	3.23779	0	18_06_21	Oestrus	Before
g__Arcanobacterium	SD9404A	8	0.000279838	0.90309	1	28_05_21	Oestrus	Before
g__Arcanobacterium	SD9411A	25	0.000784831	1.39794	0	09_06_21	Dioestrus	Before
g__Arcanobacterium	SD9456A	6	0.000224442	0.778151	1	02_07_21	Oestrus	After
g__Arcanobacterium	SD9443A	19	0.00123513	1.27875	0	28_06_21	Dioestrus	Before
g__Arcanobacterium	SD9429A	5	0.000336678	0.69897	0	18_06_21	Oestrus	Before
g__Arcanobacterium	SD9438A	34	0.00068	1.53148	1	28_06_21	Dioestrus	Before
g__Arcanobacterium	SD9402A	36	0.00184976	1.5563	1	28_05_21	Oestrus	Before
g__Mobiluncus	SD9433A	10	0.0002	1	1	18_06_21	Oestrus	Before
g__Mobiluncus	SD9457A	4	9.12263e-05	0.60206	1	02_07_21	Oestrus	After
g__Mobiluncus	SD9460A	9	0.000350946	0.954243	1	14_07_21	Dioestrus	After
g__Mobiluncus	SD9445A	35	0.00307855	1.54407	1	28_06_21	Dioestrus	Before
g__Mobiluncus	SD9441A	4	8e-05	0.60206	0	28_06_21	Dioestrus	Before
g__Mobiluncus	SD9469A	21	0.000643441	1.32222	1	14_07_21	Dioestrus	After
g__Mobiluncus	SD9406A	3	0.000256827	0.477121	1	28_05_21	Oestrus	Before
g__Mobiluncus	SD9466A	15	0.00100847	1.17609	1	14_07_21	Dioestrus	After
g__Trueperella	SD9414A	13	0.00253758	1.11394	1	09_06_21	Dioestrus	Before
g__Trueperella	SD9475A	8	0.00062252	0.90309	0	21_07_21	Oestrus	After
g__Trueperella	SD9462A	14	0.000385484	1.14613	1	14_07_21	Dioestrus	After
g__Trueperella	SD9479A	15	0.000814067	1.17609	0	21_07_21	Oestrus	After
g__Trueperella	SD9408A	262	0.00888557	2.4183	1	28_05_21	Oestrus	Before
g__Trueperella	SD9476A	16	0.000734889	1.20412	1	21_07_21	Oestrus	After
g__Trueperella	SD9453A	6	0.000428388	0.778151	0	02_07_21	Oestrus	After
g__Trueperella	SD9440A	35	0.0007	1.54407	1	28_06_21	Dioestrus	Before
g__Trueperella	SD9422A	419	0.0219821	2.62221	0	09_06_21	Dioestrus	Before
g__Trueperella	SD9421A	76	0.0232914	1.88081	1	09_06_21	Dioestrus	Before
g__Trueperella	SD9450A	13	0.00488722	1.11394	1	02_07_21	Oestrus	After
g__Trueperella	SD9464A	19	0.000588399	1.27875	1	14_07_21	Dioestrus	After
g__Trueperella	SD9416A	56	0.00142552	1.74819	1	09_06_21	Dioestrus	Before
g__Trueperella	SD9468A	6	0.000149239	0.778151	1	14_07_21	Dioestrus	After
g__Trueperella	SD9415A	18	0.000701426	1.25527	0	09_06_21	Dioestrus	Before
g__Trueperella	SD9437A	15	0.000965686	1.17609	0	28_06_21	Dioestrus	Before
g__Trueperella	SD9409A	13	0.000574408	1.11394	1	28_05_21	Oestrus	Before
g__Trueperella	SD9454A	245	0.00641815	2.38917	1	02_07_21	Oestrus	After
g__Trueperella	SD9456A	13	0.00048629	1.11394	1	02_07_21	Oestrus	After
g__Trueperella	SD9466A	217	0.0145892	2.33646	1	14_07_21	Dioestrus	After
g__Trueperella	SD9434A	127	0.00264512	2.1038	0	18_06_21	Oestrus	Before
g__Trueperella	SD9460A	24	0.000935855	1.38021	1	14_07_21	Dioestrus	After
g__Trueperella	SD9418A	1330	0.0411739	3.12385	1	09_06_21	Dioestrus	Before
g__Trueperella	SD9430A	470	0.0094	2.6721	1	18_06_21	Oestrus	Before
g__Trueperella	SD9423A	9	0.00018	0.954243	0	18_06_21	Oestrus	Before
g__Trueperella	SD9412A	18	0.000977517	1.25527	1	09_06_21	Dioestrus	Before
g__Trueperella	SD9449A	8	0.000341282	0.90309	0	02_07_21	Oestrus	After
g__Trueperella	SD9478A	46	0.0118925	1.66276	1	21_07_21	Oestrus	After
g__Trueperella	SD9452A	152	0.00413572	2.18184	1	02_07_21	Oestrus	After
g__Trueperella	SD9420A	95	0.00303311	1.97772	1	09_06_21	Dioestrus	Before
g__Trueperella	SD9435A	12	0.000270471	1.07918	0	28_06_21	Dioestrus	Before
g__Trueperella	SD9470A	148	0.00556328	2.17026	0	14_07_21	Dioestrus	After
g__Trueperella	SD9444A	9	0.00018	0.954243	1	28_06_21	Dioestrus	Before
g__Trueperella	SD9419A	7	0.000198306	0.845098	0	09_06_21	Dioestrus	Before
g__Trueperella	SD9448A	16	0.000554747	1.20412	1	02_07_21	Oestrus	After
g__Trueperella	SD9438A	347	0.00694	2.54033	1	28_06_21	Dioestrus	Before
g__Trueperella	SD9442A	656	0.01312	2.8169	1	28_06_21	Dioestrus	Before
g__Trueperella	SD9482A	259	0.0340208	2.4133	0	21_07_21	Oestrus	After
g__Trueperella	SD9406A	64	0.00547898	1.80618	1	28_05_21	Oestrus	Before
g__Trueperella	SD9446A	145	0.0029	2.16137	0	28_06_21	Dioestrus	Before
g__Trueperella	SD9402A	5	0.000256911	0.69897	1	28_05_21	Oestrus	Before
Unassigned	SD9480A	7	0.0017726	0.845098	1	21_07_21	Oestrus	After
Unassigned	SD9438A	158	0.00316	2.19866	1	28_06_21	Dioestrus	Before
Unassigned	SD9410A	7	0.000886974	0.845098	0	28_05_21	Oestrus	Before
Unassigned	SD9436A	9	0.00141532	0.954243	1	28_06_21	Dioestrus	Before
Unassigned	SD9415A	7	0.000272777	0.845098	0	09_06_21	Dioestrus	Before
Unassigned	SD9422A	278	0.0145848	2.44404	0	09_06_21	Dioestrus	Before
Unassigned	SD9418A	233	0.00721318	2.36736	1	09_06_21	Dioestrus	Before
Unassigned	SD9411A	51	0.00160105	1.70757	0	09_06_21	Dioestrus	Before
Unassigned	SD9457A	5	0.000114033	0.69897	1	02_07_21	Oestrus	After
Unassigned	SD9406A	48	0.00410924	1.68124	1	28_05_21	Oestrus	Before
Unassigned	SD9423A	2887	0.05774	3.46045	0	18_06_21	Oestrus	Before
Unassigned	SD9464A	12	0.000371621	1.07918	1	14_07_21	Dioestrus	After
Unassigned	SD9462A	10	0.000275346	1	1	14_07_21	Dioestrus	After
Unassigned	SD9432A	136	0.00272	2.13354	1	18_06_21	Oestrus	Before
Unassigned	SD9458A	13	0.000407013	1.11394	0	02_07_21	Oestrus	After
Unassigned	SD9439A	5	0.000213566	0.69897	0	28_06_21	Dioestrus	Before
Unassigned	SD9448A	418	0.0144928	2.62118	1	02_07_21	Oestrus	After
Unassigned	SD9442A	1151	0.02302	3.06108	1	28_06_21	Dioestrus	Before
Unassigned	SD9420A	106	0.00338431	2.02531	1	09_06_21	Dioestrus	Before
Unassigned	SD9421A	39	0.0119522	1.59106	1	09_06_21	Dioestrus	Before
Unassigned	SD9475A	10	0.00077815	1	0	21_07_21	Oestrus	After
Unassigned	SD9427A	7	0.000437664	0.845098	0	18_06_21	Oestrus	Before
Unassigned	SD9430A	430	0.0086	2.63347	1	18_06_21	Oestrus	Before
Unassigned	SD9454A	350	0.00916878	2.54407	1	02_07_21	Oestrus	After
Unassigned	SD9476A	3	0.000137792	0.477121	1	21_07_21	Oestrus	After
Unassigned	SD9435A	19	0.000428246	1.27875	0	28_06_21	Dioestrus	Before
Unassigned	SD9460A	14	0.000545915	1.14613	1	14_07_21	Dioestrus	After
Unassigned	SD9463A	9	0.000835422	0.954243	0	14_07_21	Dioestrus	After
Unassigned	SD9482A	43	0.00564823	1.63347	0	21_07_21	Oestrus	After
Unassigned	SD9479A	10	0.000542711	1	0	21_07_21	Oestrus	After
Unassigned	SD9456A	34	0.00127184	1.53148	1	02_07_21	Oestrus	After
Unassigned	SD9434A	126	0.00262429	2.10037	0	18_06_21	Oestrus	Before
Unassigned	SD9452A	7	0.000190461	0.845098	1	02_07_21	Oestrus	After
Unassigned	SD9445A	13	0.00114346	1.11394	1	28_06_21	Dioestrus	Before
Unassigned	SD9443A	26	0.00169018	1.41497	0	28_06_21	Dioestrus	Before
Unassigned	SD9469A	8	0.000245121	0.90309	1	14_07_21	Dioestrus	After
Unassigned	SD9433A	20	0.0004	1.30103	1	18_06_21	Oestrus	Before
Unassigned	SD9453A	2	0.000142796	0.30103	0	02_07_21	Oestrus	After
Unassigned	SD9471A	12	0.000415268	1.07918	0	21_07_21	Oestrus	After
Unassigned	SD9408A	142	0.00481584	2.15229	1	28_05_21	Oestrus	Before
Unassigned	SD9444A	30	0.0006	1.47712	1	28_06_21	Dioestrus	Before
Unassigned	SD9419A	147	0.00416442	2.16732	0	09_06_21	Dioestrus	Before
Unassigned	SD9466A	210	0.0141186	2.32222	1	14_07_21	Dioestrus	After
Unassigned	SD9470A	2	7.51795e-05	0.30103	0	14_07_21	Dioestrus	After
Unassigned	SD9478A	5	0.00129266	0.69897	1	21_07_21	Oestrus	After
g__Bifidobacterium	SD9455A	9	0.000452625	0.954243	0	02_07_21	Oestrus	After
g__Bifidobacterium	SD9460A	22	0.000857867	1.34242	1	14_07_21	Dioestrus	After
g__Bifidobacterium	SD9424A	130	0.0026	2.11394	1	18_06_21	Oestrus	Before
g__Bifidobacterium	SD9412A	111	0.00602802	2.04532	1	09_06_21	Dioestrus	Before
g__Bifidobacterium	SD9419A	39	0.00110485	1.59106	0	09_06_21	Dioestrus	Before
g__Bifidobacterium	SD9421A	52	0.0159363	1.716	1	09_06_21	Dioestrus	Before
g__Bifidobacterium	SD9448A	54	0.00187227	1.73239	1	02_07_21	Oestrus	After
g__Bifidobacterium	SD9451A	17	0.000981864	1.23045	0	02_07_21	Oestrus	After
g__Bifidobacterium	SD9436A	6	0.000943545	0.778151	1	28_06_21	Dioestrus	Before
g__Bifidobacterium	SD9415A	11	0.000428649	1.04139	0	09_06_21	Dioestrus	Before
g__Bifidobacterium	SD9477A	121	0.0209524	2.08279	0	21_07_21	Oestrus	After
g__Bifidobacterium	SD9407A	16	0.000786048	1.20412	0	28_05_21	Oestrus	Before
g__Bifidobacterium	SD9435A	13	0.000293011	1.11394	0	28_06_21	Dioestrus	Before
g__Bifidobacterium	SD9471A	8	0.000276845	0.90309	0	21_07_21	Oestrus	After
g__Bifidobacterium	SD9465A	125	0.00256158	2.09691	0	14_07_21	Dioestrus	After
g__Bifidobacterium	SD9413A	35	0.0007	1.54407	0	09_06_21	Dioestrus	Before
g__Bifidobacterium	SD9469A	26	0.000796642	1.41497	1	14_07_21	Dioestrus	After
g__Bifidobacterium	SD9433A	57	0.00114	1.75587	1	18_06_21	Oestrus	Before
g__Bifidobacterium	SD9449A	5	0.000213301	0.69897	0	02_07_21	Oestrus	After
g__Bifidobacterium	SD9410A	5	0.000633553	0.69897	0	28_05_21	Oestrus	Before
g__Bifidobacterium	SD9467A	2	0.000177762	0.30103	0	14_07_21	Dioestrus	After
g__Bifidobacterium	SD9404A	18	0.000629635	1.25527	1	28_05_21	Oestrus	Before
g__Bifidobacterium	SD9459A	24	0.000814581	1.38021	0	14_07_21	Dioestrus	After
g__Bifidobacterium	SD9479A	50	0.00271356	1.69897	0	21_07_21	Oestrus	After
g__Bifidobacterium	SD9416A	9	0.000229101	0.954243	1	09_06_21	Dioestrus	Before
g__Bifidobacterium	SD9425A	3	6e-05	0.477121	0	18_06_21	Oestrus	Before
g__Bifidobacterium	SD9468A	32	0.000795941	1.50515	1	14_07_21	Dioestrus	After
g__Bifidobacterium	SD9457A	97	0.00221224	1.98677	1	02_07_21	Oestrus	After
g__Bifidobacterium	SD9475A	22	0.00171193	1.34242	0	21_07_21	Oestrus	After
g__Bifidobacterium	SD9414A	6	0.00117119	0.778151	1	09_06_21	Dioestrus	Before
g__Bifidobacterium	SD9470A	6	0.000225538	0.778151	0	14_07_21	Dioestrus	After
g__Bifidobacterium	SD9438A	3	6e-05	0.477121	1	28_06_21	Dioestrus	Before
g__Bifidobacterium	SD9409A	116	0.00512549	2.06446	1	28_05_21	Oestrus	Before
g__Bifidobacterium	SD9458A	3	9.39261e-05	0.477121	0	02_07_21	Oestrus	After
g__Bifidobacterium	SD9444A	180	0.0036	2.25527	1	28_06_21	Dioestrus	Before
g__Bifidobacterium	SD9440A	5	0.0001	0.69897	1	28_06_21	Dioestrus	Before
g__Bifidobacterium	SD9462A	38	0.00104631	1.57978	1	14_07_21	Dioestrus	After
g__Bifidobacterium	SD9474A	10	0.00429	1	1	21_07_21	Oestrus	After
g__Bifidobacterium	SD9456A	54	0.00201998	1.73239	1	02_07_21	Oestrus	After
g__Bifidobacterium	SD9434A	5	0.000104138	0.69897	0	18_06_21	Oestrus	Before
g__Bifidobacterium	SD9427A	51	0.0031887	1.70757	0	18_06_21	Oestrus	Before
g__Bifidobacterium	SD9441A	2	4e-05	0.30103	0	28_06_21	Dioestrus	Before
g__Bifidobacterium	SD9453A	3	0.000214194	0.477121	0	02_07_21	Oestrus	After
g__Bifidobacterium	SD9439A	23	0.000982402	1.36173	0	28_06_21	Dioestrus	Before
g__Bifidobacterium	SD9432A	145	0.0029	2.16137	1	18_06_21	Oestrus	Before
g__Bifidobacterium	SD9473A	23	0.000786379	1.36173	0	21_07_21	Oestrus	After
g__Bifidobacterium	SD9464A	11	0.000340652	1.04139	1	14_07_21	Dioestrus	After
g__Bifidobacterium	SD9408A	75	0.00254358	1.87506	1	28_05_21	Oestrus	Before
g__Bifidobacterium	SD9400A	9	0.00126387	0.954243	1	28_05_21	Oestrus	Before
g__Bifidobacterium	SD9476A	14	0.000643028	1.14613	1	21_07_21	Oestrus	After
g__Corynebacterium	SD9401A	67	0.0147415	1.82607	0	28_05_21	Oestrus	Before
g__Corynebacterium	SD9442A	1435	0.0287	3.15685	1	28_06_21	Dioestrus	Before
g__Corynebacterium	SD9399A	3	0.000869313	0.477121	0	28_05_21	Oestrus	Before
g__Corynebacterium	SD9480A	335	0.0848316	2.52504	1	21_07_21	Oestrus	After
g__Corynebacterium	SD9456A	2386	0.089253	3.37767	1	02_07_21	Oestrus	After
g__Corynebacterium	SD9400A	22	0.00308945	1.34242	1	28_05_21	Oestrus	Before
g__Corynebacterium	SD9475A	349	0.0271574	2.54283	0	21_07_21	Oestrus	After
g__Corynebacterium	SD9427A	134	0.00837814	2.1271	0	18_06_21	Oestrus	Before
g__Corynebacterium	SD9423A	545	0.0109	2.7364	0	18_06_21	Oestrus	Before
g__Corynebacterium	SD9411A	267	0.00838199	2.42651	0	09_06_21	Dioestrus	Before
g__Corynebacterium	SD9470A	1690	0.0635267	3.22789	0	14_07_21	Dioestrus	After
g__Corynebacterium	SD9438A	838	0.01676	2.92324	1	28_06_21	Dioestrus	Before
g__Corynebacterium	SD9448A	1214	0.0420914	3.08422	1	02_07_21	Oestrus	After
g__Corynebacterium	SD9466A	1926	0.129488	3.28466	1	14_07_21	Dioestrus	After
g__Corynebacterium	SD9451A	3	0.00017327	0.477121	0	02_07_21	Oestrus	After
g__Corynebacterium	SD9429A	488	0.0328597	2.68842	0	18_06_21	Oestrus	Before
g__Corynebacterium	SD9458A	2867	0.0897621	3.45743	0	02_07_21	Oestrus	After
g__Corynebacterium	SD9479A	105	0.00569847	2.02119	0	21_07_21	Oestrus	After
g__Corynebacterium	SD9430A	450	0.009	2.65321	1	18_06_21	Oestrus	Before
g__Corynebacterium	SD9455A	1563	0.0786059	3.19396	0	02_07_21	Oestrus	After
g__Corynebacterium	SD9413A	100	0.002	2	0	09_06_21	Dioestrus	Before
g__Corynebacterium	SD9404A	1408	0.0492514	3.1486	1	28_05_21	Oestrus	Before
g__Corynebacterium	SD9471A	294	0.0101741	2.46835	0	21_07_21	Oestrus	After
g__Corynebacterium	SD9428A	3	6e-05	0.477121	1	18_06_21	Oestrus	Before
g__Corynebacterium	SD9414A	186	0.0363069	2.26951	1	09_06_21	Dioestrus	Before
g__Corynebacterium	SD9420A	3478	0.111044	3.54133	1	09_06_21	Dioestrus	Before
g__Corynebacterium	SD9410A	10	0.00126711	1	0	28_05_21	Oestrus	Before
g__Corynebacterium	SD9450A	372	0.13985	2.57054	1	02_07_21	Oestrus	After
g__Corynebacterium	SD9419A	1173	0.0332304	3.0693	0	09_06_21	Dioestrus	Before
g__Corynebacterium	SD9474A	441	0.189189	2.64444	1	21_07_21	Oestrus	After
g__Corynebacterium	SD9402A	6044	0.310554	3.78132	1	28_05_21	Oestrus	Before
g__Corynebacterium	SD9465A	75	0.00153695	1.87506	0	14_07_21	Dioestrus	After
g__Corynebacterium	SD9416A	2577	0.0655992	3.41111	1	09_06_21	Dioestrus	Before
g__Corynebacterium	SD9462A	501	0.0137948	2.69984	1	14_07_21	Dioestrus	After
g__Corynebacterium	SD9454A	1096	0.0287114	3.03981	1	02_07_21	Oestrus	After
g__Corynebacterium	SD9441A	30	0.0006	1.47712	0	28_06_21	Dioestrus	Before
g__Corynebacterium	SD9408A	416	0.0141084	2.61909	1	28_05_21	Oestrus	Before
g__Corynebacterium	SD9481A	9	0.0024077	0.954243	1	21_07_21	Oestrus	After
g__Corynebacterium	SD9459A	19	0.000644877	1.27875	0	14_07_21	Dioestrus	After
g__Corynebacterium	SD9415A	98	0.00381888	1.99123	0	09_06_21	Dioestrus	Before
g__Corynebacterium	SD9478A	451	0.116598	2.65418	1	21_07_21	Oestrus	After
g__Corynebacterium	SD9434A	231	0.0048112	2.36361	0	18_06_21	Oestrus	Before
g__Corynebacterium	SD9449A	14	0.000597244	1.14613	0	02_07_21	Oestrus	After
g__Corynebacterium	SD9406A	274	0.0234569	2.43775	1	28_05_21	Oestrus	Before
g__Corynebacterium	SD9467A	51	0.00453293	1.70757	0	14_07_21	Dioestrus	After
g__Corynebacterium	SD9403A	22	0.00536978	1.34242	0	28_05_21	Oestrus	Before
g__Corynebacterium	SD9476A	2180	0.100129	3.33846	1	21_07_21	Oestrus	After
g__Corynebacterium	SD9447A	88	0.00590129	1.94448	0	02_07_21	Oestrus	After
g__Corynebacterium	SD9426A	21	0.00042	1.32222	1	18_06_21	Oestrus	Before
g__Corynebacterium	SD9432A	5059	0.10118	3.70406	1	18_06_21	Oestrus	Before
g__Corynebacterium	SD9457A	459	0.0104682	2.66181	1	02_07_21	Oestrus	After
g__Corynebacterium	SD9437A	27	0.00173823	1.43136	0	28_06_21	Dioestrus	Before
g__Corynebacterium	SD9445A	4135	0.363708	3.61648	1	28_06_21	Dioestrus	Before
g__Corynebacterium	SD9417A	42	0.00410637	1.62325	0	09_06_21	Dioestrus	Before
g__Corynebacterium	SD9469A	584	0.0178938	2.76641	1	14_07_21	Dioestrus	After
g__Corynebacterium	SD9472A	239	0.0820742	2.3784	1	21_07_21	Oestrus	After
g__Corynebacterium	SD9452A	3417	0.092972	3.53364	1	02_07_21	Oestrus	After
g__Corynebacterium	SD9453A	62	0.00442667	1.79239	0	02_07_21	Oestrus	After
g__Corynebacterium	SD9464A	4796	0.148524	3.68088	1	14_07_21	Dioestrus	After
g__Corynebacterium	SD9477A	793	0.137316	2.89927	0	21_07_21	Oestrus	After
g__Corynebacterium	SD9440A	436	0.00872	2.63949	1	28_06_21	Dioestrus	Before
g__Corynebacterium	SD9409A	82	0.00362319	1.91381	1	28_05_21	Oestrus	Before
g__Corynebacterium	SD9424A	981	0.01962	2.99167	1	18_06_21	Oestrus	Before
g__Corynebacterium	SD9439A	146	0.00623612	2.16435	0	28_06_21	Dioestrus	Before
g__Corynebacterium	SD9460A	791	0.0308442	2.89818	1	14_07_21	Dioestrus	After
g__Corynebacterium	SD9482A	732	0.0961513	2.86451	0	21_07_21	Oestrus	After
g__Corynebacterium	SD9431A	1139	0.027645	3.05652	0	18_06_21	Oestrus	Before
g__Corynebacterium	SD9461A	218	0.00596737	2.33846	0	14_07_21	Dioestrus	After
g__Corynebacterium	SD9412A	87	0.00472467	1.93952	1	09_06_21	Dioestrus	Before
g__Corynebacterium	SD9421A	196	0.0600674	2.29226	1	09_06_21	Dioestrus	Before
g__Corynebacterium	SD9422A	4275	0.22428	3.63094	0	09_06_21	Dioestrus	Before
g__Corynebacterium	SD9473A	318	0.0108725	2.50243	0	21_07_21	Oestrus	After
g__Corynebacterium	SD9463A	183	0.0169869	2.26245	0	14_07_21	Dioestrus	After
g__Corynebacterium	SD9407A	87	0.00427413	1.93952	0	28_05_21	Oestrus	Before
g__Corynebacterium	SD9446A	122	0.00244	2.08636	0	28_06_21	Dioestrus	Before
g__Corynebacterium	SD9433A	1044	0.02088	3.0187	1	18_06_21	Oestrus	Before
g__Corynebacterium	SD9468A	3164	0.0786986	3.50024	1	14_07_21	Dioestrus	After
g__Corynebacterium	SD9435A	62	0.00139744	1.79239	0	28_06_21	Dioestrus	Before
g__Corynebacterium	SD9443A	1266	0.0822986	3.10243	0	28_06_21	Dioestrus	Before
g__Corynebacterium	SD9418A	1218	0.0377066	3.08565	1	09_06_21	Dioestrus	Before
g__Corynebacterium	SD9444A	1020	0.0204	3.0086	1	28_06_21	Dioestrus	Before
g__Dietzia	SD9460A	15	0.000584909	1.17609	1	14_07_21	Dioestrus	After
g__Dietzia	SD9455A	111	0.00558238	2.04532	0	02_07_21	Oestrus	After
g__Dietzia	SD9436A	44	0.00691933	1.64345	1	28_06_21	Dioestrus	Before
g__Dietzia	SD9440A	7	0.00014	0.845098	1	28_06_21	Dioestrus	Before
g__Dietzia	SD9446A	6	0.00012	0.778151	0	28_06_21	Dioestrus	Before
g__Dietzia	SD9445A	5	0.000439792	0.69897	1	28_06_21	Dioestrus	Before
g__Dietzia	SD9453A	11	0.000785378	1.04139	0	02_07_21	Oestrus	After
g__Dietzia	SD9437A	7	0.000450653	0.845098	0	28_06_21	Dioestrus	Before
g__Dietzia	SD9429A	42	0.00282809	1.62325	0	18_06_21	Oestrus	Before
g__Dietzia	SD9468A	14	0.000348224	1.14613	1	14_07_21	Dioestrus	After
g__Dietzia	SD9479A	168	0.00911755	2.22531	0	21_07_21	Oestrus	After
g__Dietzia	SD9444A	97	0.00194	1.98677	1	28_06_21	Dioestrus	Before
g__Dietzia	SD9430A	2	4e-05	0.30103	1	18_06_21	Oestrus	Before
g__Dietzia	SD9406A	3	0.000256827	0.477121	1	28_05_21	Oestrus	Before
g__Dietzia	SD9452A	6	0.000163252	0.778151	1	02_07_21	Oestrus	After
g__Dietzia	SD9443A	58	0.0037704	1.76343	0	28_06_21	Dioestrus	Before
g__Dietzia	SD9482A	3	0.000394063	0.477121	0	21_07_21	Oestrus	After
g__Dietzia	SD9424A	48	0.00096	1.68124	1	18_06_21	Oestrus	Before
g__Dietzia	SD9466A	80	0.00537851	1.90309	1	14_07_21	Dioestrus	After
g__Dietzia	SD9432A	16	0.00032	1.20412	1	18_06_21	Oestrus	Before
g__Dietzia	SD9451A	41	0.00236803	1.61278	0	02_07_21	Oestrus	After
g__Dietzia	SD9434A	13	0.00027076	1.11394	0	18_06_21	Oestrus	Before
g__Dietzia	SD9400A	5	0.000702149	0.69897	1	28_05_21	Oestrus	Before
g__Dietzia	SD9427A	40	0.00250094	1.60206	0	18_06_21	Oestrus	Before
g__Dietzia	SD9439A	16	0.00068341	1.20412	0	28_06_21	Dioestrus	Before
g__Dietzia	SD9464A	62	0.00192004	1.79239	1	14_07_21	Dioestrus	After
g__Dietzia	SD9402A	6	0.000308293	0.778151	1	28_05_21	Oestrus	Before
g__Dietzia	SD9469A	6	0.00018384	0.778151	1	14_07_21	Dioestrus	After
g__Dietzia	SD9404A	74	0.0025885	1.86923	1	28_05_21	Oestrus	Before
g__Dietzia	SD9480A	20	0.00506457	1.30103	1	21_07_21	Oestrus	After
g__Dietzia	SD9476A	21	0.000964542	1.32222	1	21_07_21	Oestrus	After
g__Mycobacterium	SD9424A	3	6e-05	0.477121	1	18_06_21	Oestrus	Before
g__Mycobacterium	SD9482A	17	0.00223302	1.23045	0	21_07_21	Oestrus	After
g__Mycobacterium	SD9432A	19	0.00038	1.27875	1	18_06_21	Oestrus	Before
g__Mycobacterium	SD9443A	6	0.000390041	0.778151	0	28_06_21	Dioestrus	Before
g__Mycobacterium	SD9476A	9	0.000413375	0.954243	1	21_07_21	Oestrus	After
g__Mycobacterium	SD9404A	13	0.000454736	1.11394	1	28_05_21	Oestrus	Before
g__Mycobacterium	SD9413A	8	0.00016	0.90309	0	09_06_21	Dioestrus	Before
g__Mycobacterium	SD9460A	8	0.000311952	0.90309	1	14_07_21	Dioestrus	After
g__Mycobacterium	SD9411A	10	0.000313932	1	0	09_06_21	Dioestrus	Before
g__Mycobacterium	SD9452A	4	0.000108835	0.60206	1	02_07_21	Oestrus	After
g__Mycobacterium	SD9400A	18	0.00252773	1.25527	1	28_05_21	Oestrus	Before
g__Mycobacterium	SD9444A	28	0.00056	1.44716	1	28_06_21	Dioestrus	Before
g__Mycobacterium	SD9402A	19	0.000976261	1.27875	1	28_05_21	Oestrus	Before
g__Mycobacterium	SD9479A	3	0.000162813	0.477121	0	21_07_21	Oestrus	After
g__Mycobacterium	SD9457A	7	0.000159646	0.845098	1	02_07_21	Oestrus	After
g__Mycobacterium	SD9427A	3	0.00018757	0.477121	0	18_06_21	Oestrus	Before
g__Mycobacterium	SD9403A	10	0.00244081	1	0	28_05_21	Oestrus	Before
g__Mycobacterium	SD9412A	7	0.000380146	0.845098	1	09_06_21	Dioestrus	Before
g__Mycobacterium	SD9435A	6	0.000135236	0.778151	0	28_06_21	Dioestrus	Before
g__Gordonia	SD9472A	2	0.000686813	0.30103	1	21_07_21	Oestrus	After
g__Gordonia	SD9451A	5	0.000288784	0.69897	0	02_07_21	Oestrus	After
g__Gordonia	SD9474A	27	0.011583	1.43136	1	21_07_21	Oestrus	After
g__Rhodococcus	SD9408A	3	0.000101743	0.477121	1	28_05_21	Oestrus	Before
g__Rhodococcus	SE1009B	7	0.000493862	0.845098	1	04_08_21	Dioestrus	After
g__Rhodococcus	SD9455A	28	0.00140817	1.44716	0	02_07_21	Oestrus	After
g__Rhodococcus	SE1013B	53	0.00342953	1.72428	1	04_08_21	Dioestrus	After
g__Rhodococcus	SD9448A	2	6.93433e-05	0.30103	1	02_07_21	Oestrus	After
g__Rhodococcus	SD9469A	3	9.19202e-05	0.477121	1	14_07_21	Dioestrus	After
g__Rhodococcus	SD9443A	2	0.000130014	0.30103	0	28_06_21	Dioestrus	Before
g__Rhodococcus	SE1007B	81	0.00600623	1.90849	1	04_08_21	Dioestrus	After
g__Rhodococcus	SD9433A	2	4e-05	0.30103	1	18_06_21	Oestrus	Before
g__Rhodococcus	SE1016B	287	0.0324111	2.45788	1	04_08_21	Dioestrus	After
g__Rhodococcus	SD9461A	2	5.47465e-05	0.30103	0	14_07_21	Dioestrus	After
g__Rhodococcus	SD9439A	6	0.000256279	0.778151	0	28_06_21	Dioestrus	Before
g__Rhodococcus	SD9436A	44	0.00691933	1.64345	1	28_06_21	Dioestrus	Before
g__Rhodococcus	SD9437A	5	0.000321895	0.69897	0	28_06_21	Dioestrus	Before
g__Rhodococcus	SD9422A	4	0.000209853	0.60206	0	09_06_21	Dioestrus	Before
g__Rhodococcus	SE1006B	77	0.00584485	1.88649	0	04_08_21	Dioestrus	After
g__Rhodococcus	SD9444A	63	0.00126	1.79934	1	28_06_21	Dioestrus	Before
g__Rhodococcus	SD9429A	6	0.000404013	0.778151	0	18_06_21	Oestrus	Before
g__Rhodococcus	SD9424A	139	0.00278	2.14301	1	18_06_21	Oestrus	Before
g__Rhodococcus	SD9466A	11	0.000739546	1.04139	1	14_07_21	Dioestrus	After
g__Rhodococcus	SD9400A	3	0.000421289	0.477121	1	28_05_21	Oestrus	Before
g__Rhodococcus	SD9410A	4	0.000506842	0.60206	0	28_05_21	Oestrus	Before
g__Rhodococcus	SD9464A	26	0.000805178	1.41497	1	14_07_21	Dioestrus	After
g__Rhodococcus	SD9476A	4	0.000183722	0.60206	1	21_07_21	Oestrus	After
g__Rhodococcus	SD9427A	13	0.000812805	1.11394	0	18_06_21	Oestrus	Before
g__Rhodococcus	SD9456A	5	0.000187035	0.69897	1	02_07_21	Oestrus	After
g__Rhodococcus	SD9432A	535	0.0107	2.72835	1	18_06_21	Oestrus	Before
g__Rhodococcus	SD9457A	12	0.000273679	1.07918	1	02_07_21	Oestrus	After
g__Rhodococcus	SD9402A	3	0.000154147	0.477121	1	28_05_21	Oestrus	Before
g__Rhodococcus	SD9435A	58	0.00130728	1.76343	0	28_06_21	Dioestrus	Before
g__Rhodococcus	SE1011B	24	0.00181915	1.38021	1	04_08_21	Dioestrus	After
g__Rhodococcus	SD9480A	9	0.00227906	0.954243	1	21_07_21	Oestrus	After
g__Rhodococcus	SE1014B	78	0.00469653	1.89209	0	04_08_21	Dioestrus	After
g__Rhodococcus	SE1010B	448	0.0333333	2.65128	0	04_08_21	Dioestrus	After
g__Rhodococcus	SD9453A	3	0.000214194	0.477121	0	02_07_21	Oestrus	After
g__Rhodococcus	SE1015B	6	0.000420757	0.778151	1	04_08_21	Dioestrus	After
g__Williamsia	SE1010B	4	0.000297619	0.60206	0	04_08_21	Dioestrus	After
g__Williamsia	SE1014B	139	0.00836946	2.14301	0	04_08_21	Dioestrus	After
g__Williamsia	SE1011B	16	0.00121276	1.20412	1	04_08_21	Dioestrus	After
g__Williamsia	SE1017B	8	0.000730727	0.90309	0	04_08_21	Dioestrus	After
g__Williamsia	SE1012B	15	0.00353774	1.17609	0	04_08_21	Dioestrus	After
g__Euzebya	SD9481A	8	0.00214018	0.90309	1	21_07_21	Oestrus	After
g__uncultured	SD9481A	7	0.00187266	0.845098	1	21_07_21	Oestrus	After
g__uncultured	SD9402A	21	0.00107903	1.32222	1	28_05_21	Oestrus	Before
g__uncultured	SD9476A	5	0.000229653	0.69897	1	21_07_21	Oestrus	After
g__Jatrophihabitans	SD9480A	15	0.00379843	1.17609	1	21_07_21	Oestrus	After
g__Blastococcus	SD9444A	30	0.0006	1.47712	1	28_06_21	Dioestrus	Before
g__Blastococcus	SD9414A	7	0.00136639	0.845098	1	09_06_21	Dioestrus	Before
g__Geodermatophilus	SD9412A	35	0.00190073	1.54407	1	09_06_21	Dioestrus	Before
Unassigned	SD9466A	5	0.000336157	0.69897	1	14_07_21	Dioestrus	After
Unassigned	SD9402A	47	0.00241496	1.6721	1	28_05_21	Oestrus	Before
Unassigned	SD9444A	20	0.0004	1.30103	1	28_06_21	Dioestrus	Before
g__uncultured	SD9481A	11	0.00294275	1.04139	1	21_07_21	Oestrus	After
g__Kineococcus	SD9476A	5	0.000229653	0.69897	1	21_07_21	Oestrus	After
g__Kineococcus	SD9443A	4	0.000260027	0.60206	0	28_06_21	Dioestrus	Before
g__Kineococcus	SD9400A	8	0.00112344	0.90309	1	28_05_21	Oestrus	Before
g__Quadrisphaera	SD9402A	105	0.00539513	2.02119	1	28_05_21	Oestrus	Before
g__Quadrisphaera	SD9476A	35	0.00160757	1.54407	1	21_07_21	Oestrus	After
g__Quadrisphaera	SD9437A	14	0.000901307	1.14613	0	28_06_21	Dioestrus	Before
g__Quadrisphaera	SD9444A	17	0.00034	1.23045	1	28_06_21	Dioestrus	Before
g__Quadrisphaera	SD9464A	14	0.000433557	1.14613	1	14_07_21	Dioestrus	After
g__Quadrisphaera	SD9429A	3	0.000202007	0.477121	0	18_06_21	Oestrus	Before
g__Quadrisphaera	SD9448A	6	0.00020803	0.778151	1	02_07_21	Oestrus	After
g__Quadrisphaera	SD9400A	46	0.00645977	1.66276	1	28_05_21	Oestrus	Before
g__Quadrisphaera	SD9447A	27	0.00181062	1.43136	0	02_07_21	Oestrus	After
g__Quadrisphaera	SD9445A	34	0.00299059	1.53148	1	28_06_21	Dioestrus	Before
g__Quadrisphaera	SD9421A	84	0.0257432	1.92428	1	09_06_21	Dioestrus	Before
Unassigned	SD9479A	5	0.000271356	0.69897	0	21_07_21	Oestrus	After
Unassigned	SD9423A	6	0.00012	0.778151	0	18_06_21	Oestrus	Before
Unassigned	SD9474A	16	0.00686401	1.20412	1	21_07_21	Oestrus	After
Unassigned	SD9455A	3	0.000150875	0.477121	0	02_07_21	Oestrus	After
Unassigned	SD9482A	8	0.00105083	0.90309	0	21_07_21	Oestrus	After
Unassigned	SD9480A	4	0.00101291	0.60206	1	21_07_21	Oestrus	After
Unassigned	SD9480A	5	0.00126614	0.69897	1	21_07_21	Oestrus	After
g__Georgenia	SD9412A	5	0.000271533	0.69897	1	09_06_21	Dioestrus	Before
g__Georgenia	SD9468A	10	0.000248731	1	1	14_07_21	Dioestrus	After
g__Georgenia	SD9402A	13	0.000667968	1.11394	1	28_05_21	Oestrus	Before
g__Georgenia	SD9462A	6	0.000165207	0.778151	1	14_07_21	Dioestrus	After
g__Georgenia	SD9404A	7	0.000244858	0.845098	1	28_05_21	Oestrus	Before
g__Georgenia	SD9437A	6	0.000386274	0.778151	0	28_06_21	Dioestrus	Before
g__Georgenia	SD9440A	10	0.0002	1	1	28_06_21	Dioestrus	Before
g__Georgenia	SD9434A	2	4.16554e-05	0.30103	0	18_06_21	Oestrus	Before
g__Georgenia	SD9446A	9	0.00018	0.954243	0	28_06_21	Dioestrus	Before
g__Georgenia	SD9417A	7	0.000684396	0.845098	0	09_06_21	Dioestrus	Before
g__Georgenia	SD9439A	24	0.00102512	1.38021	0	28_06_21	Dioestrus	Before
g__Georgenia	SD9432A	17	0.00034	1.23045	1	18_06_21	Oestrus	Before
g__Georgenia	SD9471A	18	0.000622902	1.25527	0	21_07_21	Oestrus	After
g__Georgenia	SD9443A	40	0.00260027	1.60206	0	28_06_21	Dioestrus	Before
g__Georgenia	SD9482A	4	0.000525417	0.60206	0	21_07_21	Oestrus	After
g__Georgenia	SD9475A	2	0.00015563	0.30103	0	21_07_21	Oestrus	After
g__Georgenia	SD9429A	32	0.00215474	1.50515	0	18_06_21	Oestrus	Before
g__Georgenia	SD9444A	19	0.00038	1.27875	1	28_06_21	Dioestrus	Before
g__Georgenia	SD9466A	14	0.00094124	1.14613	1	14_07_21	Dioestrus	After
g__Georgenia	SD9436A	7	0.0011008	0.845098	1	28_06_21	Dioestrus	Before
g__Georgenia	SD9445A	5	0.000439792	0.69897	1	28_06_21	Dioestrus	Before
g__Georgenia	SD9481A	4	0.00107009	0.60206	1	21_07_21	Oestrus	After
g__Georgenia	SD9405A	431	0.0114433	2.63448	0	28_05_21	Oestrus	Before
g__Georgenia	SD9427A	11	0.000687758	1.04139	0	18_06_21	Oestrus	Before
g__Georgenia	SD9430A	1	2e-05	0	1	18_06_21	Oestrus	Before
g__Brevibacterium	SD9403A	6	0.00146449	0.778151	0	28_05_21	Oestrus	Before
g__Brevibacterium	SD9480A	4	0.00101291	0.60206	1	21_07_21	Oestrus	After
g__Lysinimicrobium	SD9477A	17	0.00294372	1.23045	0	21_07_21	Oestrus	After
g__Brachybacterium	SD9476A	5	0.000229653	0.69897	1	21_07_21	Oestrus	After
g__Brachybacterium	SD9480A	28	0.0070904	1.44716	1	21_07_21	Oestrus	After
g__Dermacoccus	SD9482A	9	0.00118219	0.954243	0	21_07_21	Oestrus	After
g__Dermacoccus	SD9451A	7	0.000404297	0.845098	0	02_07_21	Oestrus	After
g__Dermacoccus	SD9472A	20	0.00686813	1.30103	1	21_07_21	Oestrus	After
g__Janibacter	SD9404A	20	0.000699594	1.30103	1	28_05_21	Oestrus	Before
g__Janibacter	SD9424A	13	0.00026	1.11394	1	18_06_21	Oestrus	Before
g__Janibacter	SD9419A	2	5.66588e-05	0.30103	0	09_06_21	Dioestrus	Before
g__Janibacter	SD9480A	28	0.0070904	1.44716	1	21_07_21	Oestrus	After
g__Janibacter	SD9464A	23	0.000712273	1.36173	1	14_07_21	Dioestrus	After
g__Janibacter	SD9435A	6	0.000135236	0.778151	0	28_06_21	Dioestrus	Before
g__Janibacter	SD9466A	26	0.00174802	1.41497	1	14_07_21	Dioestrus	After
g__Janibacter	SD9448A	5	0.000173358	0.69897	1	02_07_21	Oestrus	After
g__Janibacter	SD9455A	47	0.00236371	1.6721	0	02_07_21	Oestrus	After
g__Ornithinicoccus	SD9481A	31	0.0082932	1.49136	1	21_07_21	Oestrus	After
g__Ornithinicoccus	SD9462A	11	0.00030288	1.04139	1	14_07_21	Dioestrus	After
g__Ornithinimicrobium	SD9436A	32	0.00503224	1.50515	1	28_06_21	Dioestrus	Before
g__Ornithinimicrobium	SD9431A	6	0.000145628	0.778151	0	18_06_21	Oestrus	Before
g__Ornithinimicrobium	SD9443A	20	0.00130014	1.30103	0	28_06_21	Dioestrus	Before
g__Ornithinimicrobium	SD9425A	6	0.00012	0.778151	0	18_06_21	Oestrus	Before
g__Ornithinimicrobium	SD9481A	16	0.00428036	1.20412	1	21_07_21	Oestrus	After
g__Ornithinimicrobium	SD9444A	10	0.0002	1	1	28_06_21	Dioestrus	Before
g__Ornithinimicrobium	SD9432A	7	0.00014	0.845098	1	18_06_21	Oestrus	Before
g__Ornithinimicrobium	SD9445A	12	0.0010555	1.07918	1	28_06_21	Dioestrus	Before
g__Ornithinimicrobium	SD9430A	3	6e-05	0.477121	1	18_06_21	Oestrus	Before
g__Ornithinimicrobium	SD9429A	15	0.00101003	1.17609	0	18_06_21	Oestrus	Before
g__Ornithinimicrobium	SD9427A	12	0.000750281	1.07918	0	18_06_21	Oestrus	Before
g__Ornithinimicrobium	SD9439A	21	0.000896976	1.32222	0	28_06_21	Dioestrus	Before
g__Tetrasphaera	SD9481A	21	0.00561798	1.32222	1	21_07_21	Oestrus	After
Unassigned	SD9478A	15	0.00387797	1.17609	1	21_07_21	Oestrus	After
Unassigned	SD9481A	95	0.0254147	1.97772	1	21_07_21	Oestrus	After
Unassigned	SD9455A	8	0.000402334	0.90309	0	02_07_21	Oestrus	After
Unassigned	SD9482A	4	0.000525417	0.60206	0	21_07_21	Oestrus	After
Unassigned	SD9471A	3	0.000103817	0.477121	0	21_07_21	Oestrus	After
Unassigned	SD9476A	2	9.18611e-05	0.30103	1	21_07_21	Oestrus	After
g__Agrococcus	SD9446A	89	0.00178	1.94939	0	28_06_21	Dioestrus	Before
g__Agrococcus	SD9402A	6	0.000308293	0.778151	1	28_05_21	Oestrus	Before
g__Agrococcus	SD9466A	18	0.00121017	1.25527	1	14_07_21	Dioestrus	After
g__Agrococcus	SD9472A	30	0.0103022	1.47712	1	21_07_21	Oestrus	After
g__Agrococcus	SD9444A	14	0.00028	1.14613	1	28_06_21	Dioestrus	Before
g__Clavibacter	SD9478A	4	0.00103413	0.60206	1	21_07_21	Oestrus	After
g__Curtobacterium	SD9427A	6	0.000375141	0.778151	0	18_06_21	Oestrus	Before
g__Curtobacterium	SD9439A	12	0.000512558	1.07918	0	28_06_21	Dioestrus	Before
g__Curtobacterium	SD9442A	4	8e-05	0.60206	1	28_06_21	Dioestrus	Before
g__Curtobacterium	SD9400A	5	0.000702149	0.69897	1	28_05_21	Oestrus	Before
g__Curtobacterium	SD9404A	49	0.00171401	1.6902	1	28_05_21	Oestrus	Before
g__Curtobacterium	SD9414A	7	0.00136639	0.845098	1	09_06_21	Dioestrus	Before
g__Curtobacterium	SD9476A	9	0.000413375	0.954243	1	21_07_21	Oestrus	After
g__Curtobacterium	SD9440A	11	0.00022	1.04139	1	28_06_21	Dioestrus	Before
g__Curtobacterium	SD9411A	7	0.000219753	0.845098	0	09_06_21	Dioestrus	Before
g__Curtobacterium	SD9454A	5	0.000130983	0.69897	1	02_07_21	Oestrus	After
g__Curtobacterium	SD9468A	21	0.000522336	1.32222	1	14_07_21	Dioestrus	After
g__Curtobacterium	SD9434A	22	0.000458209	1.34242	0	18_06_21	Oestrus	Before
g__Curtobacterium	SD9444A	76	0.00152	1.88081	1	28_06_21	Dioestrus	Before
g__Curtobacterium	SD9431A	3	7.28138e-05	0.477121	0	18_06_21	Oestrus	Before
g__Curtobacterium	SD9443A	4	0.000260027	0.60206	0	28_06_21	Dioestrus	Before
g__Curtobacterium	SD9456A	6	0.000224442	0.778151	1	02_07_21	Oestrus	After
g__Curtobacterium	SD9470A	4	0.000150359	0.60206	0	14_07_21	Dioestrus	After
g__Curtobacterium	SD9429A	280	0.0188539	2.44716	0	18_06_21	Oestrus	Before
g__Curtobacterium	SD9465A	6	0.000122956	0.778151	0	14_07_21	Dioestrus	After
g__Curtobacterium	SE1014B	33	0.00198699	1.51851	0	04_08_21	Dioestrus	After
g__Curtobacterium	SD9415A	2	7.79362e-05	0.30103	0	09_06_21	Dioestrus	Before
g__Frigoribacterium	SD9404A	9	0.000314817	0.954243	1	28_05_21	Oestrus	Before
g__Frigoribacterium	SD9444A	75	0.0015	1.87506	1	28_06_21	Dioestrus	Before
g__Leifsonia	SD9455A	4	0.000201167	0.60206	0	02_07_21	Oestrus	After
g__Leifsonia	SD9450A	4	0.00150376	0.60206	1	02_07_21	Oestrus	After
g__Leifsonia	SD9424A	50	0.001	1.69897	1	18_06_21	Oestrus	Before
g__Leifsonia	SD9404A	39	0.00136421	1.59106	1	28_05_21	Oestrus	Before
g__Leifsonia	SD9416A	131	0.00333469	2.11727	1	09_06_21	Dioestrus	Before
g__Leifsonia	SD9432A	145	0.0029	2.16137	1	18_06_21	Oestrus	Before
g__Leifsonia	SD9408A	70	0.00237401	1.8451	1	28_05_21	Oestrus	Before
g__Leifsonia	SD9468A	17	0.000422843	1.23045	1	14_07_21	Dioestrus	After
g__Leifsonia	SD9437A	15	0.000965686	1.17609	0	28_06_21	Dioestrus	Before
g__Leifsonia	SD9440A	4	8e-05	0.60206	1	28_06_21	Dioestrus	Before
g__Leifsonia	SD9417A	91	0.00889715	1.95904	0	09_06_21	Dioestrus	Before
g__Leifsonia	SD9436A	11	0.00172983	1.04139	1	28_06_21	Dioestrus	Before
g__Leifsonia	SD9457A	227	0.00517709	2.35603	1	02_07_21	Oestrus	After
g__Leifsonia	SD9448A	39	0.00135219	1.59106	1	02_07_21	Oestrus	After
g__Leifsonia	SD9433A	99	0.00198	1.99564	1	18_06_21	Oestrus	Before
g__Leifsonia	SD9402A	12	0.000616586	1.07918	1	28_05_21	Oestrus	Before
g__Leifsonia	SD9461A	43	0.00117705	1.63347	0	14_07_21	Dioestrus	After
g__Leifsonia	SD9442A	8	0.00016	0.90309	1	28_06_21	Dioestrus	Before
g__Leifsonia	SD9469A	34	0.00104176	1.53148	1	14_07_21	Dioestrus	After
g__Leifsonia	SD9451A	10	0.000577567	1	0	02_07_21	Oestrus	After
g__Leifsonia	SD9427A	25	0.00156309	1.39794	0	18_06_21	Oestrus	Before
g__Leifsonia	SD9453A	33	0.00235613	1.51851	0	02_07_21	Oestrus	After
g__Leifsonia	SD9479A	15	0.000814067	1.17609	0	21_07_21	Oestrus	After
g__Leifsonia	SD9462A	30	0.000826037	1.47712	1	14_07_21	Dioestrus	After
g__Leifsonia	SD9419A	95	0.00269129	1.97772	0	09_06_21	Dioestrus	Before
g__Leifsonia	SD9405A	4	0.000106202	0.60206	0	28_05_21	Oestrus	Before
g__Leifsonia	SD9407A	9	0.000442152	0.954243	0	28_05_21	Oestrus	Before
g__Leifsonia	SD9460A	26	0.00101384	1.41497	1	14_07_21	Dioestrus	After
g__Leifsonia	SD9431A	5	0.000121356	0.69897	0	18_06_21	Oestrus	Before
g__Leifsonia	SD9476A	8	0.000367444	0.90309	1	21_07_21	Oestrus	After
g__Leifsonia	SD9473A	44	0.00150438	1.64345	0	21_07_21	Oestrus	After
g__Leifsonia	SD9443A	8	0.000520055	0.90309	0	28_06_21	Dioestrus	Before
g__Leifsonia	SD9445A	5	0.000439792	0.69897	1	28_06_21	Dioestrus	Before
g__Leifsonia	SD9418A	16	0.000495325	1.20412	1	09_06_21	Dioestrus	Before
g__Leifsonia	SD9475A	8	0.00062252	0.90309	0	21_07_21	Oestrus	After
g__Leifsonia	SD9467A	34	0.00302195	1.53148	0	14_07_21	Dioestrus	After
g__Leifsonia	SD9470A	7	0.000263128	0.845098	0	14_07_21	Dioestrus	After
g__Leifsonia	SD9410A	10	0.00126711	1	0	28_05_21	Oestrus	Before
g__Leifsonia	SD9400A	9	0.00126387	0.954243	1	28_05_21	Oestrus	Before
g__Leifsonia	SD9456A	46	0.00172072	1.66276	1	02_07_21	Oestrus	After
g__Leifsonia	SD9444A	110	0.0022	2.04139	1	28_06_21	Dioestrus	Before
g__Leifsonia	SD9454A	7	0.000183376	0.845098	1	02_07_21	Oestrus	After
g__Leifsonia	SD9413A	161	0.00322	2.20683	0	09_06_21	Dioestrus	Before
g__Leifsonia	SD9412A	21	0.00114044	1.32222	1	09_06_21	Dioestrus	Before
g__Leifsonia	SD9464A	24	0.000743241	1.38021	1	14_07_21	Dioestrus	After
g__Leifsonia	SD9459A	11	0.00037335	1.04139	0	14_07_21	Dioestrus	After
g__Leifsonia	SD9452A	7	0.000190461	0.845098	1	02_07_21	Oestrus	After
g__Leifsonia	SD9429A	22	0.00148138	1.34242	0	18_06_21	Oestrus	Before
g__Leifsonia	SD9465A	120	0.00245912	2.07918	0	14_07_21	Dioestrus	After
g__Leifsonia	SD9409A	91	0.00402086	1.95904	1	28_05_21	Oestrus	Before
g__Leifsonia	SD9415A	68	0.00264983	1.83251	0	09_06_21	Dioestrus	Before
g__Leifsonia	SD9441A	6	0.00012	0.778151	0	28_06_21	Dioestrus	Before
g__Leifsonia	SD9449A	102	0.00435135	2.0086	0	02_07_21	Oestrus	After
g__Microbacterium	SE1016B	219	0.0247318	2.34044	1	04_08_21	Dioestrus	After
g__Microbacterium	SD9466A	6	0.000403388	0.778151	1	14_07_21	Dioestrus	After
g__Microbacterium	SD9426A	69	0.00138	1.83885	1	18_06_21	Oestrus	Before
g__Microbacterium	SD9417A	64	0.00625733	1.80618	0	09_06_21	Dioestrus	Before
g__Microbacterium	SD9444A	80	0.0016	1.90309	1	28_06_21	Dioestrus	Before
g__Microbacterium	SD9432A	107	0.00214	2.02938	1	18_06_21	Oestrus	Before
g__Microbacterium	SD9405A	3901	0.103574	3.59118	0	28_05_21	Oestrus	Before
g__Microbacterium	SD9464A	11	0.000340652	1.04139	1	14_07_21	Dioestrus	After
g__Microbacterium	SE1012B	307	0.0724057	2.48714	0	04_08_21	Dioestrus	After
g__Microbacterium	SE1014B	1428	0.0859827	3.15473	0	04_08_21	Dioestrus	After
g__Microbacterium	SD9421A	44	0.0134845	1.64345	1	09_06_21	Dioestrus	Before
g__Microbacterium	SD9404A	21	0.000734574	1.32222	1	28_05_21	Oestrus	Before
g__Microbacterium	SD9457A	25	0.000570164	1.39794	1	02_07_21	Oestrus	After
g__Microbacterium	SD9436A	56	0.00880642	1.74819	1	28_06_21	Dioestrus	Before
g__Microbacterium	SD9478A	6	0.00155119	0.778151	1	21_07_21	Oestrus	After
g__Microbacterium	SD9456A	14	0.000523697	1.14613	1	02_07_21	Oestrus	After
g__Microbacterium	SD9442A	30	0.0006	1.47712	1	28_06_21	Dioestrus	Before
g__Microbacterium	SD9440A	625	0.0125	2.79588	1	28_06_21	Dioestrus	Before
g__Microbacterium	SD9445A	52	0.00457384	1.716	1	28_06_21	Dioestrus	Before
g__Microbacterium	SD9443A	88	0.0057206	1.94448	0	28_06_21	Dioestrus	Before
g__Microbacterium	SD9476A	26	0.00119419	1.41497	1	21_07_21	Oestrus	After
g__Microbacterium	SD9430A	1090	0.0218	3.03743	1	18_06_21	Oestrus	Before
g__Microbacterium	SD9462A	9	0.000247811	0.954243	1	14_07_21	Dioestrus	After
g__Microbacterium	SE1008B	23	0.00197781	1.36173	0	04_08_21	Dioestrus	After
g__Microbacterium	SE1013B	22	0.00142358	1.34242	1	04_08_21	Dioestrus	After
g__Microbacterium	SD9471A	9	0.000311451	0.954243	0	21_07_21	Oestrus	After
g__Microbacterium	SE1007B	504	0.0373721	2.70243	1	04_08_21	Dioestrus	After
g__Microbacterium	SD9435A	755	0.0170172	2.87795	0	28_06_21	Dioestrus	Before
g__Microbacterium	SD9455A	7	0.000352042	0.845098	0	02_07_21	Oestrus	After
g__Microbacterium	SE1015B	32	0.00224404	1.50515	1	04_08_21	Dioestrus	After
g__Microbacterium	SD9459A	13	0.000441231	1.11394	0	14_07_21	Dioestrus	After
g__Microbacterium	SD9418A	8	0.000247663	0.90309	1	09_06_21	Dioestrus	Before
g__Microbacterium	SD9439A	166	0.00709038	2.22011	0	28_06_21	Dioestrus	Before
g__Microbacterium	SD9477A	622	0.107706	2.79379	0	21_07_21	Oestrus	After
g__Microbacterium	SD9400A	10	0.0014043	1	1	28_05_21	Oestrus	Before
g__Microbacterium	SD9419A	4	0.000113318	0.60206	0	09_06_21	Dioestrus	Before
g__Microbacterium	SD9434A	53	0.00110387	1.72428	0	18_06_21	Oestrus	Before
g__Microbacterium	SD9408A	20	0.000678288	1.30103	1	28_05_21	Oestrus	Before
g__Microbacterium	SD9446A	8960	0.1792	3.95231	0	28_06_21	Dioestrus	Before
g__Microbacterium	SD9431A	1220	0.0296109	3.08636	0	18_06_21	Oestrus	Before
g__Microbacterium	SD9415A	5	0.000194841	0.69897	0	09_06_21	Dioestrus	Before
g__Microbacterium	SD9479A	9	0.00048844	0.954243	0	21_07_21	Oestrus	After
g__Microbacterium	SE1010B	739	0.0549851	2.86864	0	04_08_21	Dioestrus	After
g__Microbacterium	SD9423A	996	0.01992	2.99826	0	18_06_21	Oestrus	Before
g__Microbacterium	SD9427A	138	0.00862824	2.13988	0	18_06_21	Oestrus	Before
g__Microbacterium	SD9482A	13	0.00170761	1.11394	0	21_07_21	Oestrus	After
g__Microbacterium	SD9413A	3	6e-05	0.477121	0	09_06_21	Dioestrus	Before
g__Microbacterium	SD9437A	56	0.00360523	1.74819	0	28_06_21	Dioestrus	Before
g__Microbacterium	SD9433A	546	0.01092	2.73719	1	18_06_21	Oestrus	Before
g__Microbacterium	SD9461A	15	0.000410599	1.17609	0	14_07_21	Dioestrus	After
g__Microbacterium	SE1009B	1628	0.114858	3.21165	1	04_08_21	Dioestrus	After
g__Microbacterium	SD9468A	19	0.00047259	1.27875	1	14_07_21	Dioestrus	After
g__Microbacterium	SD9428A	83	0.00166	1.91908	1	18_06_21	Oestrus	Before
g__Microbacterium	SD9469A	9	0.000275761	0.954243	1	14_07_21	Dioestrus	After
g__Microbacterium	SD9409A	11	0.000486037	1.04139	1	28_05_21	Oestrus	Before
g__Microbacterium	SD9425A	779	0.01558	2.89154	0	18_06_21	Oestrus	Before
g__Microbacterium	SD9460A	10	0.00038994	1	1	14_07_21	Dioestrus	After
g__Microbacterium	SD9438A	2335	0.0467	3.36829	1	28_06_21	Dioestrus	Before
g__Microbacterium	SE1006B	875	0.0664187	2.94201	0	04_08_21	Dioestrus	After
g__Microbacterium	SE1011B	91	0.0068976	1.95904	1	04_08_21	Dioestrus	After
g__Microbacterium	SD9480A	6	0.00151937	0.778151	1	21_07_21	Oestrus	After
g__Microbacterium	SD9449A	6	0.000255962	0.778151	0	02_07_21	Oestrus	After
g__Microbacterium	SD9429A	1376	0.0926537	3.13862	0	18_06_21	Oestrus	Before
g__Microbacterium	SE1017B	17	0.0015528	1.23045	0	04_08_21	Dioestrus	After
g__Microbacterium	SD9411A	6	0.000188359	0.778151	0	09_06_21	Dioestrus	Before
g__Microbacterium	SD9424A	1006	0.02012	3.0026	1	18_06_21	Oestrus	Before
g__Microbacterium	SD9441A	464	0.00928	2.66652	0	28_06_21	Dioestrus	Before
g__Mycetocola	SE1017B	228	0.0208257	2.35793	0	04_08_21	Dioestrus	After
g__Mycetocola	SE1016B	94	0.0106155	1.97313	1	04_08_21	Dioestrus	After
g__Mycetocola	SE1010B	6481	0.482217	3.81164	0	04_08_21	Dioestrus	After
g__Mycetocola	SE1007B	393	0.0291413	2.59439	1	04_08_21	Dioestrus	After
g__Mycetocola	SE1011B	201	0.0152354	2.3032	1	04_08_21	Dioestrus	After
g__Mycetocola	SE1012B	26	0.00613208	1.41497	0	04_08_21	Dioestrus	After
g__Mycetocola	SE1006B	521	0.0395476	2.71684	0	04_08_21	Dioestrus	After
g__Mycetocola	SE1008B	8	0.000687935	0.90309	0	04_08_21	Dioestrus	After
g__Mycetocola	SE1015B	13	0.000911641	1.11394	1	04_08_21	Dioestrus	After
g__Plantibacter	SE1006B	236	0.0179141	2.37291	0	04_08_21	Dioestrus	After
g__Plantibacter	SE1008B	32	0.00275174	1.50515	0	04_08_21	Dioestrus	After
g__Plantibacter	SE1014B	77	0.00463632	1.88649	0	04_08_21	Dioestrus	After
g__Plantibacter	SE1011B	552	0.0418404	2.74194	1	04_08_21	Dioestrus	After
g__Plantibacter	SD9444A	14	0.00028	1.14613	1	28_06_21	Dioestrus	Before
g__Plantibacter	SE1015B	63	0.00441795	1.79934	1	04_08_21	Dioestrus	After
g__Plantibacter	SE1010B	23	0.00171131	1.36173	0	04_08_21	Dioestrus	After
g__Plantibacter	SD9442A	10	0.0002	1	1	28_06_21	Dioestrus	Before
g__Plantibacter	SD9426A	3601	0.07202	3.55642	1	18_06_21	Oestrus	Before
g__Plantibacter	SD9438A	10	0.0002	1	1	28_06_21	Dioestrus	Before
g__Rathayibacter	SE1011B	34	0.00257712	1.53148	1	04_08_21	Dioestrus	After
g__Rathayibacter	SE1010B	1645	0.122396	3.21617	0	04_08_21	Dioestrus	After
Unassigned	SD9478A	4	0.00103413	0.60206	1	21_07_21	Oestrus	After
Unassigned	SD9480A	6	0.00151937	0.778151	1	21_07_21	Oestrus	After
Unassigned	SD9458A	6	0.000187852	0.778151	0	02_07_21	Oestrus	After
Unassigned	SD9421A	32	0.00980693	1.50515	1	09_06_21	Dioestrus	Before
Unassigned	SD9472A	37	0.012706	1.5682	1	21_07_21	Oestrus	After
Unassigned	SD9477A	717	0.124156	2.85552	0	21_07_21	Oestrus	After
g__Arthrobacter	SD9451A	4	0.000231027	0.60206	0	02_07_21	Oestrus	After
g__Arthrobacter	SD9430A	14	0.00028	1.14613	1	18_06_21	Oestrus	Before
g__Arthrobacter	SD9426A	122	0.00244	2.08636	1	18_06_21	Oestrus	Before
g__Arthrobacter	SD9434A	27245	0.56745	4.43529	0	18_06_21	Oestrus	Before
g__Arthrobacter	SD9458A	4	0.000125235	0.60206	0	02_07_21	Oestrus	After
g__Arthrobacter	SD9479A	30	0.00162813	1.47712	0	21_07_21	Oestrus	After
g__Arthrobacter	SD9466A	17	0.00114293	1.23045	1	14_07_21	Dioestrus	After
g__Arthrobacter	SD9444A	37	0.00074	1.5682	1	28_06_21	Dioestrus	Before
g__Arthrobacter	SD9421A	28	0.00858106	1.44716	1	09_06_21	Dioestrus	Before
g__Arthrobacter	SE1009B	14	0.000987724	1.14613	1	04_08_21	Dioestrus	After
g__Arthrobacter	SD9472A	7	0.00240385	0.845098	1	21_07_21	Oestrus	After
g__Arthrobacter	SD9424A	1198	0.02396	3.07846	1	18_06_21	Oestrus	Before
g__Arthrobacter	SD9428A	35	0.0007	1.54407	1	18_06_21	Oestrus	Before
g__Arthrobacter	SD9478A	30	0.00775595	1.47712	1	21_07_21	Oestrus	After
g__Arthrobacter	SD9443A	71	0.00461548	1.85126	0	28_06_21	Dioestrus	Before
g__Arthrobacter	SD9453A	18	0.00128516	1.25527	0	02_07_21	Oestrus	After
g__Arthrobacter	SD9477A	16	0.00277056	1.20412	0	21_07_21	Oestrus	After
g__Arthrobacter	SD9459A	3	0.000101823	0.477121	0	14_07_21	Dioestrus	After
g__Arthrobacter	SD9448A	5	0.000173358	0.69897	1	02_07_21	Oestrus	After
g__Arthrobacter	SD9446A	548	0.01096	2.73878	0	28_06_21	Dioestrus	Before
g__Arthrobacter	SD9482A	752	0.0987784	2.87622	0	21_07_21	Oestrus	After
g__Arthrobacter	SD9455A	57	0.00286663	1.75587	0	02_07_21	Oestrus	After
g__Arthrobacter	SE1010B	17	0.00126488	1.23045	0	04_08_21	Dioestrus	After
g__Arthrobacter	SE1016B	156	0.0176172	2.19312	1	04_08_21	Dioestrus	After
g__Arthrobacter	SE1012B	14	0.00330189	1.14613	0	04_08_21	Dioestrus	After
g__Arthrobacter	SD9467A	4	0.000355524	0.60206	0	14_07_21	Dioestrus	After
g__Arthrobacter	SD9456A	8	0.000299256	0.90309	1	02_07_21	Oestrus	After
g__Arthrobacter	SE1017B	31	0.00283157	1.49136	0	04_08_21	Dioestrus	After
g__Arthrobacter	SE1006B	94	0.00713527	1.97313	0	04_08_21	Dioestrus	After
g__Arthrobacter	SD9480A	32	0.00810332	1.50515	1	21_07_21	Oestrus	After
g__Arthrobacter	SD9435A	58	0.00130728	1.76343	0	28_06_21	Dioestrus	Before
g__Arthrobacter	SE1008B	105	0.00902915	2.02119	0	04_08_21	Dioestrus	After
g__Arthrobacter	SE1007B	1111	0.0823817	3.04571	1	04_08_21	Dioestrus	After
g__Arthrobacter	SD9409A	3	0.000132556	0.477121	1	28_05_21	Oestrus	Before
g__Arthrobacter	SE1015B	145	0.0101683	2.16137	1	04_08_21	Dioestrus	After
g__Arthrobacter	SD9429A	4408	0.296815	3.64424	0	18_06_21	Oestrus	Before
g__Arthrobacter	SD9469A	6	0.00018384	0.778151	1	14_07_21	Dioestrus	After
g__Arthrobacter	SD9464A	202	0.00625561	2.30535	1	14_07_21	Dioestrus	After
g__Arthrobacter	SD9440A	19	0.00038	1.27875	1	28_06_21	Dioestrus	Before
g__Arthrobacter	SD9439A	42	0.00179395	1.62325	0	28_06_21	Dioestrus	Before
g__Arthrobacter	SD9404A	93	0.00325311	1.96848	1	28_05_21	Oestrus	Before
g__Arthrobacter	SD9452A	5	0.000136043	0.69897	1	02_07_21	Oestrus	After
g__Arthrobacter	SD9476A	70	0.00321514	1.8451	1	21_07_21	Oestrus	After
g__Arthrobacter	SD9420A	4	0.00012771	0.60206	1	09_06_21	Dioestrus	Before
g__Arthrobacter	SD9468A	24	0.000596956	1.38021	1	14_07_21	Dioestrus	After
g__Arthrobacter	SD9462A	20	0.000550691	1.30103	1	14_07_21	Dioestrus	After
g__Arthrobacter	SD9471A	37	0.00128041	1.5682	0	21_07_21	Oestrus	After
g__Arthrobacter	SD9460A	6	0.000233964	0.778151	1	14_07_21	Dioestrus	After
g__Arthrobacter	SD9474A	38	0.016302	1.57978	1	21_07_21	Oestrus	After
g__Arthrobacter	SD9423A	6	0.00012	0.778151	0	18_06_21	Oestrus	Before
g__Arthrobacter	SD9437A	6	0.000386274	0.778151	0	28_06_21	Dioestrus	Before
g__Arthrobacter	SE1013B	618	0.0399896	2.79099	1	04_08_21	Dioestrus	After
g__Arthrobacter	SE1011B	233	0.0176609	2.36736	1	04_08_21	Dioestrus	After
g__Arthrobacter	SD9470A	22	0.000826974	1.34242	0	14_07_21	Dioestrus	After
g__Arthrobacter	SD9432A	692	0.01384	2.84011	1	18_06_21	Oestrus	Before
g__Arthrobacter	SD9465A	6	0.000122956	0.778151	0	14_07_21	Dioestrus	After
g__Arthrobacter	SD9475A	51	0.00396856	1.70757	0	21_07_21	Oestrus	After
g__Citricoccus	SD9466A	26	0.00174802	1.41497	1	14_07_21	Dioestrus	After
g__Citricoccus	SD9419A	6	0.000169976	0.778151	0	09_06_21	Dioestrus	Before
g__Citricoccus	SD9443A	94	0.00611064	1.97313	0	28_06_21	Dioestrus	Before
g__Citricoccus	SD9477A	6	0.00103896	0.778151	0	21_07_21	Oestrus	After
g__Citricoccus	SD9441A	2	4e-05	0.30103	0	28_06_21	Dioestrus	Before
g__Citricoccus	SD9432A	3	6e-05	0.477121	1	18_06_21	Oestrus	Before
g__Citricoccus	SD9448A	2	6.93433e-05	0.30103	1	02_07_21	Oestrus	After
g__Citricoccus	SD9445A	3	0.000263875	0.477121	1	28_06_21	Dioestrus	Before
g__Citricoccus	SD9402A	7	0.000359675	0.845098	1	28_05_21	Oestrus	Before
g__Citricoccus	SD9465A	11	0.000225419	1.04139	0	14_07_21	Dioestrus	After
g__Citricoccus	SD9437A	11	0.00070817	1.04139	0	28_06_21	Dioestrus	Before
g__Citricoccus	SD9462A	6	0.000165207	0.778151	1	14_07_21	Dioestrus	After
g__Citricoccus	SD9412A	11	0.000597372	1.04139	1	09_06_21	Dioestrus	Before
g__Kocuria	SD9470A	5	0.000187949	0.69897	0	14_07_21	Dioestrus	After
g__Kocuria	SD9468A	6	0.000149239	0.778151	1	14_07_21	Dioestrus	After
g__Kocuria	SD9451A	18	0.00103962	1.25527	0	02_07_21	Oestrus	After
g__Kocuria	SD9404A	9	0.000314817	0.954243	1	28_05_21	Oestrus	Before
g__Kocuria	SD9464A	6	0.00018581	0.778151	1	14_07_21	Dioestrus	After
g__Kocuria	SD9453A	7	0.000499786	0.845098	0	02_07_21	Oestrus	After
g__Kocuria	SD9424A	23	0.00046	1.36173	1	18_06_21	Oestrus	Before
g__Kocuria	SD9443A	24	0.00156016	1.38021	0	28_06_21	Dioestrus	Before
g__Kocuria	SD9455A	22	0.00110642	1.34242	0	02_07_21	Oestrus	After
g__Micrococcus	SD9421A	37	0.0113393	1.5682	1	09_06_21	Dioestrus	Before
g__Micrococcus	SD9472A	68	0.0233516	1.83251	1	21_07_21	Oestrus	After
g__Micrococcus	SD9408A	9	0.00030523	0.954243	1	28_05_21	Oestrus	Before
g__Micrococcus	SD9463A	4	0.000371299	0.60206	0	14_07_21	Dioestrus	After
g__Paenarthrobacter	SE1009B	86	0.00606745	1.9345	1	04_08_21	Dioestrus	After
g__Paenarthrobacter	SE1016B	10	0.00112931	1	1	04_08_21	Dioestrus	After
g__Paenarthrobacter	SE1013B	244	0.0157888	2.38739	1	04_08_21	Dioestrus	After
g__Paenarthrobacter	SE1011B	14	0.00106117	1.14613	1	04_08_21	Dioestrus	After
g__Pseudarthrobacter	SE1012B	139	0.032783	2.14301	0	04_08_21	Dioestrus	After
g__Pseudarthrobacter	SE1015B	74	0.00518934	1.86923	1	04_08_21	Dioestrus	After
g__Pseudarthrobacter	SE1006B	63	0.00478215	1.79934	0	04_08_21	Dioestrus	After
g__Pseudarthrobacter	SE1008B	6	0.000515952	0.778151	0	04_08_21	Dioestrus	After
g__Pseudarthrobacter	SE1013B	38	0.00245891	1.57978	1	04_08_21	Dioestrus	After
g__Rothia	SD9461A	5	0.000136866	0.69897	0	14_07_21	Dioestrus	After
g__Rothia	SD9444A	10	0.0002	1	1	28_06_21	Dioestrus	Before
g__Rothia	SD9453A	28	0.00199914	1.44716	0	02_07_21	Oestrus	After
g__Rothia	SD9404A	72	0.00251854	1.85733	1	28_05_21	Oestrus	Before
g__Rothia	SD9449A	2	8.53206e-05	0.30103	0	02_07_21	Oestrus	After
g__Rothia	SD9466A	45	0.00302541	1.65321	1	14_07_21	Dioestrus	After
g__Rothia	SD9477A	9	0.00155844	0.954243	0	21_07_21	Oestrus	After
g__Rothia	SD9436A	4	0.00062903	0.60206	1	28_06_21	Dioestrus	Before
g__Rothia	SD9470A	10	0.000375897	1	0	14_07_21	Dioestrus	After
g__Rothia	SD9429A	7	0.000471349	0.845098	0	18_06_21	Oestrus	Before
g__Rothia	SD9458A	116	0.00363181	2.06446	0	02_07_21	Oestrus	After
g__Rothia	SD9419A	8	0.000226635	0.90309	0	09_06_21	Dioestrus	Before
g__Rothia	SD9482A	6	0.000788126	0.778151	0	21_07_21	Oestrus	After
g__Rothia	SD9443A	55	0.00357538	1.74036	0	28_06_21	Dioestrus	Before
g__Rothia	SD9472A	7	0.00240385	0.845098	1	21_07_21	Oestrus	After
g__Rothia	SD9415A	3	0.000116904	0.477121	0	09_06_21	Dioestrus	Before
g__Rothia	SD9411A	14	0.000439505	1.14613	0	09_06_21	Dioestrus	Before
g__Rothia	SD9438A	9	0.00018	0.954243	1	28_06_21	Dioestrus	Before
g__Rothia	SD9456A	11	0.000411476	1.04139	1	02_07_21	Oestrus	After
g__Rothia	SD9460A	5	0.00019497	0.69897	1	14_07_21	Dioestrus	After
g__Rothia	SD9441A	7	0.00014	0.845098	0	28_06_21	Dioestrus	Before
g__Rothia	SD9457A	31	0.000707004	1.49136	1	02_07_21	Oestrus	After
g__Rothia	SD9416A	18	0.000458202	1.25527	1	09_06_21	Dioestrus	Before
g__Rothia	SD9435A	6	0.000135236	0.778151	0	28_06_21	Dioestrus	Before
g__Rothia	SD9480A	4	0.00101291	0.60206	1	21_07_21	Oestrus	After
g__Rothia	SD9431A	13	0.000315526	1.11394	0	18_06_21	Oestrus	Before
g__Rothia	SD9442A	7	0.00014	0.845098	1	28_06_21	Dioestrus	Before
g__Rothia	SD9454A	4	0.000104786	0.60206	1	02_07_21	Oestrus	After
g__Rothia	SD9420A	14	0.000446984	1.14613	1	09_06_21	Dioestrus	Before
g__Rothia	SD9455A	152	0.00764434	2.18184	0	02_07_21	Oestrus	After
g__Rothia	SD9418A	4	0.000123831	0.60206	1	09_06_21	Dioestrus	Before
Unassigned	SD9458A	45	0.00140889	1.65321	0	02_07_21	Oestrus	After
Unassigned	SD9453A	11	0.000785378	1.04139	0	02_07_21	Oestrus	After
Unassigned	SD9455A	34	0.00170992	1.53148	0	02_07_21	Oestrus	After
Unassigned	SD9420A	41	0.00130903	1.61278	1	09_06_21	Dioestrus	Before
Unassigned	SD9471A	6	0.000207634	0.778151	0	21_07_21	Oestrus	After
g__Timonella	SD9477A	33	0.00571429	1.51851	0	21_07_21	Oestrus	After
g__Sanguibacter	SE1017B	22	0.0020095	1.34242	0	04_08_21	Dioestrus	After
Unassigned	SD9419A	846	0.0239667	2.92737	0	09_06_21	Dioestrus	Before
Unassigned	SD9477A	79	0.0136797	1.89763	0	21_07_21	Oestrus	After
Unassigned	SD9428A	6	0.00012	0.778151	1	18_06_21	Oestrus	Before
Unassigned	SD9466A	19	0.0012774	1.27875	1	14_07_21	Dioestrus	After
Unassigned	SD9440A	553	0.01106	2.74273	1	28_06_21	Dioestrus	Before
Unassigned	SD9430A	2182	0.04364	3.33885	1	18_06_21	Oestrus	Before
Unassigned	SD9434A	95	0.00197863	1.97772	0	18_06_21	Oestrus	Before
Unassigned	SD9458A	3	9.39261e-05	0.477121	0	02_07_21	Oestrus	After
Unassigned	SD9446A	795	0.0159	2.90037	0	28_06_21	Dioestrus	Before
Unassigned	SD9443A	637	0.0414093	2.80414	0	28_06_21	Dioestrus	Before
Unassigned	SD9467A	9	0.000799929	0.954243	0	14_07_21	Dioestrus	After
Unassigned	SD9433A	3	6e-05	0.477121	1	18_06_21	Oestrus	Before
Unassigned	SD9442A	10044	0.20088	4.00191	1	28_06_21	Dioestrus	Before
Unassigned	SD9420A	155	0.00494876	2.19033	1	09_06_21	Dioestrus	Before
Unassigned	SD9422A	390	0.0204606	2.59106	0	09_06_21	Dioestrus	Before
Unassigned	SD9418A	1139	0.035261	3.05652	1	09_06_21	Dioestrus	Before
Unassigned	SD9476A	11	0.000505236	1.04139	1	21_07_21	Oestrus	After
Unassigned	SD9438A	137	0.00274	2.13672	1	28_06_21	Dioestrus	Before
Unassigned	SD9448A	173	0.0059982	2.23805	1	02_07_21	Oestrus	After
Unassigned	SD9406A	172	0.0147248	2.23553	1	28_05_21	Oestrus	Before
Unassigned	SD9454A	2075	0.0543578	3.31702	1	02_07_21	Oestrus	After
Unassigned	SD9410A	10	0.00126711	1	0	28_05_21	Oestrus	Before
Unassigned	SD9455A	42	0.00211225	1.62325	0	02_07_21	Oestrus	After
Unassigned	SD9416A	5262	0.133948	3.72115	1	09_06_21	Dioestrus	Before
Unassigned	SD9482A	307	0.0403258	2.48714	0	21_07_21	Oestrus	After
Unassigned	SD9417A	3	0.000293312	0.477121	0	09_06_21	Dioestrus	Before
Unassigned	SD9408A	610	0.0206878	2.78533	1	28_05_21	Oestrus	Before
Unassigned	SD9470A	605	0.0227418	2.78176	0	14_07_21	Dioestrus	After
Unassigned	SD9421A	163	0.049954	2.21219	1	09_06_21	Dioestrus	Before
Unassigned	SD9472A	13	0.00446429	1.11394	1	21_07_21	Oestrus	After
Unassigned	SD9452A	4685	0.127473	3.67071	1	02_07_21	Oestrus	After
Unassigned	SD9409A	64	0.00282785	1.80618	1	28_05_21	Oestrus	Before
g__Actinoplanes	SD9479A	7	0.000379898	0.845098	0	21_07_21	Oestrus	After
g__Actinoplanes	SD9402A	10	0.000513822	1	1	28_05_21	Oestrus	Before
g__Actinoplanes	SD9419A	22	0.000623247	1.34242	0	09_06_21	Dioestrus	Before
g__Actinoplanes	SD9406A	34	0.00291071	1.53148	1	28_05_21	Oestrus	Before
g__Asanoa	SD9421A	30	0.00919399	1.47712	1	09_06_21	Dioestrus	Before
g__Asanoa	SD9480A	6	0.00151937	0.778151	1	21_07_21	Oestrus	After
g__Asanoa	SD9482A	18	0.00236438	1.25527	0	21_07_21	Oestrus	After
g__Asanoa	SD9476A	4	0.000183722	0.60206	1	21_07_21	Oestrus	After
g__Asanoa	SD9429A	4	0.000269342	0.60206	0	18_06_21	Oestrus	Before
g__Micromonospora	SD9480A	8	0.00202583	0.90309	1	21_07_21	Oestrus	After
Unassigned	SD9406A	32	0.00273949	1.50515	1	28_05_21	Oestrus	Before
Unassigned	SD9412A	8	0.000434452	0.90309	1	09_06_21	Dioestrus	Before
g__Aeromicrobium	SD9444A	54	0.00108	1.73239	1	28_06_21	Dioestrus	Before
g__Aeromicrobium	SD9421A	2	0.000612933	0.30103	1	09_06_21	Dioestrus	Before
g__Aeromicrobium	SD9409A	14	0.000618593	1.14613	1	28_05_21	Oestrus	Before
g__Aeromicrobium	SD9408A	2	6.78288e-05	0.30103	1	28_05_21	Oestrus	Before
g__Aeromicrobium	SD9417A	72	0.0070395	1.85733	0	09_06_21	Dioestrus	Before
g__Aeromicrobium	SD9479A	9	0.00048844	0.954243	0	21_07_21	Oestrus	After
g__Aeromicrobium	SD9405A	4286	0.113796	3.63205	0	28_05_21	Oestrus	Before
g__Aeromicrobium	SD9446A	25	0.0005	1.39794	0	28_06_21	Dioestrus	Before
g__Aeromicrobium	SD9407A	13	0.000638664	1.11394	0	28_05_21	Oestrus	Before
g__Marmoricola	SD9477A	2	0.00034632	0.30103	0	21_07_21	Oestrus	After
g__Marmoricola	SD9443A	15	0.000975102	1.17609	0	28_06_21	Dioestrus	Before
g__Marmoricola	SD9456A	21	0.000785546	1.32222	1	02_07_21	Oestrus	After
g__Marmoricola	SD9469A	7	0.00021448	0.845098	1	14_07_21	Dioestrus	After
g__Marmoricola	SD9468A	14	0.000348224	1.14613	1	14_07_21	Dioestrus	After
g__Marmoricola	SD9444A	9	0.00018	0.954243	1	28_06_21	Dioestrus	Before
g__Marmoricola	SD9480A	6	0.00151937	0.778151	1	21_07_21	Oestrus	After
g__Marmoricola	SD9476A	7	0.000321514	0.845098	1	21_07_21	Oestrus	After
g__Marmoricola	SD9466A	49	0.00329434	1.6902	1	14_07_21	Dioestrus	After
g__Marmoricola	SD9400A	2	0.000280859	0.30103	1	28_05_21	Oestrus	Before
g__Nocardioides	SD9420A	6	0.000191565	0.778151	1	09_06_21	Dioestrus	Before
g__Nocardioides	SD9470A	20	0.000751795	1.30103	0	14_07_21	Dioestrus	After
g__Nocardioides	SD9464A	49	0.00151745	1.6902	1	14_07_21	Dioestrus	After
g__Nocardioides	SD9460A	10	0.00038994	1	1	14_07_21	Dioestrus	After
g__Nocardioides	SD9438A	5	0.0001	0.69897	1	28_06_21	Dioestrus	Before
g__Nocardioides	SD9421A	5	0.00153233	0.69897	1	09_06_21	Dioestrus	Before
g__Nocardioides	SD9456A	13	0.00048629	1.11394	1	02_07_21	Oestrus	After
g__Nocardioides	SD9408A	3	0.000101743	0.477121	1	28_05_21	Oestrus	Before
g__Nocardioides	SD9462A	14	0.000385484	1.14613	1	14_07_21	Dioestrus	After
g__Nocardioides	SD9455A	24	0.001207	1.38021	0	02_07_21	Oestrus	After
g__Nocardioides	SD9458A	13	0.000407013	1.11394	0	02_07_21	Oestrus	After
g__Nocardioides	SD9402A	9	0.00046244	0.954243	1	28_05_21	Oestrus	Before
g__Nocardioides	SD9405A	117	0.00310641	2.06819	0	28_05_21	Oestrus	Before
g__Nocardioides	SD9471A	37	0.00128041	1.5682	0	21_07_21	Oestrus	After
g__Nocardioides	SD9469A	22	0.000674082	1.34242	1	14_07_21	Dioestrus	After
g__Nocardioides	SD9480A	25	0.00633072	1.39794	1	21_07_21	Oestrus	After
g__Nocardioides	SD9432A	10	0.0002	1	1	18_06_21	Oestrus	Before
g__Nocardioides	SD9474A	91	0.039039	1.95904	1	21_07_21	Oestrus	After
g__Nocardioides	SD9477A	9	0.00155844	0.954243	0	21_07_21	Oestrus	After
g__Nocardioides	SD9466A	159	0.0106898	2.2014	1	14_07_21	Dioestrus	After
g__Nocardioides	SD9429A	59	0.0039728	1.77085	0	18_06_21	Oestrus	Before
g__Nocardioides	SD9482A	22	0.00288979	1.34242	0	21_07_21	Oestrus	After
g__Nocardioides	SD9468A	53	0.00131828	1.72428	1	14_07_21	Dioestrus	After
g__Nocardioides	SD9478A	12	0.00310238	1.07918	1	21_07_21	Oestrus	After
g__Nocardioides	SD9445A	11	0.000967543	1.04139	1	28_06_21	Dioestrus	Before
g__Nocardioides	SD9437A	3	0.000193137	0.477121	0	28_06_21	Dioestrus	Before
g__Nocardioides	SD9433A	11	0.00022	1.04139	1	18_06_21	Oestrus	Before
g__Nocardioides	SD9444A	7	0.00014	0.845098	1	28_06_21	Dioestrus	Before
g__Nocardioides	SD9415A	12	0.000467617	1.07918	0	09_06_21	Dioestrus	Before
g__Nocardioides	SD9449A	5	0.000213301	0.69897	0	02_07_21	Oestrus	After
g__Nocardioides	SD9419A	3	8.49882e-05	0.477121	0	09_06_21	Dioestrus	Before
g__Nocardioides	SD9443A	40	0.00260027	1.60206	0	28_06_21	Dioestrus	Before
g__Nocardioides	SD9475A	14	0.00108941	1.14613	0	21_07_21	Oestrus	After
g__Nocardioides	SD9472A	20	0.00686813	1.30103	1	21_07_21	Oestrus	After
g__Nocardioides	SD9476A	30	0.00137792	1.47712	1	21_07_21	Oestrus	After
g__Nocardioides	SD9406A	9	0.000770482	0.954243	1	28_05_21	Oestrus	Before
g__Nocardioides	SD9430A	2	4e-05	0.30103	1	18_06_21	Oestrus	Before
g__Nocardioides	SD9407A	219	0.010759	2.34044	0	28_05_21	Oestrus	Before
g__Nocardioides	SD9479A	4	0.000217085	0.60206	0	21_07_21	Oestrus	After
g__Nocardioides	SD9440A	6	0.00012	0.778151	1	28_06_21	Dioestrus	Before
g__Cutibacterium	SD9410A	9	0.0011404	0.954243	0	28_05_21	Oestrus	Before
g__Cutibacterium	SD9451A	3	0.00017327	0.477121	0	02_07_21	Oestrus	After
g__Cutibacterium	SD9460A	4	0.000155976	0.60206	1	14_07_21	Dioestrus	After
g__Cutibacterium	SD9404A	5	0.000174899	0.69897	1	28_05_21	Oestrus	Before
g__Cutibacterium	SD9455A	4	0.000201167	0.60206	0	02_07_21	Oestrus	After
g__Cutibacterium	SD9463A	28	0.00259909	1.44716	0	14_07_21	Dioestrus	After
g__Cutibacterium	SD9477A	141	0.0244156	2.14922	0	21_07_21	Oestrus	After
g__Cutibacterium	SD9466A	29	0.00194971	1.4624	1	14_07_21	Dioestrus	After
g__Cutibacterium	SD9436A	8	0.00125806	0.90309	1	28_06_21	Dioestrus	Before
g__Cutibacterium	SD9413A	13	0.00026	1.11394	0	09_06_21	Dioestrus	Before
g__Cutibacterium	SD9474A	116	0.049764	2.06446	1	21_07_21	Oestrus	After
g__Cutibacterium	SD9421A	91	0.0278884	1.95904	1	09_06_21	Dioestrus	Before
g__Cutibacterium	SD9472A	84	0.0288462	1.92428	1	21_07_21	Oestrus	After
g__Cutibacterium	SD9461A	16	0.000437972	1.20412	0	14_07_21	Dioestrus	After
g__Cutibacterium	SD9479A	12	0.000651254	1.07918	0	21_07_21	Oestrus	After
g__Cutibacterium	SD9414A	20	0.00390396	1.30103	1	09_06_21	Dioestrus	Before
g__Cutibacterium	SD9464A	12	0.000371621	1.07918	1	14_07_21	Dioestrus	After
g__Cutibacterium	SD9448A	11	0.000381388	1.04139	1	02_07_21	Oestrus	After
g__Cutibacterium	SD9470A	5	0.000187949	0.69897	0	14_07_21	Dioestrus	After
g__Cutibacterium	SD9418A	29	0.000897777	1.4624	1	09_06_21	Dioestrus	Before
g__Cutibacterium	SD9433A	6	0.00012	0.778151	1	18_06_21	Oestrus	Before
g__Cutibacterium	SD9454A	7	0.000183376	0.845098	1	02_07_21	Oestrus	After
g__Cutibacterium	SD9403A	86	0.020991	1.9345	0	28_05_21	Oestrus	Before
g__Cutibacterium	SD9406A	7	0.000599264	0.845098	1	28_05_21	Oestrus	Before
g__Cutibacterium	SD9409A	4	0.000176741	0.60206	1	28_05_21	Oestrus	Before
g__Cutibacterium	SD9422A	21	0.00110173	1.32222	0	09_06_21	Dioestrus	Before
g__Cutibacterium	SD9481A	22	0.0058855	1.34242	1	21_07_21	Oestrus	After
g__Cutibacterium	SD9415A	14	0.000545554	1.14613	0	09_06_21	Dioestrus	Before
g__Cutibacterium	SD9471A	7	0.00024224	0.845098	0	21_07_21	Oestrus	After
g__Cutibacterium	SD9407A	2	9.8256e-05	0.30103	0	28_05_21	Oestrus	Before
g__Cutibacterium	SD9478A	54	0.0139607	1.73239	1	21_07_21	Oestrus	After
g__Cutibacterium	SD9411A	3	9.41797e-05	0.477121	0	09_06_21	Dioestrus	Before
g__Cutibacterium	SD9482A	8	0.00105083	0.90309	0	21_07_21	Oestrus	After
g__Cutibacterium	SD9423A	2	4e-05	0.30103	0	18_06_21	Oestrus	Before
g__Cutibacterium	SD9480A	178	0.0450747	2.25042	1	21_07_21	Oestrus	After
g__Cutibacterium	SD9419A	8	0.000226635	0.90309	0	09_06_21	Dioestrus	Before
g__Cutibacterium	SD9434A	4	8.33108e-05	0.60206	0	18_06_21	Oestrus	Before
g__Cutibacterium	SD9431A	3	7.28138e-05	0.477121	0	18_06_21	Oestrus	Before
g__Cutibacterium	SD9456A	17	0.000635918	1.23045	1	02_07_21	Oestrus	After
g__Cutibacterium	SD9417A	16	0.00156433	1.20412	0	09_06_21	Dioestrus	Before
g__Cutibacterium	SD9452A	6	0.000163252	0.778151	1	02_07_21	Oestrus	After
g__Cutibacterium	SD9473A	3	0.000102571	0.477121	0	21_07_21	Oestrus	After
g__Cutibacterium	SD9439A	6	0.000256279	0.778151	0	28_06_21	Dioestrus	Before
g__Propioniciclava	SD9444A	6	0.00012	0.778151	1	28_06_21	Dioestrus	Before
g__Propioniciclava	SD9404A	33	0.00115433	1.51851	1	28_05_21	Oestrus	Before
g__Pseudopropionibacterium	SD9401A	6	0.00132013	0.778151	0	28_05_21	Oestrus	Before
Unassigned	SD9404A	23	0.000804533	1.36173	1	28_05_21	Oestrus	Before
Unassigned	SD9480A	6	0.00151937	0.778151	1	21_07_21	Oestrus	After
Unassigned	SD9477A	234	0.0405195	2.36922	0	21_07_21	Oestrus	After
Unassigned	SD9444A	8	0.00016	0.90309	1	28_06_21	Dioestrus	Before
Unassigned	SD9442A	4	8e-05	0.60206	1	28_06_21	Dioestrus	Before
g__Actinomycetospora	SD9464A	11	0.000340652	1.04139	1	14_07_21	Dioestrus	After
g__Actinomycetospora	SD9482A	9	0.00118219	0.954243	0	21_07_21	Oestrus	After
g__Actinophytocola	SD9406A	34	0.00291071	1.53148	1	28_05_21	Oestrus	Before
g__Pseudonocardia	SD9446A	8	0.00016	0.90309	0	28_06_21	Dioestrus	Before
g__Pseudonocardia	SD9432A	8	0.00016	0.90309	1	18_06_21	Oestrus	Before
g__Pseudonocardia	SD9400A	9	0.00126387	0.954243	1	28_05_21	Oestrus	Before
g__Pseudonocardia	SD9482A	26	0.00341521	1.41497	0	21_07_21	Oestrus	After
g__Pseudonocardia	SD9443A	22	0.00143015	1.34242	0	28_06_21	Dioestrus	Before
g__Pseudonocardia	SD9399A	10	0.00289771	1	0	28_05_21	Oestrus	Before
g__Pseudonocardia	SD9429A	7	0.000471349	0.845098	0	18_06_21	Oestrus	Before
g__Pseudonocardia	SD9404A	5	0.000174899	0.69897	1	28_05_21	Oestrus	Before
g__Pseudonocardia	SD9468A	4	9.94926e-05	0.60206	1	14_07_21	Dioestrus	After
g__Pseudonocardia	SD9406A	11	0.0009417	1.04139	1	28_05_21	Oestrus	Before
g__Pseudonocardia	SD9475A	9	0.000700335	0.954243	0	21_07_21	Oestrus	After
g__Pseudonocardia	SD9419A	9	0.000254965	0.954243	0	09_06_21	Dioestrus	Before
g__Pseudonocardia	SD9447A	7	0.000469421	0.845098	0	02_07_21	Oestrus	After
g__Pseudonocardia	SD9412A	44	0.00238949	1.64345	1	09_06_21	Dioestrus	Before
g__Pseudonocardia	SD9435A	4	9.01571e-05	0.60206	0	28_06_21	Dioestrus	Before
g__Saccharopolyspora	SD9400A	9	0.00126387	0.954243	1	28_05_21	Oestrus	Before
g__Streptomyces	SD9459A	5	0.000169704	0.69897	0	14_07_21	Dioestrus	After
g__Streptomyces	SE1010B	97	0.00721726	1.98677	0	04_08_21	Dioestrus	After
g__Streptomyces	SD9419A	31	0.000878212	1.49136	0	09_06_21	Dioestrus	Before
g__Streptomyces	SD9471A	51	0.00176489	1.70757	0	21_07_21	Oestrus	After
g__Streptomyces	SD9420A	31	0.000989751	1.49136	1	09_06_21	Dioestrus	Before
g__Streptomyces	SD9409A	3	0.000132556	0.477121	1	28_05_21	Oestrus	Before
g__Streptomyces	SD9402A	8	0.000411057	0.90309	1	28_05_21	Oestrus	Before
g__Streptomyces	SD9444A	27	0.00054	1.43136	1	28_06_21	Dioestrus	Before
g__Streptomyces	SD9421A	32	0.00980693	1.50515	1	09_06_21	Dioestrus	Before
g__Streptomyces	SE1007B	28	0.00207623	1.44716	1	04_08_21	Dioestrus	After
g__Streptomyces	SD9442A	5	0.0001	0.69897	1	28_06_21	Dioestrus	Before
g__Streptomyces	SD9441A	2	4e-05	0.30103	0	28_06_21	Dioestrus	Before
g__Streptomyces	SD9468A	31	0.000771068	1.49136	1	14_07_21	Dioestrus	After
g__Streptomyces	SD9427A	11	0.000687758	1.04139	0	18_06_21	Oestrus	Before
g__Streptomyces	SD9461A	2	5.47465e-05	0.30103	0	14_07_21	Dioestrus	After
g__Streptomyces	SD9406A	16	0.00136975	1.20412	1	28_05_21	Oestrus	Before
g__Streptomyces	SD9404A	5	0.000174899	0.69897	1	28_05_21	Oestrus	Before
g__Streptomyces	SD9462A	7	0.000192742	0.845098	1	14_07_21	Dioestrus	After
g__Streptomyces	SD9414A	54	0.0105407	1.73239	1	09_06_21	Dioestrus	Before
g__Streptomyces	SD9445A	12	0.0010555	1.07918	1	28_06_21	Dioestrus	Before
g__Streptomyces	SD9481A	3	0.000802568	0.477121	1	21_07_21	Oestrus	After
g__Streptomyces	SD9469A	7	0.00021448	0.845098	1	14_07_21	Dioestrus	After
g__Streptomyces	SD9422A	17	0.000891873	1.23045	0	09_06_21	Dioestrus	Before
g__Streptomyces	SD9429A	137	0.00922497	2.13672	0	18_06_21	Oestrus	Before
g__Streptomyces	SD9457A	7	0.000159646	0.845098	1	02_07_21	Oestrus	After
g__Streptomyces	SD9473A	3	0.000102571	0.477121	0	21_07_21	Oestrus	After
g__Streptomyces	SD9466A	50	0.00336157	1.69897	1	14_07_21	Dioestrus	After
g__Streptomyces	SD9478A	38	0.0098242	1.57978	1	21_07_21	Oestrus	After
g__Streptomyces	SD9430A	8	0.00016	0.90309	1	18_06_21	Oestrus	Before
g__Streptomyces	SD9480A	19	0.00481134	1.27875	1	21_07_21	Oestrus	After
g__Streptomyces	SD9428A	2	4e-05	0.30103	1	18_06_21	Oestrus	Before
g__Streptomyces	SD9476A	25	0.00114826	1.39794	1	21_07_21	Oestrus	After
g__Streptomyces	SD9443A	23	0.00149516	1.36173	0	28_06_21	Dioestrus	Before
g__Streptomyces	SE1016B	5	0.000564653	0.69897	1	04_08_21	Dioestrus	After
g__Streptomyces	SD9417A	6	0.000586625	0.778151	0	09_06_21	Dioestrus	Before
g__Streptomyces	SD9470A	23	0.000864564	1.36173	0	14_07_21	Dioestrus	After
g__Streptomyces	SD9437A	10	0.000643791	1	0	28_06_21	Dioestrus	Before
g__Streptomyces	SD9411A	11	0.000345326	1.04139	0	09_06_21	Dioestrus	Before
g__Streptomyces	SD9482A	19	0.00249573	1.27875	0	21_07_21	Oestrus	After
g__Streptomyces	SD9432A	43	0.00086	1.63347	1	18_06_21	Oestrus	Before
g__Streptomyces	SD9408A	4	0.000135658	0.60206	1	28_05_21	Oestrus	Before
g__Streptomyces	SD9424A	13	0.00026	1.11394	1	18_06_21	Oestrus	Before
g__Streptomyces	SD9415A	5	0.000194841	0.69897	0	09_06_21	Dioestrus	Before
g__Nocardiopsis	SE1011B	7	0.000530584	0.845098	1	04_08_21	Dioestrus	After
g__Nocardiopsis	SD9414A	6	0.00117119	0.778151	1	09_06_21	Dioestrus	Before
g__Nocardiopsis	SE1010B	16	0.00119048	1.20412	0	04_08_21	Dioestrus	After
g__Nocardiopsis	SE1012B	2	0.000471698	0.30103	0	04_08_21	Dioestrus	After
g__Nocardiopsis	SD9455A	4	0.000201167	0.60206	0	02_07_21	Oestrus	After
g__Nocardiopsis	SD9474A	13	0.00557701	1.11394	1	21_07_21	Oestrus	After
g__Nocardiopsis	SD9480A	2	0.000506457	0.30103	1	21_07_21	Oestrus	After
g__Nonomuraea	SD9480A	5	0.00126614	0.69897	1	21_07_21	Oestrus	After
g__Nonomuraea	SD9434A	2	4.16554e-05	0.30103	0	18_06_21	Oestrus	Before
g__Streptosporangium	SD9466A	3	0.000201694	0.477121	1	14_07_21	Dioestrus	After
g__Streptosporangium	SD9478A	4	0.00103413	0.60206	1	21_07_21	Oestrus	After
g__Streptosporangium	SD9476A	8	0.000367444	0.90309	1	21_07_21	Oestrus	After
Unassigned	SD9421A	28	0.00858106	1.44716	1	09_06_21	Dioestrus	Before
g__Actinomadura	SD9469A	9	0.000275761	0.954243	1	14_07_21	Dioestrus	After
g__Actinomadura	SD9411A	6	0.000188359	0.778151	0	09_06_21	Dioestrus	Before
g__Actinomadura	SD9429A	20	0.00134671	1.30103	0	18_06_21	Oestrus	Before
g__Actinomadura	SD9419A	8	0.000226635	0.90309	0	09_06_21	Dioestrus	Before
g__Actinomadura	SD9432A	8	0.00016	0.90309	1	18_06_21	Oestrus	Before
g__Actinomadura	SD9404A	13	0.000454736	1.11394	1	28_05_21	Oestrus	Before
g__Actinomadura	SD9420A	14	0.000446984	1.14613	1	09_06_21	Dioestrus	Before
Unassigned	SD9430A	69	0.00138	1.83885	1	18_06_21	Oestrus	Before
Unassigned	SD9472A	19	0.00652473	1.27875	1	21_07_21	Oestrus	After
Unassigned	SD9475A	7	0.000544705	0.845098	0	21_07_21	Oestrus	After
Unassigned	SD9442A	102	0.00204	2.0086	1	28_06_21	Dioestrus	Before
Unassigned	SD9418A	124	0.00383877	2.09342	1	09_06_21	Dioestrus	Before
Unassigned	SD9454A	25	0.000654913	1.39794	1	02_07_21	Oestrus	After
g__Atopobium	SD9476A	27	0.00124012	1.43136	1	21_07_21	Oestrus	After
g__Atopobium	SD9454A	54	0.00141461	1.73239	1	02_07_21	Oestrus	After
g__Atopobium	SD9404A	68	0.00237862	1.83251	1	28_05_21	Oestrus	Before
g__Atopobium	SD9427A	18	0.00112542	1.25527	0	18_06_21	Oestrus	Before
g__Atopobium	SD9448A	11	0.000381388	1.04139	1	02_07_21	Oestrus	After
g__Atopobium	SD9440A	5	0.0001	0.69897	1	28_06_21	Dioestrus	Before
g__Atopobium	SD9419A	47	0.00133148	1.6721	0	09_06_21	Dioestrus	Before
g__Atopobium	SD9410A	20	0.00253421	1.30103	0	28_05_21	Oestrus	Before
g__Atopobium	SD9413A	112	0.00224	2.04922	0	09_06_21	Dioestrus	Before
g__Atopobium	SD9451A	42	0.00242578	1.62325	0	02_07_21	Oestrus	After
g__Atopobium	SD9459A	13	0.000441231	1.11394	0	14_07_21	Dioestrus	After
g__Atopobium	SD9430A	19	0.00038	1.27875	1	18_06_21	Oestrus	Before
g__Atopobium	SD9466A	70	0.0047062	1.8451	1	14_07_21	Dioestrus	After
g__Atopobium	SD9417A	26	0.00254204	1.41497	0	09_06_21	Dioestrus	Before
g__Atopobium	SD9480A	5	0.00126614	0.69897	1	21_07_21	Oestrus	After
g__Atopobium	SD9421A	22	0.00674226	1.34242	1	09_06_21	Dioestrus	Before
g__Atopobium	SD9405A	9	0.000238955	0.954243	0	28_05_21	Oestrus	Before
g__Atopobium	SD9412A	53	0.00287824	1.72428	1	09_06_21	Dioestrus	Before
g__Atopobium	SD9401A	11	0.00242024	1.04139	0	28_05_21	Oestrus	Before
g__Atopobium	SD9409A	46	0.00203252	1.66276	1	28_05_21	Oestrus	Before
g__Atopobium	SD9475A	5	0.000389075	0.69897	0	21_07_21	Oestrus	After
g__Atopobium	SD9453A	3	0.000214194	0.477121	0	02_07_21	Oestrus	After
g__Atopobium	SD9461A	20	0.000547465	1.30103	0	14_07_21	Dioestrus	After
g__Atopobium	SD9467A	4	0.000355524	0.60206	0	14_07_21	Dioestrus	After
g__Atopobium	SD9457A	53	0.00120875	1.72428	1	02_07_21	Oestrus	After
g__Atopobium	SD9432A	32	0.00064	1.50515	1	18_06_21	Oestrus	Before
g__Atopobium	SD9456A	29	0.0010848	1.4624	1	02_07_21	Oestrus	After
g__Atopobium	SD9442A	384	0.00768	2.58433	1	28_06_21	Dioestrus	Before
g__Atopobium	SD9473A	27	0.00092314	1.43136	0	21_07_21	Oestrus	After
g__Atopobium	SD9424A	25	0.0005	1.39794	1	18_06_21	Oestrus	Before
g__Atopobium	SD9416A	4	0.000101823	0.60206	1	09_06_21	Dioestrus	Before
g__Atopobium	SD9415A	42	0.00163666	1.62325	0	09_06_21	Dioestrus	Before
g__Atopobium	SD9444A	99	0.00198	1.99564	1	28_06_21	Dioestrus	Before
g__Atopobium	SD9418A	194	0.00600582	2.2878	1	09_06_21	Dioestrus	Before
g__Atopobium	SD9400A	8	0.00112344	0.90309	1	28_05_21	Oestrus	Before
g__Atopobium	SD9470A	14	0.000526256	1.14613	0	14_07_21	Dioestrus	After
g__Atopobium	SD9408A	72	0.00244184	1.85733	1	28_05_21	Oestrus	Before
g__Atopobium	SD9469A	23	0.000704722	1.36173	1	14_07_21	Dioestrus	After
g__Atopobium	SD9433A	16	0.00032	1.20412	1	18_06_21	Oestrus	Before
g__Atopobium	SD9407A	6	0.000294768	0.778151	0	28_05_21	Oestrus	Before
g__Atopobium	SD9439A	28	0.00119597	1.44716	0	28_06_21	Dioestrus	Before
g__Atopobium	SD9479A	30	0.00162813	1.47712	0	21_07_21	Oestrus	After
g__Atopobium	SD9465A	122	0.0025001	2.08636	0	14_07_21	Dioestrus	After
g__Atopobium	SD9460A	32	0.00124781	1.50515	1	14_07_21	Dioestrus	After
g__Atopobium	SD9411A	4	0.000125573	0.60206	0	09_06_21	Dioestrus	Before
g__Atopobium	SD9468A	27	0.000671575	1.43136	1	14_07_21	Dioestrus	After
g__Atopobium	SD9462A	25	0.000688364	1.39794	1	14_07_21	Dioestrus	After
g__Atopobium	SD9464A	20	0.000619368	1.30103	1	14_07_21	Dioestrus	After
g__Libanicoccus	SD9410A	4	0.000506842	0.60206	0	28_05_21	Oestrus	Before
g__Libanicoccus	SD9476A	7	0.000321514	0.845098	1	21_07_21	Oestrus	After
g__Libanicoccus	SD9467A	8	0.000711048	0.90309	0	14_07_21	Dioestrus	After
g__Libanicoccus	SD9468A	30	0.000746194	1.47712	1	14_07_21	Dioestrus	After
g__Libanicoccus	SD9461A	7	0.000191613	0.845098	0	14_07_21	Dioestrus	After
g__Libanicoccus	SD9408A	33	0.00111918	1.51851	1	28_05_21	Oestrus	Before
g__Libanicoccus	SD9448A	53	0.0018376	1.72428	1	02_07_21	Oestrus	After
g__Libanicoccus	SD9469A	22	0.000674082	1.34242	1	14_07_21	Dioestrus	After
g__Libanicoccus	SD9424A	46	0.00092	1.66276	1	18_06_21	Oestrus	Before
g__Libanicoccus	SD9479A	12	0.000651254	1.07918	0	21_07_21	Oestrus	After
g__Libanicoccus	SD9460A	6	0.000233964	0.778151	1	14_07_21	Dioestrus	After
g__Libanicoccus	SD9432A	109	0.00218	2.03743	1	18_06_21	Oestrus	Before
g__Libanicoccus	SD9409A	9	0.000397667	0.954243	1	28_05_21	Oestrus	Before
g__Libanicoccus	SD9415A	33	0.00128595	1.51851	0	09_06_21	Dioestrus	Before
g__Libanicoccus	SD9462A	28	0.000770968	1.44716	1	14_07_21	Dioestrus	After
g__Libanicoccus	SD9433A	25	0.0005	1.39794	1	18_06_21	Oestrus	Before
g__Libanicoccus	SD9427A	15	0.000937852	1.17609	0	18_06_21	Oestrus	Before
g__Libanicoccus	SD9439A	23	0.000982402	1.36173	0	28_06_21	Dioestrus	Before
g__Libanicoccus	SD9413A	21	0.00042	1.32222	0	09_06_21	Dioestrus	Before
g__Libanicoccus	SD9457A	64	0.00145962	1.80618	1	02_07_21	Oestrus	After
g__Libanicoccus	SD9456A	38	0.00142146	1.57978	1	02_07_21	Oestrus	After
g__Libanicoccus	SD9437A	5	0.000321895	0.69897	0	28_06_21	Dioestrus	Before
g__Libanicoccus	SD9443A	4	0.000260027	0.60206	0	28_06_21	Dioestrus	Before
g__Libanicoccus	SD9459A	17	0.000576995	1.23045	0	14_07_21	Dioestrus	After
g__Libanicoccus	SD9404A	18	0.000629635	1.25527	1	28_05_21	Oestrus	Before
g__Libanicoccus	SD9444A	62	0.00124	1.79239	1	28_06_21	Dioestrus	Before
g__Libanicoccus	SD9438A	4	8e-05	0.60206	1	28_06_21	Dioestrus	Before
g__Libanicoccus	SD9416A	22	0.000560024	1.34242	1	09_06_21	Dioestrus	Before
g__Libanicoccus	SD9465A	25	0.000512316	1.39794	0	14_07_21	Dioestrus	After
g__Libanicoccus	SD9473A	16	0.000547046	1.20412	0	21_07_21	Oestrus	After
g__Libanicoccus	SD9464A	15	0.000464526	1.17609	1	14_07_21	Dioestrus	After
g__Olsenella	SD9448A	98	0.00339782	1.99123	1	02_07_21	Oestrus	After
g__Olsenella	SD9404A	509	0.0178047	2.70672	1	28_05_21	Oestrus	Before
g__Olsenella	SD9405A	64	0.00169924	1.80618	0	28_05_21	Oestrus	Before
g__Olsenella	SD9432A	755	0.0151	2.87795	1	18_06_21	Oestrus	Before
g__Olsenella	SD9470A	46	0.00172913	1.66276	0	14_07_21	Dioestrus	After
g__Olsenella	SD9437A	32	0.00206013	1.50515	0	28_06_21	Dioestrus	Before
g__Olsenella	SD9469A	80	0.00245121	1.90309	1	14_07_21	Dioestrus	After
g__Olsenella	SD9451A	326	0.0188287	2.51322	0	02_07_21	Oestrus	After
g__Olsenella	SD9445A	18	0.00158325	1.25527	1	28_06_21	Dioestrus	Before
g__Olsenella	SD9417A	149	0.0145679	2.17319	0	09_06_21	Dioestrus	Before
g__Olsenella	SD9466A	43	0.00289095	1.63347	1	14_07_21	Dioestrus	After
g__Olsenella	SD9444A	873	0.01746	2.94101	1	28_06_21	Dioestrus	Before
g__Olsenella	SD9409A	462	0.0204136	2.66464	1	28_05_21	Oestrus	Before
g__Olsenella	SD9467A	92	0.00817705	1.96379	0	14_07_21	Dioestrus	After
g__Olsenella	SD9428A	14	0.00028	1.14613	1	18_06_21	Oestrus	Before
g__Olsenella	SD9455A	33	0.00165963	1.51851	0	02_07_21	Oestrus	After
g__Olsenella	SD9425A	5	0.0001	0.69897	0	18_06_21	Oestrus	Before
g__Olsenella	SD9454A	17	0.000445341	1.23045	1	02_07_21	Oestrus	After
g__Olsenella	SD9457A	621	0.0141629	2.79309	1	02_07_21	Oestrus	After
g__Olsenella	SD9427A	97	0.00606477	1.98677	0	18_06_21	Oestrus	Before
g__Olsenella	SD9429A	59	0.0039728	1.77085	0	18_06_21	Oestrus	Before
g__Olsenella	SD9476A	43	0.00197501	1.63347	1	21_07_21	Oestrus	After
g__Olsenella	SD9475A	34	0.00264571	1.53148	0	21_07_21	Oestrus	After
g__Olsenella	SD9401A	61	0.0134213	1.78533	0	28_05_21	Oestrus	Before
g__Olsenella	SD9414A	64	0.0124927	1.80618	1	09_06_21	Dioestrus	Before
g__Olsenella	SD9473A	239	0.0081715	2.3784	0	21_07_21	Oestrus	After
g__Olsenella	SD9421A	55	0.0168557	1.74036	1	09_06_21	Dioestrus	Before
g__Olsenella	SD9452A	37	0.00100672	1.5682	1	02_07_21	Oestrus	After
g__Olsenella	SD9468A	176	0.00437767	2.24551	1	14_07_21	Dioestrus	After
g__Olsenella	SD9420A	43	0.00137288	1.63347	1	09_06_21	Dioestrus	Before
g__Olsenella	SD9456A	430	0.016085	2.63347	1	02_07_21	Oestrus	After
g__Olsenella	SD9438A	18	0.00036	1.25527	1	28_06_21	Dioestrus	Before
g__Olsenella	SD9480A	27	0.00683717	1.43136	1	21_07_21	Oestrus	After
g__Olsenella	SD9463A	53	0.00491971	1.72428	0	14_07_21	Dioestrus	After
g__Olsenella	SD9416A	63	0.00160371	1.79934	1	09_06_21	Dioestrus	Before
g__Olsenella	SD9461A	160	0.00437972	2.20412	0	14_07_21	Dioestrus	After
g__Olsenella	SD9460A	250	0.00974849	2.39794	1	14_07_21	Dioestrus	After
g__Olsenella	SD9423A	9	0.00018	0.954243	0	18_06_21	Oestrus	Before
g__Olsenella	SD9418A	5	0.000154789	0.69897	1	09_06_21	Dioestrus	Before
g__Olsenella	SD9464A	104	0.00322071	2.01703	1	14_07_21	Dioestrus	After
g__Olsenella	SD9471A	76	0.00263003	1.88081	0	21_07_21	Oestrus	After
g__Olsenella	SD9439A	56	0.00239194	1.74819	0	28_06_21	Dioestrus	Before
g__Olsenella	SD9415A	473	0.0184319	2.67486	0	09_06_21	Dioestrus	Before
g__Olsenella	SD9400A	89	0.0124982	1.94939	1	28_05_21	Oestrus	Before
g__Olsenella	SD9436A	40	0.0062903	1.60206	1	28_06_21	Dioestrus	Before
g__Olsenella	SD9406A	193	0.0165226	2.28556	1	28_05_21	Oestrus	Before
g__Olsenella	SD9424A	440	0.0088	2.64345	1	18_06_21	Oestrus	Before
g__Olsenella	SD9435A	47	0.00105935	1.6721	0	28_06_21	Dioestrus	Before
g__Olsenella	SD9403A	27	0.00659019	1.43136	0	28_05_21	Oestrus	Before
g__Olsenella	SD9407A	176	0.00864652	2.24551	0	28_05_21	Oestrus	Before
g__Olsenella	SD9442A	27	0.00054	1.43136	1	28_06_21	Dioestrus	Before
g__Olsenella	SD9482A	29	0.00380927	1.4624	0	21_07_21	Oestrus	After
g__Olsenella	SD9410A	193	0.0244551	2.28556	0	28_05_21	Oestrus	Before
g__Olsenella	SD9419A	398	0.0112751	2.59988	0	09_06_21	Dioestrus	Before
g__Olsenella	SD9411A	5	0.000156966	0.69897	0	09_06_21	Dioestrus	Before
g__Olsenella	SD9462A	183	0.00503882	2.26245	1	14_07_21	Dioestrus	After
g__Olsenella	SD9413A	941	0.01882	2.97359	0	09_06_21	Dioestrus	Before
g__Olsenella	SD9430A	4	8e-05	0.60206	1	18_06_21	Oestrus	Before
g__Olsenella	SD9441A	35	0.0007	1.54407	0	28_06_21	Dioestrus	Before
g__Olsenella	SD9402A	57	0.00292878	1.75587	1	28_05_21	Oestrus	Before
g__Olsenella	SD9465A	935	0.0191606	2.97081	0	14_07_21	Dioestrus	After
g__Olsenella	SD9408A	605	0.0205182	2.78176	1	28_05_21	Oestrus	Before
g__Olsenella	SD9453A	17	0.00121377	1.23045	0	02_07_21	Oestrus	After
g__Olsenella	SD9443A	83	0.00539557	1.91908	0	28_06_21	Dioestrus	Before
g__Olsenella	SD9431A	52	0.00126211	1.716	0	18_06_21	Oestrus	Before
g__Olsenella	SD9449A	30	0.00127981	1.47712	0	02_07_21	Oestrus	After
g__Olsenella	SD9479A	191	0.0103658	2.28103	0	21_07_21	Oestrus	After
g__Olsenella	SD9412A	151	0.00820028	2.17898	1	09_06_21	Dioestrus	Before
g__Olsenella	SD9459A	86	0.00291892	1.9345	0	14_07_21	Dioestrus	After
g__Olsenella	SD9440A	73	0.00146	1.86332	1	28_06_21	Dioestrus	Before
g__Olsenella	SD9478A	15	0.00387797	1.17609	1	21_07_21	Oestrus	After
g__Olsenella	SD9433A	140	0.0028	2.14613	1	18_06_21	Oestrus	Before
Unassigned	SD9482A	5	0.000656771	0.69897	0	21_07_21	Oestrus	After
Unassigned	SD9461A	7	0.000191613	0.845098	0	14_07_21	Dioestrus	After
Unassigned	SD9449A	5	0.000213301	0.69897	0	02_07_21	Oestrus	After
Unassigned	SD9479A	25	0.00135678	1.39794	0	21_07_21	Oestrus	After
Unassigned	SD9409A	82	0.00362319	1.91381	1	28_05_21	Oestrus	Before
Unassigned	SD9470A	10	0.000375897	1	0	14_07_21	Dioestrus	After
Unassigned	SD9419A	46	0.00130315	1.66276	0	09_06_21	Dioestrus	Before
Unassigned	SD9427A	8	0.000500188	0.90309	0	18_06_21	Oestrus	Before
Unassigned	SD9424A	40	0.0008	1.60206	1	18_06_21	Oestrus	Before
Unassigned	SD9431A	12	0.000291255	1.07918	0	18_06_21	Oestrus	Before
Unassigned	SD9448A	17	0.000589418	1.23045	1	02_07_21	Oestrus	After
Unassigned	SD9436A	11	0.00172983	1.04139	1	28_06_21	Dioestrus	Before
Unassigned	SD9435A	9	0.000202853	0.954243	0	28_06_21	Dioestrus	Before
Unassigned	SD9457A	27	0.000615778	1.43136	1	02_07_21	Oestrus	After
Unassigned	SD9412A	15	0.000814598	1.17609	1	09_06_21	Dioestrus	Before
Unassigned	SD9429A	17	0.0011447	1.23045	0	18_06_21	Oestrus	Before
Unassigned	SD9417A	14	0.00136879	1.14613	0	09_06_21	Dioestrus	Before
Unassigned	SD9413A	96	0.00192	1.98227	0	09_06_21	Dioestrus	Before
Unassigned	SD9415A	28	0.00109111	1.44716	0	09_06_21	Dioestrus	Before
Unassigned	SD9463A	3	0.000278474	0.477121	0	14_07_21	Dioestrus	After
Unassigned	SD9466A	8	0.000537851	0.90309	1	14_07_21	Dioestrus	After
Unassigned	SD9456A	22	0.000822953	1.34242	1	02_07_21	Oestrus	After
Unassigned	SD9433A	17	0.00034	1.23045	1	18_06_21	Oestrus	Before
Unassigned	SD9473A	21	0.000717998	1.32222	0	21_07_21	Oestrus	After
Unassigned	SD9444A	161	0.00322	2.20683	1	28_06_21	Dioestrus	Before
Unassigned	SD9404A	47	0.00164405	1.6721	1	28_05_21	Oestrus	Before
Unassigned	SD9451A	19	0.00109738	1.27875	0	02_07_21	Oestrus	After
Unassigned	SD9410A	12	0.00152053	1.07918	0	28_05_21	Oestrus	Before
Unassigned	SD9462A	18	0.000495622	1.25527	1	14_07_21	Dioestrus	After
Unassigned	SD9406A	28	0.00239706	1.44716	1	28_05_21	Oestrus	Before
Unassigned	SD9443A	13	0.000845089	1.11394	0	28_06_21	Dioestrus	Before
Unassigned	SD9464A	6	0.00018581	0.778151	1	14_07_21	Dioestrus	After
Unassigned	SD9465A	115	0.00235665	2.0607	0	14_07_21	Dioestrus	After
Unassigned	SD9460A	27	0.00105284	1.43136	1	14_07_21	Dioestrus	After
Unassigned	SD9416A	3	7.6367e-05	0.477121	1	09_06_21	Dioestrus	Before
Unassigned	SD9425A	5	0.0001	0.69897	0	18_06_21	Oestrus	Before
Unassigned	SD9432A	43	0.00086	1.63347	1	18_06_21	Oestrus	Before
g__Collinsella	SD9462A	13	0.000357949	1.11394	1	14_07_21	Dioestrus	After
g__Collinsella	SD9470A	7	0.000263128	0.845098	0	14_07_21	Dioestrus	After
g__Collinsella	SD9457A	8	0.000182453	0.90309	1	02_07_21	Oestrus	After
g__Collinsella	SD9468A	26	0.000646702	1.41497	1	14_07_21	Dioestrus	After
g__Collinsella	SD9448A	14	0.000485403	1.14613	1	02_07_21	Oestrus	After
g__Collinsella	SD9413A	53	0.00106	1.72428	0	09_06_21	Dioestrus	Before
g__Collinsella	SD9458A	9	0.000281778	0.954243	0	02_07_21	Oestrus	After
g__Collinsella	SD9419A	8	0.000226635	0.90309	0	09_06_21	Dioestrus	Before
g__Collinsella	SD9401A	9	0.0019802	0.954243	0	28_05_21	Oestrus	Before
g__Collinsella	SD9408A	22	0.000746117	1.34242	1	28_05_21	Oestrus	Before
g__Collinsella	SD9412A	34	0.00184642	1.53148	1	09_06_21	Dioestrus	Before
g__Collinsella	SD9436A	16	0.00251612	1.20412	1	28_06_21	Dioestrus	Before
g__Collinsella	SD9438A	12	0.00024	1.07918	1	28_06_21	Dioestrus	Before
g__Collinsella	SD9452A	6	0.000163252	0.778151	1	02_07_21	Oestrus	After
g__Collinsella	SD9432A	35	0.0007	1.54407	1	18_06_21	Oestrus	Before
g__Collinsella	SD9479A	6	0.000325627	0.778151	0	21_07_21	Oestrus	After
g__Collinsella	SD9465A	15	0.00030739	1.17609	0	14_07_21	Dioestrus	After
g__Collinsella	SD9456A	58	0.0021696	1.76343	1	02_07_21	Oestrus	After
g__Collinsella	SD9463A	12	0.0011139	1.07918	0	14_07_21	Dioestrus	After
g__Collinsella	SD9473A	9	0.000307713	0.954243	0	21_07_21	Oestrus	After
g__Collinsella	SD9439A	7	0.000298992	0.845098	0	28_06_21	Dioestrus	Before
g__Collinsella	SD9444A	81	0.00162	1.90849	1	28_06_21	Dioestrus	Before
g__Collinsella	SD9449A	6	0.000255962	0.778151	0	02_07_21	Oestrus	After
g__Collinsella	SD9410A	21	0.00266092	1.32222	0	28_05_21	Oestrus	Before
g__Collinsella	SD9440A	10	0.0002	1	1	28_06_21	Dioestrus	Before
g__uncultured	SD9457A	19	0.000433325	1.27875	1	02_07_21	Oestrus	After
g__uncultured	SD9404A	8	0.000279838	0.90309	1	28_05_21	Oestrus	Before
g__uncultured	SD9416A	10	0.000254557	1	1	09_06_21	Dioestrus	Before
g__uncultured	SD9400A	8	0.00112344	0.90309	1	28_05_21	Oestrus	Before
g__uncultured	SD9409A	10	0.000441852	1	1	28_05_21	Oestrus	Before
g__uncultured	SD9448A	13	0.000450732	1.11394	1	02_07_21	Oestrus	After
g__uncultured	SD9412A	13	0.000705985	1.11394	1	09_06_21	Dioestrus	Before
Unassigned	SD9402A	6	0.000308293	0.778151	1	28_05_21	Oestrus	Before
Unassigned	SD9424A	9	0.00018	0.954243	1	18_06_21	Oestrus	Before
Unassigned	SD9413A	35	0.0007	1.54407	0	09_06_21	Dioestrus	Before
Unassigned	SD9465A	8	0.000163941	0.90309	0	14_07_21	Dioestrus	After
Unassigned	SD9432A	22	0.00044	1.34242	1	18_06_21	Oestrus	Before
Unassigned	SD9473A	6	0.000205142	0.778151	0	21_07_21	Oestrus	After
Unassigned	SD9457A	11	0.000250872	1.04139	1	02_07_21	Oestrus	After
Unassigned	SD9417A	7	0.000684396	0.845098	0	09_06_21	Dioestrus	Before
Unassigned	SD9462A	7	0.000192742	0.845098	1	14_07_21	Dioestrus	After
Unassigned	SD9467A	20	0.00177762	1.30103	0	14_07_21	Dioestrus	After
Unassigned	SD9409A	7	0.000309297	0.845098	1	28_05_21	Oestrus	Before
Unassigned	SD9404A	5	0.000174899	0.69897	1	28_05_21	Oestrus	Before
Unassigned	SD9439A	26	0.00111054	1.41497	0	28_06_21	Dioestrus	Before
Unassigned	SD9460A	17	0.000662897	1.23045	1	14_07_21	Dioestrus	After
Unassigned	SD9468A	16	0.00039797	1.20412	1	14_07_21	Dioestrus	After
Unassigned	SD9449A	15	0.000639904	1.17609	0	02_07_21	Oestrus	After
Unassigned	SD9469A	10	0.000306401	1	1	14_07_21	Dioestrus	After
Unassigned	SD9412A	28	0.00152058	1.44716	1	09_06_21	Dioestrus	Before
Unassigned	SD9461A	9	0.000246359	0.954243	0	14_07_21	Dioestrus	After
Unassigned	SD9453A	5	0.00035699	0.69897	0	02_07_21	Oestrus	After
Unassigned	SD9416A	5	0.000127278	0.69897	1	09_06_21	Dioestrus	Before
Unassigned	SD9419A	23	0.000651577	1.36173	0	09_06_21	Dioestrus	Before
Unassigned	SD9433A	5	0.0001	0.69897	1	18_06_21	Oestrus	Before
Unassigned	SD9444A	30	0.0006	1.47712	1	28_06_21	Dioestrus	Before
Unassigned	SD9456A	6	0.000224442	0.778151	1	02_07_21	Oestrus	After
Unassigned	SD9463A	18	0.00167084	1.25527	0	14_07_21	Dioestrus	After
Unassigned	SD9438A	9	0.00018	0.954243	1	28_06_21	Dioestrus	Before
Unassigned	SD9466A	4	0.000268926	0.60206	1	14_07_21	Dioestrus	After
Unassigned	SD9420A	5	0.000159637	0.69897	1	09_06_21	Dioestrus	Before
Unassigned	SD9407A	4	0.000196512	0.60206	0	28_05_21	Oestrus	Before
Unassigned	SD9479A	4	0.000217085	0.60206	0	21_07_21	Oestrus	After
Unassigned	SD9475A	4	0.00031126	0.60206	0	21_07_21	Oestrus	After
g__DNF00809	SD9415A	3	0.000116904	0.477121	0	09_06_21	Dioestrus	Before
g__DNF00809	SD9433A	2	4e-05	0.30103	1	18_06_21	Oestrus	Before
g__DNF00809	SD9457A	25	0.000570164	1.39794	1	02_07_21	Oestrus	After
g__DNF00809	SD9413A	3	6e-05	0.477121	0	09_06_21	Dioestrus	Before
g__DNF00809	SD9451A	8	0.000462054	0.90309	0	02_07_21	Oestrus	After
g__DNF00809	SD9403A	9	0.00219673	0.954243	0	28_05_21	Oestrus	Before
g__DNF00809	SD9471A	5	0.000173028	0.69897	0	21_07_21	Oestrus	After
g__DNF00809	SD9459A	6	0.000203645	0.778151	0	14_07_21	Dioestrus	After
g__DNF00809	SD9409A	13	0.000574408	1.11394	1	28_05_21	Oestrus	Before
g__DNF00809	SD9407A	4	0.000196512	0.60206	0	28_05_21	Oestrus	Before
g__DNF00809	SD9455A	5	0.000251458	0.69897	0	02_07_21	Oestrus	After
g__Eggerthella	SD9432A	6	0.00012	0.778151	1	18_06_21	Oestrus	Before
g__Eggerthella	SD9413A	42	0.00084	1.62325	0	09_06_21	Dioestrus	Before
g__Eggerthella	SD9401A	9	0.0019802	0.954243	0	28_05_21	Oestrus	Before
g__Eggerthella	SD9419A	14	0.000396612	1.14613	0	09_06_21	Dioestrus	Before
g__Eggerthella	SD9433A	4	8e-05	0.60206	1	18_06_21	Oestrus	Before
g__Eggerthella	SD9406A	10	0.000856091	1	1	28_05_21	Oestrus	Before
g__Eggerthella	SD9409A	22	0.000972075	1.34242	1	28_05_21	Oestrus	Before
g__Enterorhabdus	SD9403A	10	0.00244081	1	0	28_05_21	Oestrus	Before
g__Enterorhabdus	SD9463A	25	0.00232062	1.39794	0	14_07_21	Dioestrus	After
g__Enterorhabdus	SD9456A	63	0.00235664	1.79934	1	02_07_21	Oestrus	After
g__Enterorhabdus	SD9419A	68	0.0019264	1.83251	0	09_06_21	Dioestrus	Before
g__Enterorhabdus	SD9469A	5	0.0001532	0.69897	1	14_07_21	Dioestrus	After
g__Enterorhabdus	SD9427A	11	0.000687758	1.04139	0	18_06_21	Oestrus	Before
g__Enterorhabdus	SD9404A	39	0.00136421	1.59106	1	28_05_21	Oestrus	Before
g__Enterorhabdus	SD9468A	14	0.000348224	1.14613	1	14_07_21	Dioestrus	After
g__Enterorhabdus	SD9414A	7	0.00136639	0.845098	1	09_06_21	Dioestrus	Before
g__Enterorhabdus	SD9401A	4	0.000880088	0.60206	0	28_05_21	Oestrus	Before
g__Enterorhabdus	SD9417A	18	0.00175987	1.25527	0	09_06_21	Dioestrus	Before
g__Enterorhabdus	SD9467A	4	0.000355524	0.60206	0	14_07_21	Dioestrus	After
g__Enterorhabdus	SD9412A	24	0.00130336	1.38021	1	09_06_21	Dioestrus	Before
g__Enterorhabdus	SD9462A	8	0.000220276	0.90309	1	14_07_21	Dioestrus	After
g__Enterorhabdus	SD9444A	76	0.00152	1.88081	1	28_06_21	Dioestrus	Before
g__Enterorhabdus	SD9435A	3	6.76178e-05	0.477121	0	28_06_21	Dioestrus	Before
g__Enterorhabdus	SD9420A	4	0.00012771	0.60206	1	09_06_21	Dioestrus	Before
g__Enterorhabdus	SD9418A	10	0.000309578	1	1	09_06_21	Dioestrus	Before
g__Enterorhabdus	SD9448A	8	0.000277373	0.90309	1	02_07_21	Oestrus	After
g__Enterorhabdus	SD9457A	23	0.000524551	1.36173	1	02_07_21	Oestrus	After
g__Enterorhabdus	SD9473A	12	0.000410284	1.07918	0	21_07_21	Oestrus	After
g__Enterorhabdus	SD9407A	21	0.00103169	1.32222	0	28_05_21	Oestrus	Before
g__Enterorhabdus	SD9432A	68	0.00136	1.83251	1	18_06_21	Oestrus	Before
g__Enterorhabdus	SD9424A	83	0.00166	1.91908	1	18_06_21	Oestrus	Before
g__Enterorhabdus	SD9455A	13	0.000653792	1.11394	0	02_07_21	Oestrus	After
g__Enterorhabdus	SD9410A	15	0.00190066	1.17609	0	28_05_21	Oestrus	Before
g__Enterorhabdus	SD9413A	80	0.0016	1.90309	0	09_06_21	Dioestrus	Before
g__Enterorhabdus	SD9461A	7	0.000191613	0.845098	0	14_07_21	Dioestrus	After
g__Enterorhabdus	SD9465A	104	0.00213123	2.01703	0	14_07_21	Dioestrus	After
g__Enterorhabdus	SD9415A	18	0.000701426	1.25527	0	09_06_21	Dioestrus	Before
g__Enterorhabdus	SD9408A	17	0.000576545	1.23045	1	28_05_21	Oestrus	Before
g__Enterorhabdus	SD9409A	12	0.000530223	1.07918	1	28_05_21	Oestrus	Before
g__Enterorhabdus	SD9451A	14	0.000808594	1.14613	0	02_07_21	Oestrus	After
g__Enterorhabdus	SD9434A	2	4.16554e-05	0.30103	0	18_06_21	Oestrus	Before
g__Enterorhabdus	SD9460A	31	0.00120881	1.49136	1	14_07_21	Dioestrus	After
g__Gordonibacter	SD9444A	79	0.00158	1.89763	1	28_06_21	Dioestrus	Before
g__Gordonibacter	SD9404A	12	0.000419757	1.07918	1	28_05_21	Oestrus	Before
g__Gordonibacter	SD9462A	33	0.00090864	1.51851	1	14_07_21	Dioestrus	After
g__Gordonibacter	SD9468A	27	0.000671575	1.43136	1	14_07_21	Dioestrus	After
g__Gordonibacter	SD9476A	15	0.000688958	1.17609	1	21_07_21	Oestrus	After
g__Gordonibacter	SD9419A	8	0.000226635	0.90309	0	09_06_21	Dioestrus	Before
g__Gordonibacter	SD9465A	13	0.000266404	1.11394	0	14_07_21	Dioestrus	After
g__Gordonibacter	SD9435A	8	0.000180314	0.90309	0	28_06_21	Dioestrus	Before
g__Gordonibacter	SD9402A	3	0.000154147	0.477121	1	28_05_21	Oestrus	Before
g__Gordonibacter	SD9420A	7	0.000223492	0.845098	1	09_06_21	Dioestrus	Before
g__Gordonibacter	SD9454A	5	0.000130983	0.69897	1	02_07_21	Oestrus	After
g__Gordonibacter	SD9429A	6	0.000404013	0.778151	0	18_06_21	Oestrus	Before
g__Gordonibacter	SD9464A	12	0.000371621	1.07918	1	14_07_21	Dioestrus	After
g__Gordonibacter	SD9467A	15	0.00133321	1.17609	0	14_07_21	Dioestrus	After
g__Gordonibacter	SD9407A	20	0.00098256	1.30103	0	28_05_21	Oestrus	Before
g__Gordonibacter	SD9457A	36	0.000821037	1.5563	1	02_07_21	Oestrus	After
g__Gordonibacter	SD9461A	23	0.000629585	1.36173	0	14_07_21	Dioestrus	After
g__Gordonibacter	SD9408A	10	0.000339144	1	1	28_05_21	Oestrus	Before
g__Gordonibacter	SD9459A	22	0.000746699	1.34242	0	14_07_21	Dioestrus	After
g__Gordonibacter	SD9432A	86	0.00172	1.9345	1	18_06_21	Oestrus	Before
g__Gordonibacter	SD9417A	4	0.000391083	0.60206	0	09_06_21	Dioestrus	Before
g__Gordonibacter	SD9479A	31	0.00168241	1.49136	0	21_07_21	Oestrus	After
g__Gordonibacter	SD9456A	14	0.000523697	1.14613	1	02_07_21	Oestrus	After
g__Gordonibacter	SD9460A	23	0.000896861	1.36173	1	14_07_21	Dioestrus	After
g__Senegalimassilia	SD9414A	15	0.00292797	1.17609	1	09_06_21	Dioestrus	Before
g__Senegalimassilia	SD9448A	9	0.000312045	0.954243	1	02_07_21	Oestrus	After
g__Senegalimassilia	SD9404A	18	0.000629635	1.25527	1	28_05_21	Oestrus	Before
g__Senegalimassilia	SD9455A	9	0.000452625	0.954243	0	02_07_21	Oestrus	After
g__Senegalimassilia	SD9424A	179	0.00358	2.25285	1	18_06_21	Oestrus	Before
g__Senegalimassilia	SD9417A	13	0.00127102	1.11394	0	09_06_21	Dioestrus	Before
g__Senegalimassilia	SD9400A	10	0.0014043	1	1	28_05_21	Oestrus	Before
g__Senegalimassilia	SD9407A	23	0.00112994	1.36173	0	28_05_21	Oestrus	Before
g__Senegalimassilia	SD9432A	8	0.00016	0.90309	1	18_06_21	Oestrus	Before
g__Senegalimassilia	SD9413A	29	0.00058	1.4624	0	09_06_21	Dioestrus	Before
g__Senegalimassilia	SD9419A	21	0.000594918	1.32222	0	09_06_21	Dioestrus	Before
g__Senegalimassilia	SD9439A	7	0.000298992	0.845098	0	28_06_21	Dioestrus	Before
g__Senegalimassilia	SD9465A	5	0.000102463	0.69897	0	14_07_21	Dioestrus	After
g__Senegalimassilia	SD9476A	11	0.000505236	1.04139	1	21_07_21	Oestrus	After
g__Senegalimassilia	SD9425A	2	4e-05	0.30103	0	18_06_21	Oestrus	Before
g__Senegalimassilia	SD9415A	33	0.00128595	1.51851	0	09_06_21	Dioestrus	Before
g__Senegalimassilia	SD9462A	12	0.000330415	1.07918	1	14_07_21	Dioestrus	After
g__Senegalimassilia	SD9412A	32	0.00173781	1.50515	1	09_06_21	Dioestrus	Before
g__Senegalimassilia	SD9473A	11	0.000376094	1.04139	0	21_07_21	Oestrus	After
g__Senegalimassilia	SD9408A	17	0.000576545	1.23045	1	28_05_21	Oestrus	Before
g__Senegalimassilia	SD9459A	7	0.000237586	0.845098	0	14_07_21	Dioestrus	After
g__Senegalimassilia	SD9479A	12	0.000651254	1.07918	0	21_07_21	Oestrus	After
g__uncultured	SD9458A	5	0.000156544	0.69897	0	02_07_21	Oestrus	After
g__uncultured	SD9432A	8	0.00016	0.90309	1	18_06_21	Oestrus	Before
g__uncultured	SD9473A	8	0.000273523	0.90309	0	21_07_21	Oestrus	After
g__uncultured	SD9454A	5	0.000130983	0.69897	1	02_07_21	Oestrus	After
g__uncultured	SD9417A	6	0.000586625	0.778151	0	09_06_21	Dioestrus	Before
g__uncultured	SD9413A	101	0.00202	2.00432	0	09_06_21	Dioestrus	Before
g__uncultured	SD9457A	6	0.000136839	0.778151	1	02_07_21	Oestrus	After
g__uncultured	SD9468A	6	0.000149239	0.778151	1	14_07_21	Dioestrus	After
g__uncultured	SD9444A	27	0.00054	1.43136	1	28_06_21	Dioestrus	Before
g__uncultured	SD9415A	14	0.000545554	1.14613	0	09_06_21	Dioestrus	Before
g__uncultured	SD9443A	5	0.000325034	0.69897	0	28_06_21	Dioestrus	Before
g__uncultured	SD9461A	5	0.000136866	0.69897	0	14_07_21	Dioestrus	After
g__uncultured	SD9425A	8	0.00016	0.90309	0	18_06_21	Oestrus	Before
g__uncultured	SD9462A	12	0.000330415	1.07918	1	14_07_21	Dioestrus	After
g__uncultured	SD9456A	10	0.00037407	1	1	02_07_21	Oestrus	After
g__uncultured	SD9408A	9	0.00030523	0.954243	1	28_05_21	Oestrus	Before
g__uncultured	SD9419A	15	0.000424941	1.17609	0	09_06_21	Dioestrus	Before
g__uncultured	SD9424A	23	0.00046	1.36173	1	18_06_21	Oestrus	Before
g__uncultured	SD9401A	17	0.00374037	1.23045	0	28_05_21	Oestrus	Before
g__uncultured	SD9427A	11	0.000687758	1.04139	0	18_06_21	Oestrus	Before
g__uncultured	SD9404A	32	0.00111935	1.50515	1	28_05_21	Oestrus	Before
g__uncultured	SD9410A	10	0.00126711	1	0	28_05_21	Oestrus	Before
g__uncultured	SD9465A	22	0.000450838	1.34242	0	14_07_21	Dioestrus	After
g__uncultured	SD9400A	6	0.000842578	0.778151	1	28_05_21	Oestrus	Before
g__uncultured	SD9453A	4	0.000285592	0.60206	0	02_07_21	Oestrus	After
g__uncultured	SD9407A	16	0.000786048	1.20412	0	28_05_21	Oestrus	Before
g__uncultured	SD9412A	42	0.00228087	1.62325	1	09_06_21	Dioestrus	Before
g__uncultured	SD9409A	21	0.00092789	1.32222	1	28_05_21	Oestrus	Before
g__uncultured	SD9448A	8	0.000277373	0.90309	1	02_07_21	Oestrus	After
g__uncultured	SD9460A	10	0.00038994	1	1	14_07_21	Dioestrus	After
g__uncultured	SD9429A	8	0.000538684	0.90309	0	18_06_21	Oestrus	Before
g__uncultured	SD9439A	12	0.000512558	1.07918	0	28_06_21	Dioestrus	Before
Unassigned	SD9458A	22	0.000688791	1.34242	0	02_07_21	Oestrus	After
Unassigned	SD9476A	29	0.00133199	1.4624	1	21_07_21	Oestrus	After
Unassigned	SD9437A	11	0.00070817	1.04139	0	28_06_21	Dioestrus	Before
Unassigned	SD9417A	102	0.00997262	2.0086	0	09_06_21	Dioestrus	Before
Unassigned	SD9456A	409	0.0152994	2.61172	1	02_07_21	Oestrus	After
Unassigned	SD9466A	104	0.00699207	2.01703	1	14_07_21	Dioestrus	After
Unassigned	SD9438A	23	0.00046	1.36173	1	28_06_21	Dioestrus	Before
Unassigned	SD9442A	23	0.00046	1.36173	1	28_06_21	Dioestrus	Before
Unassigned	SD9457A	763	0.0174014	2.88252	1	02_07_21	Oestrus	After
Unassigned	SD9463A	50	0.00464123	1.69897	0	14_07_21	Dioestrus	After
Unassigned	SD9470A	50	0.00187949	1.69897	0	14_07_21	Dioestrus	After
Unassigned	SD9445A	16	0.00140734	1.20412	1	28_06_21	Dioestrus	Before
Unassigned	SD9400A	62	0.00870664	1.79239	1	28_05_21	Oestrus	Before
Unassigned	SD9443A	105	0.00682572	2.02119	0	28_06_21	Dioestrus	Before
Unassigned	SD9474A	5	0.002145	0.69897	1	21_07_21	Oestrus	After
Unassigned	SD9414A	9	0.00175678	0.954243	1	09_06_21	Dioestrus	Before
Unassigned	SD9479A	339	0.0183979	2.5302	0	21_07_21	Oestrus	After
Unassigned	SD9402A	18	0.000924879	1.25527	1	28_05_21	Oestrus	Before
Unassigned	SD9446A	13	0.00026	1.11394	0	28_06_21	Dioestrus	Before
Unassigned	SD9465A	1025	0.021005	3.01072	0	14_07_21	Dioestrus	After
Unassigned	SD9473A	279	0.00953911	2.4456	0	21_07_21	Oestrus	After
Unassigned	SD9433A	95	0.0019	1.97772	1	18_06_21	Oestrus	Before
Unassigned	SD9407A	418	0.0205355	2.62118	0	28_05_21	Oestrus	Before
Unassigned	SD9432A	673	0.01346	2.82802	1	18_06_21	Oestrus	Before
Unassigned	SD9405A	4	0.000106202	0.60206	0	28_05_21	Oestrus	Before
Unassigned	SD9418A	16	0.000495325	1.20412	1	09_06_21	Dioestrus	Before
Unassigned	SD9454A	25	0.000654913	1.39794	1	02_07_21	Oestrus	After
Unassigned	SD9467A	193	0.017154	2.28556	0	14_07_21	Dioestrus	After
Unassigned	SD9448A	185	0.00641426	2.26717	1	02_07_21	Oestrus	After
Unassigned	SD9415A	532	0.020731	2.72591	0	09_06_21	Dioestrus	Before
Unassigned	SD9412A	586	0.0318236	2.7679	1	09_06_21	Dioestrus	Before
Unassigned	SD9436A	30	0.00471772	1.47712	1	28_06_21	Dioestrus	Before
Unassigned	SD9427A	164	0.0102538	2.21484	0	18_06_21	Oestrus	Before
Unassigned	SD9428A	3	6e-05	0.477121	1	18_06_21	Oestrus	Before
Unassigned	SD9408A	248	0.00841077	2.39445	1	28_05_21	Oestrus	Before
Unassigned	SD9439A	186	0.00794464	2.26951	0	28_06_21	Dioestrus	Before
Unassigned	SD9430A	3	6e-05	0.477121	1	18_06_21	Oestrus	Before
Unassigned	SD9444A	1163	0.02326	3.06558	1	28_06_21	Dioestrus	Before
Unassigned	SD9461A	177	0.00484507	2.24797	0	14_07_21	Dioestrus	After
Unassigned	SD9423A	10	0.0002	1	0	18_06_21	Oestrus	Before
Unassigned	SD9455A	53	0.00266546	1.72428	0	02_07_21	Oestrus	After
Unassigned	SD9429A	52	0.00350145	1.716	0	18_06_21	Oestrus	Before
Unassigned	SD9441A	13	0.00026	1.11394	0	28_06_21	Dioestrus	Before
Unassigned	SD9460A	333	0.012985	2.52244	1	14_07_21	Dioestrus	After
Unassigned	SD9410A	114	0.014445	2.0569	0	28_05_21	Oestrus	Before
Unassigned	SD9481A	4	0.00107009	0.60206	1	21_07_21	Oestrus	After
Unassigned	SD9450A	5	0.0018797	0.69897	1	02_07_21	Oestrus	After
Unassigned	SD9453A	10	0.00071398	1	0	02_07_21	Oestrus	After
Unassigned	SD9468A	280	0.00696448	2.44716	1	14_07_21	Dioestrus	After
Unassigned	SD9478A	10	0.00258532	1	1	21_07_21	Oestrus	After
Unassigned	SD9451A	240	0.0138616	2.38021	0	02_07_21	Oestrus	After
Unassigned	SD9406A	91	0.00779043	1.95904	1	28_05_21	Oestrus	Before
Unassigned	SD9419A	912	0.0258364	2.95999	0	09_06_21	Dioestrus	Before
Unassigned	SD9413A	1117	0.02234	3.04805	0	09_06_21	Dioestrus	Before
Unassigned	SD9431A	7	0.000169899	0.845098	0	18_06_21	Oestrus	Before
Unassigned	SD9469A	294	0.00900818	2.46835	1	14_07_21	Dioestrus	After
Unassigned	SD9449A	27	0.00115183	1.43136	0	02_07_21	Oestrus	After
Unassigned	SD9404A	395	0.013817	2.5966	1	28_05_21	Oestrus	Before
Unassigned	SD9480A	22	0.00557103	1.34242	1	21_07_21	Oestrus	After
Unassigned	SD9422A	5	0.000262316	0.69897	0	09_06_21	Dioestrus	Before
Unassigned	SD9416A	114	0.00290194	2.0569	1	09_06_21	Dioestrus	Before
Unassigned	SD9435A	13	0.000293011	1.11394	0	28_06_21	Dioestrus	Before
Unassigned	SD9411A	35	0.00109876	1.54407	0	09_06_21	Dioestrus	Before
Unassigned	SD9464A	108	0.00334459	2.03342	1	14_07_21	Dioestrus	After
Unassigned	SD9401A	29	0.00638064	1.4624	0	28_05_21	Oestrus	Before
Unassigned	SD9420A	15	0.000478912	1.17609	1	09_06_21	Dioestrus	Before
Unassigned	SD9462A	221	0.00608514	2.34439	1	14_07_21	Dioestrus	After
Unassigned	SD9440A	68	0.00136	1.83251	1	28_06_21	Dioestrus	Before
Unassigned	SD9475A	8	0.00062252	0.90309	0	21_07_21	Oestrus	After
Unassigned	SD9409A	458	0.0202368	2.66087	1	28_05_21	Oestrus	Before
Unassigned	SD9471A	66	0.00228397	1.81954	0	21_07_21	Oestrus	After
Unassigned	SD9424A	462	0.00924	2.66464	1	18_06_21	Oestrus	Before
Unassigned	SD9403A	90	0.0219673	1.95424	0	28_05_21	Oestrus	Before
Unassigned	SD9459A	168	0.00570207	2.22531	0	14_07_21	Dioestrus	After
Unassigned	SD9452A	39	0.00106114	1.59106	1	02_07_21	Oestrus	After
Unassigned	SD9443A	10	0.000650068	1	0	28_06_21	Dioestrus	Before
Unassigned	SD9414A	9	0.00175678	0.954243	1	09_06_21	Dioestrus	Before
Unassigned	SD9458A	21	0.000657483	1.32222	0	02_07_21	Oestrus	After
Unassigned	SD9406A	36	0.00308193	1.5563	1	28_05_21	Oestrus	Before
Unassigned	SD9400A	42	0.00589805	1.62325	1	28_05_21	Oestrus	Before
Unassigned	SD9448A	52	0.00180293	1.716	1	02_07_21	Oestrus	After
Unassigned	SD9457A	168	0.00383151	2.22531	1	02_07_21	Oestrus	After
Unassigned	SD9445A	6	0.000527751	0.778151	1	28_06_21	Dioestrus	Before
Unassigned	SD9427A	62	0.00387645	1.79239	0	18_06_21	Oestrus	Before
Unassigned	SD9436A	39	0.00613304	1.59106	1	28_06_21	Dioestrus	Before
Unassigned	SD9425A	4	8e-05	0.60206	0	18_06_21	Oestrus	Before
Unassigned	SD9470A	9	0.000338308	0.954243	0	14_07_21	Dioestrus	After
Unassigned	SD9451A	30	0.0017327	1.47712	0	02_07_21	Oestrus	After
Unassigned	SD9460A	137	0.00534217	2.13672	1	14_07_21	Dioestrus	After
Unassigned	SD9442A	25	0.0005	1.39794	1	28_06_21	Dioestrus	Before
Unassigned	SD9424A	255	0.0051	2.40654	1	18_06_21	Oestrus	Before
Unassigned	SD9473A	95	0.00324809	1.97772	0	21_07_21	Oestrus	After
Unassigned	SD9418A	9	0.000278621	0.954243	1	09_06_21	Dioestrus	Before
Unassigned	SD9463A	40	0.00371299	1.60206	0	14_07_21	Dioestrus	After
Unassigned	SD9429A	9	0.00060602	0.954243	0	18_06_21	Oestrus	Before
Unassigned	SD9465A	284	0.00581991	2.45332	0	14_07_21	Dioestrus	After
Unassigned	SD9403A	32	0.00781059	1.50515	0	28_05_21	Oestrus	Before
Unassigned	SD9466A	15	0.00100847	1.17609	1	14_07_21	Dioestrus	After
Unassigned	SD9407A	53	0.00260378	1.72428	0	28_05_21	Oestrus	Before
Unassigned	SD9456A	138	0.00516216	2.13988	1	02_07_21	Oestrus	After
Unassigned	SD9417A	27	0.00263981	1.43136	0	09_06_21	Dioestrus	Before
Unassigned	SD9461A	20	0.000547465	1.30103	0	14_07_21	Dioestrus	After
Unassigned	SD9432A	186	0.00372	2.26951	1	18_06_21	Oestrus	Before
Unassigned	SD9404A	84	0.0029383	1.92428	1	28_05_21	Oestrus	Before
Unassigned	SD9441A	5	0.0001	0.69897	0	28_06_21	Dioestrus	Before
Unassigned	SD9433A	38	0.00076	1.57978	1	18_06_21	Oestrus	Before
Unassigned	SD9408A	157	0.00532456	2.1959	1	28_05_21	Oestrus	Before
Unassigned	SD9415A	85	0.00331229	1.92942	0	09_06_21	Dioestrus	Before
Unassigned	SD9480A	13	0.00329197	1.11394	1	21_07_21	Oestrus	After
Unassigned	SD9444A	272	0.00544	2.43457	1	28_06_21	Dioestrus	Before
Unassigned	SD9416A	35	0.000890948	1.54407	1	09_06_21	Dioestrus	Before
Unassigned	SD9434A	10	0.000208277	1	0	18_06_21	Oestrus	Before
Unassigned	SD9468A	55	0.00136802	1.74036	1	14_07_21	Dioestrus	After
Unassigned	SD9476A	36	0.0016535	1.5563	1	21_07_21	Oestrus	After
Unassigned	SD9449A	15	0.000639904	1.17609	0	02_07_21	Oestrus	After
Unassigned	SD9467A	48	0.00426629	1.68124	0	14_07_21	Dioestrus	After
Unassigned	SD9452A	12	0.000326504	1.07918	1	02_07_21	Oestrus	After
Unassigned	SD9469A	41	0.00125624	1.61278	1	14_07_21	Dioestrus	After
Unassigned	SD9462A	32	0.000881106	1.50515	1	14_07_21	Dioestrus	After
Unassigned	SD9459A	80	0.00271527	1.90309	0	14_07_21	Dioestrus	After
Unassigned	SD9410A	33	0.00418145	1.51851	0	28_05_21	Oestrus	Before
Unassigned	SD9412A	230	0.0124905	2.36173	1	09_06_21	Dioestrus	Before
Unassigned	SD9439A	36	0.00153767	1.5563	0	28_06_21	Dioestrus	Before
Unassigned	SD9472A	33	0.0113324	1.51851	1	21_07_21	Oestrus	After
Unassigned	SD9411A	6	0.000188359	0.778151	0	09_06_21	Dioestrus	Before
Unassigned	SD9413A	255	0.0051	2.40654	0	09_06_21	Dioestrus	Before
Unassigned	SD9471A	46	0.00159186	1.66276	0	21_07_21	Oestrus	After
Unassigned	SD9419A	159	0.00450438	2.2014	0	09_06_21	Dioestrus	Before
Unassigned	SD9409A	196	0.0086603	2.29226	1	28_05_21	Oestrus	Before
Unassigned	SD9440A	38	0.00076	1.57978	1	28_06_21	Dioestrus	Before
Unassigned	SD9479A	105	0.00569847	2.02119	0	21_07_21	Oestrus	After
Unassigned	SD9464A	51	0.00157939	1.70757	1	14_07_21	Dioestrus	After
g__Rubrobacter	SD9476A	4	0.000183722	0.60206	1	21_07_21	Oestrus	After
g__Rubrobacter	SD9480A	10	0.00253229	1	1	21_07_21	Oestrus	After
g__Rubrobacter	SD9430A	3	6e-05	0.477121	1	18_06_21	Oestrus	Before
g__Rubrobacter	SD9444A	6	0.00012	0.778151	1	28_06_21	Dioestrus	Before
g__Rubrobacter	SD9446A	2	4e-05	0.30103	0	28_06_21	Dioestrus	Before
g__Rubrobacter	SD9471A	4	0.000138423	0.60206	0	21_07_21	Oestrus	After
g__Rubrobacter	SD9478A	8	0.00206825	0.90309	1	21_07_21	Oestrus	After
g__Gaiella	SD9480A	8	0.00202583	0.90309	1	21_07_21	Oestrus	After
g__Gaiella	SD9475A	10	0.00077815	1	0	21_07_21	Oestrus	After
g__Gaiella	SD9429A	5	0.000336678	0.69897	0	18_06_21	Oestrus	Before
g__Solirubrobacter	SD9400A	9	0.00126387	0.954243	1	28_05_21	Oestrus	Before
g__Solirubrobacter	SD9404A	23	0.000804533	1.36173	1	28_05_21	Oestrus	Before
g__Solirubrobacter	SD9457A	5	0.000114033	0.69897	1	02_07_21	Oestrus	After
g__Solirubrobacter	SD9443A	10	0.000650068	1	0	28_06_21	Dioestrus	Before
g__Solirubrobacter	SD9476A	3	0.000137792	0.477121	1	21_07_21	Oestrus	After
g__Solirubrobacter	SD9414A	3	0.000585594	0.477121	1	09_06_21	Dioestrus	Before
g__Solirubrobacter	SD9411A	10	0.000313932	1	0	09_06_21	Dioestrus	Before
g__Solirubrobacter	SD9474A	13	0.00557701	1.11394	1	21_07_21	Oestrus	After
g__Solirubrobacter	SD9466A	6	0.000403388	0.778151	1	14_07_21	Dioestrus	After
g__Solirubrobacter	SD9429A	12	0.000808026	1.07918	0	18_06_21	Oestrus	Before
g__Solirubrobacter	SD9410A	13	0.00164724	1.11394	0	28_05_21	Oestrus	Before
g__Solirubrobacter	SD9465A	3	6.14779e-05	0.477121	0	14_07_21	Dioestrus	After
g__Solirubrobacter	SD9482A	15	0.00197031	1.17609	0	21_07_21	Oestrus	After
g__Solirubrobacter	SD9464A	6	0.00018581	0.778151	1	14_07_21	Dioestrus	After
g__uncultured	SD9480A	5	0.00126614	0.69897	1	21_07_21	Oestrus	After
g__Bacteroides	SD9456A	254	0.00950137	2.40483	1	02_07_21	Oestrus	After
g__Bacteroides	SD9400A	223	0.0313158	2.3483	1	28_05_21	Oestrus	Before
g__Bacteroides	SD9436A	6	0.000943545	0.778151	1	28_06_21	Dioestrus	Before
g__Bacteroides	SD9437A	339	0.0218245	2.5302	0	28_06_21	Dioestrus	Before
g__Bacteroides	SD9476A	11	0.000505236	1.04139	1	21_07_21	Oestrus	After
g__Bacteroides	SD9405A	2	5.31011e-05	0.30103	0	28_05_21	Oestrus	Before
g__Bacteroides	SD9442A	145	0.0029	2.16137	1	28_06_21	Dioestrus	Before
g__Bacteroides	SD9466A	62	0.00416835	1.79239	1	14_07_21	Dioestrus	After
g__Bacteroides	SD9470A	374	0.0140586	2.57287	0	14_07_21	Dioestrus	After
g__Bacteroides	SD9414A	3	0.000585594	0.477121	1	09_06_21	Dioestrus	Before
g__Bacteroides	SD9474A	28	0.012012	1.44716	1	21_07_21	Oestrus	After
g__Bacteroides	SD9432A	2129	0.04258	3.32818	1	18_06_21	Oestrus	Before
g__Bacteroides	SD9406A	27	0.00231145	1.43136	1	28_05_21	Oestrus	Before
g__Bacteroides	SD9473A	1004	0.0343271	3.00173	0	21_07_21	Oestrus	After
g__Bacteroides	SD9457A	4067	0.0927544	3.60927	1	02_07_21	Oestrus	After
g__Bacteroides	SD9454A	3640	0.0953554	3.5611	1	02_07_21	Oestrus	After
g__Bacteroides	SD9435A	26	0.000586021	1.41497	0	28_06_21	Dioestrus	Before
g__Bacteroides	SD9451A	42	0.00242578	1.62325	0	02_07_21	Oestrus	After
g__Bacteroides	SD9453A	424	0.0302727	2.62737	0	02_07_21	Oestrus	After
g__Bacteroides	SD9427A	32	0.00200075	1.50515	0	18_06_21	Oestrus	Before
g__Bacteroides	SD9421A	11	0.00337113	1.04139	1	09_06_21	Dioestrus	Before
g__Bacteroides	SD9403A	6	0.00146449	0.778151	0	28_05_21	Oestrus	Before
g__Bacteroides	SD9448A	275	0.00953471	2.43933	1	02_07_21	Oestrus	After
g__Bacteroides	SD9404A	111	0.00388275	2.04532	1	28_05_21	Oestrus	Before
g__Bacteroides	SD9463A	238	0.0220923	2.37658	0	14_07_21	Dioestrus	After
g__Bacteroides	SD9433A	1429	0.02858	3.15503	1	18_06_21	Oestrus	Before
g__Bacteroides	SD9417A	280	0.0273758	2.44716	0	09_06_21	Dioestrus	Before
g__Bacteroides	SD9445A	26	0.00228692	1.41497	1	28_06_21	Dioestrus	Before
g__Bacteroides	SD9402A	5	0.000256911	0.69897	1	28_05_21	Oestrus	Before
g__Bacteroides	SD9467A	523	0.0464848	2.7185	0	14_07_21	Dioestrus	After
g__Bacteroides	SD9482A	3	0.000394063	0.477121	0	21_07_21	Oestrus	After
g__Bacteroides	SD9423A	2	4e-05	0.30103	0	18_06_21	Oestrus	Before
g__Bacteroides	SD9413A	4770	0.0954	3.67852	0	09_06_21	Dioestrus	Before
g__Bacteroides	SD9438A	10	0.0002	1	1	28_06_21	Dioestrus	Before
g__Bacteroides	SD9407A	3842	0.18875	3.58456	0	28_05_21	Oestrus	Before
g__Bacteroides	SD9425A	4	8e-05	0.60206	0	18_06_21	Oestrus	Before
g__Bacteroides	SD9430A	389	0.00778	2.58995	1	18_06_21	Oestrus	Before
g__Bacteroides	SD9444A	1666	0.03332	3.22167	1	28_06_21	Dioestrus	Before
g__Bacteroides	SD9455A	9	0.000452625	0.954243	0	02_07_21	Oestrus	After
g__Bacteroides	SD9416A	93	0.00236738	1.96848	1	09_06_21	Dioestrus	Before
g__Bacteroides	SD9410A	599	0.0758996	2.77743	0	28_05_21	Oestrus	Before
g__Bacteroides	SD9422A	11	0.000577095	1.04139	0	09_06_21	Dioestrus	Before
g__Bacteroides	SD9419A	2419	0.0685289	3.38364	0	09_06_21	Dioestrus	Before
g__Bacteroides	SD9408A	916	0.0310656	2.9619	1	28_05_21	Oestrus	Before
g__Bacteroides	SD9461A	5334	0.146009	3.72705	0	14_07_21	Dioestrus	After
g__Bacteroides	SD9465A	5354	0.109718	3.72868	0	14_07_21	Dioestrus	After
g__Bacteroides	SD9415A	533	0.02077	2.72673	0	09_06_21	Dioestrus	Before
g__Bacteroides	SD9440A	12	0.00024	1.07918	1	28_06_21	Dioestrus	Before
g__Bacteroides	SD9449A	710	0.0302888	2.85126	0	02_07_21	Oestrus	After
g__Bacteroides	SD9431A	7	0.000169899	0.845098	0	18_06_21	Oestrus	Before
g__Bacteroides	SD9428A	143	0.00286	2.15534	1	18_06_21	Oestrus	Before
g__Bacteroides	SD9420A	8	0.00025542	0.90309	1	09_06_21	Dioestrus	Before
g__Bacteroides	SD9475A	59	0.00459108	1.77085	0	21_07_21	Oestrus	After
g__Bacteroides	SD9441A	4	8e-05	0.60206	0	28_06_21	Dioestrus	Before
g__Bacteroides	SD9481A	7	0.00187266	0.845098	1	21_07_21	Oestrus	After
g__Bacteroides	SD9462A	2237	0.0615948	3.34967	1	14_07_21	Dioestrus	After
g__Bacteroides	SD9443A	44	0.0028603	1.64345	0	28_06_21	Dioestrus	Before
g__Bacteroides	SD9411A	32	0.00100458	1.50515	0	09_06_21	Dioestrus	Before
g__Bacteroides	SD9471A	82	0.00283766	1.91381	0	21_07_21	Oestrus	After
g__Bacteroides	SD9469A	4119	0.126206	3.61479	1	14_07_21	Dioestrus	After
g__Bacteroides	SD9468A	2307	0.0573824	3.36305	1	14_07_21	Dioestrus	After
g__Bacteroides	SD9460A	1338	0.0521739	3.12646	1	14_07_21	Dioestrus	After
g__Bacteroides	SD9412A	190	0.0103182	2.27875	1	09_06_21	Dioestrus	Before
g__Bacteroides	SD9479A	718	0.0389667	2.85612	0	21_07_21	Oestrus	After
g__Bacteroides	SD9464A	86	0.00266328	1.9345	1	14_07_21	Dioestrus	After
g__Bacteroides	SD9439A	275	0.0117461	2.43933	0	28_06_21	Dioestrus	Before
g__Bacteroides	SD9424A	473	0.00946	2.67486	1	18_06_21	Oestrus	Before
g__Bacteroides	SD9459A	4787	0.162475	3.68006	0	14_07_21	Dioestrus	After
g__Bacteroides	SD9480A	6	0.00151937	0.778151	1	21_07_21	Oestrus	After
g__Bacteroides	SD9409A	1512	0.0668081	3.17955	1	28_05_21	Oestrus	Before
g__Bacteroides	SD9401A	224	0.0492849	2.35025	0	28_05_21	Oestrus	Before
g__F082	SD9465A	45	0.000922169	1.65321	0	14_07_21	Dioestrus	After
g__F082	SD9464A	3	9.29051e-05	0.477121	1	14_07_21	Dioestrus	After
g__F082	SD9473A	5	0.000170952	0.69897	0	21_07_21	Oestrus	After
g__F082	SD9466A	9	0.000605083	0.954243	1	14_07_21	Dioestrus	After
g__F082	SD9470A	28	0.00105251	1.44716	0	14_07_21	Dioestrus	After
g__F082	SD9403A	10	0.00244081	1	0	28_05_21	Oestrus	Before
g__F082	SD9469A	248	0.00759874	2.39445	1	14_07_21	Dioestrus	After
g__F082	SD9448A	8	0.000277373	0.90309	1	02_07_21	Oestrus	After
g__F082	SD9457A	22	0.000501745	1.34242	1	02_07_21	Oestrus	After
g__F082	SD9468A	261	0.00649189	2.41664	1	14_07_21	Dioestrus	After
g__F082	SD9459A	1062	0.0360452	3.02612	0	14_07_21	Dioestrus	After
g__F082	SD9432A	6	0.00012	0.778151	1	18_06_21	Oestrus	Before
g__F082	SD9462A	53	0.00145933	1.72428	1	14_07_21	Dioestrus	After
g__F082	SD9408A	3	0.000101743	0.477121	1	28_05_21	Oestrus	Before
g__F082	SD9467A	37	0.0032886	1.5682	0	14_07_21	Dioestrus	After
g__F082	SD9479A	19	0.00103115	1.27875	0	21_07_21	Oestrus	After
g__F082	SD9461A	38	0.00104018	1.57978	0	14_07_21	Dioestrus	After
g__F082	SD9407A	7	0.000343896	0.845098	0	28_05_21	Oestrus	Before
g__F082	SD9460A	26	0.00101384	1.41497	1	14_07_21	Dioestrus	After
g__F082	SD9415A	4	0.000155872	0.60206	0	09_06_21	Dioestrus	Before
g__Odoribacter	SD9400A	15	0.00210645	1.17609	1	28_05_21	Oestrus	Before
g__Odoribacter	SD9437A	21	0.00135196	1.32222	0	28_06_21	Dioestrus	Before
g__Odoribacter	SD9466A	8	0.000537851	0.90309	1	14_07_21	Dioestrus	After
g__Odoribacter	SD9419A	45	0.00127482	1.65321	0	09_06_21	Dioestrus	Before
g__Odoribacter	SD9444A	85	0.0017	1.92942	1	28_06_21	Dioestrus	Before
g__Odoribacter	SD9421A	18	0.0055164	1.25527	1	09_06_21	Dioestrus	Before
g__Odoribacter	SD9475A	3	0.000233445	0.477121	0	21_07_21	Oestrus	After
g__Odoribacter	SD9448A	13	0.000450732	1.11394	1	02_07_21	Oestrus	After
g__Odoribacter	SD9469A	88	0.00269633	1.94448	1	14_07_21	Dioestrus	After
g__Odoribacter	SD9451A	7	0.000404297	0.845098	0	02_07_21	Oestrus	After
g__Odoribacter	SD9467A	27	0.00239979	1.43136	0	14_07_21	Dioestrus	After
g__Odoribacter	SD9428A	5	0.0001	0.69897	1	18_06_21	Oestrus	Before
g__Odoribacter	SD9473A	30	0.00102571	1.47712	0	21_07_21	Oestrus	After
g__Odoribacter	SD9442A	3	6e-05	0.477121	1	28_06_21	Dioestrus	Before
g__Odoribacter	SD9449A	43	0.00183439	1.63347	0	02_07_21	Oestrus	After
g__Odoribacter	SD9432A	115	0.0023	2.0607	1	18_06_21	Oestrus	Before
g__Odoribacter	SD9453A	8	0.000571184	0.90309	0	02_07_21	Oestrus	After
g__Odoribacter	SD9457A	130	0.00296486	2.11394	1	02_07_21	Oestrus	After
g__Odoribacter	SD9479A	8	0.000434169	0.90309	0	21_07_21	Oestrus	After
g__Odoribacter	SD9427A	3	0.00018757	0.477121	0	18_06_21	Oestrus	Before
g__Odoribacter	SD9463A	21	0.00194932	1.32222	0	14_07_21	Dioestrus	After
g__Odoribacter	SD9472A	25	0.00858516	1.39794	1	21_07_21	Oestrus	After
g__Odoribacter	SD9465A	184	0.00377065	2.26482	0	14_07_21	Dioestrus	After
g__Odoribacter	SD9410A	13	0.00164724	1.11394	0	28_05_21	Oestrus	Before
g__Odoribacter	SD9439A	30	0.00128139	1.47712	0	28_06_21	Dioestrus	Before
g__Odoribacter	SD9407A	87	0.00427413	1.93952	0	28_05_21	Oestrus	Before
g__Odoribacter	SD9462A	15	0.000413018	1.17609	1	14_07_21	Dioestrus	After
g__Odoribacter	SD9408A	50	0.00169572	1.69897	1	28_05_21	Oestrus	Before
g__Odoribacter	SD9460A	71	0.00276857	1.85126	1	14_07_21	Dioestrus	After
g__Odoribacter	SD9417A	4	0.000391083	0.60206	0	09_06_21	Dioestrus	Before
g__Odoribacter	SD9461A	92	0.00251834	1.96379	0	14_07_21	Dioestrus	After
g__Odoribacter	SD9433A	23	0.00046	1.36173	1	18_06_21	Oestrus	Before
g__Odoribacter	SD9413A	70	0.0014	1.8451	0	09_06_21	Dioestrus	Before
g__Odoribacter	SD9459A	79	0.00268133	1.89763	0	14_07_21	Dioestrus	After
g__Odoribacter	SD9470A	18	0.000676615	1.25527	0	14_07_21	Dioestrus	After
g__Odoribacter	SD9468A	25	0.000621829	1.39794	1	14_07_21	Dioestrus	After
g__Odoribacter	SD9401A	16	0.00352035	1.20412	0	28_05_21	Oestrus	Before
g__Odoribacter	SD9409A	85	0.00375574	1.92942	1	28_05_21	Oestrus	Before
g__Odoribacter	SD9424A	53	0.00106	1.72428	1	18_06_21	Oestrus	Before
Unassigned	SD9428A	2	4e-05	0.30103	1	18_06_21	Oestrus	Before
Unassigned	SD9473A	8	0.000273523	0.90309	0	21_07_21	Oestrus	After
Unassigned	SD9453A	8	0.000571184	0.90309	0	02_07_21	Oestrus	After
Unassigned	SD9400A	6	0.000842578	0.778151	1	28_05_21	Oestrus	Before
Unassigned	SD9444A	12	0.00024	1.07918	1	28_06_21	Dioestrus	Before
Unassigned	SD9470A	5	0.000187949	0.69897	0	14_07_21	Dioestrus	After
Unassigned	SD9457A	15	0.000342099	1.17609	1	02_07_21	Oestrus	After
Unassigned	SD9413A	30	0.0006	1.47712	0	09_06_21	Dioestrus	Before
Unassigned	SD9432A	16	0.00032	1.20412	1	18_06_21	Oestrus	Before
Unassigned	SD9469A	95	0.00291081	1.97772	1	14_07_21	Dioestrus	After
Unassigned	SD9433A	4	8e-05	0.60206	1	18_06_21	Oestrus	Before
Unassigned	SD9416A	9	0.000229101	0.954243	1	09_06_21	Dioestrus	Before
Unassigned	SD9407A	80	0.00393024	1.90309	0	28_05_21	Oestrus	Before
Unassigned	SD9461A	42	0.00114968	1.62325	0	14_07_21	Dioestrus	After
Unassigned	SD9464A	3	9.29051e-05	0.477121	1	14_07_21	Dioestrus	After
Unassigned	SD9410A	5	0.000633553	0.69897	0	28_05_21	Oestrus	Before
Unassigned	SD9419A	35	0.00099153	1.54407	0	09_06_21	Dioestrus	Before
Unassigned	SD9460A	13	0.000506921	1.11394	1	14_07_21	Dioestrus	After
Unassigned	SD9449A	13	0.000554584	1.11394	0	02_07_21	Oestrus	After
Unassigned	SD9437A	7	0.000450653	0.845098	0	28_06_21	Dioestrus	Before
Unassigned	SD9468A	27	0.000671575	1.43136	1	14_07_21	Dioestrus	After
Unassigned	SD9409A	19	0.000839519	1.27875	1	28_05_21	Oestrus	Before
Unassigned	SD9424A	6	0.00012	0.778151	1	18_06_21	Oestrus	Before
Unassigned	SD9459A	209	0.00709364	2.32015	0	14_07_21	Dioestrus	After
Unassigned	SD9439A	16	0.00068341	1.20412	0	28_06_21	Dioestrus	Before
Unassigned	SD9465A	92	0.00188532	1.96379	0	14_07_21	Dioestrus	After
Unassigned	SD9462A	23	0.000633295	1.36173	1	14_07_21	Dioestrus	After
Unassigned	SD9408A	61	0.00206878	1.78533	1	28_05_21	Oestrus	Before
g__Muribaculaceae	SD9461A	5	0.000136866	0.69897	0	14_07_21	Dioestrus	After
g__Muribaculaceae	SD9465A	138	0.00282798	2.13988	0	14_07_21	Dioestrus	After
g__Muribaculaceae	SD9444A	69	0.00138	1.83885	1	28_06_21	Dioestrus	Before
g__Muribaculaceae	SD9413A	4	8e-05	0.60206	0	09_06_21	Dioestrus	Before
g__Muribaculaceae	SD9408A	4	0.000135658	0.60206	1	28_05_21	Oestrus	Before
g__Muribaculaceae	SD9469A	48	0.00147072	1.68124	1	14_07_21	Dioestrus	After
g__Muribaculaceae	SD9459A	463	0.0157146	2.66558	0	14_07_21	Dioestrus	After
g__Muribaculaceae	SD9402A	4	0.000205529	0.60206	1	28_05_21	Oestrus	Before
g__Muribaculaceae	SD9464A	5	0.000154842	0.69897	1	14_07_21	Dioestrus	After
g__Muribaculaceae	SD9470A	4	0.000150359	0.60206	0	14_07_21	Dioestrus	After
g__Muribaculaceae	SD9457A	20	0.000456132	1.30103	1	02_07_21	Oestrus	After
g__Muribaculaceae	SD9433A	64	0.00128	1.80618	1	18_06_21	Oestrus	Before
g__Muribaculaceae	SD9437A	28	0.00180261	1.44716	0	28_06_21	Dioestrus	Before
g__Muribaculaceae	SD9440A	3	6e-05	0.477121	1	28_06_21	Dioestrus	Before
g__Muribaculaceae	SD9478A	13	0.00336091	1.11394	1	21_07_21	Oestrus	After
g__Muribaculaceae	SD9401A	9	0.0019802	0.954243	0	28_05_21	Oestrus	Before
g__Muribaculaceae	SD9409A	14	0.000618593	1.14613	1	28_05_21	Oestrus	Before
g__Muribaculaceae	SD9473A	155	0.00529951	2.19033	0	21_07_21	Oestrus	After
g__Muribaculaceae	SD9432A	19	0.00038	1.27875	1	18_06_21	Oestrus	Before
g__Muribaculaceae	SD9449A	20	0.000853206	1.30103	0	02_07_21	Oestrus	After
g__Muribaculaceae	SD9476A	12	0.000551167	1.07918	1	21_07_21	Oestrus	After
g__Muribaculaceae	SD9460A	32	0.00124781	1.50515	1	14_07_21	Dioestrus	After
g__Muribaculaceae	SD9474A	55	0.023595	1.74036	1	21_07_21	Oestrus	After
g__Muribaculaceae	SD9448A	39	0.00135219	1.59106	1	02_07_21	Oestrus	After
g__Muribaculaceae	SD9421A	6	0.0018388	0.778151	1	09_06_21	Dioestrus	Before
g__Muribaculaceae	SD9439A	17	0.000726123	1.23045	0	28_06_21	Dioestrus	Before
g__Muribaculaceae	SD9424A	15	0.0003	1.17609	1	18_06_21	Oestrus	Before
g__Muribaculaceae	SD9462A	68	0.00187235	1.83251	1	14_07_21	Dioestrus	After
g__p-2534-18B5_gut_group	SD9449A	6	0.000255962	0.778151	0	02_07_21	Oestrus	After
g__p-2534-18B5_gut_group	SD9413A	16	0.00032	1.20412	0	09_06_21	Dioestrus	Before
g__p-2534-18B5_gut_group	SD9461A	218	0.00596737	2.33846	0	14_07_21	Dioestrus	After
g__p-2534-18B5_gut_group	SD9401A	2	0.000440044	0.30103	0	28_05_21	Oestrus	Before
g__p-2534-18B5_gut_group	SD9462A	8	0.000220276	0.90309	1	14_07_21	Dioestrus	After
g__p-2534-18B5_gut_group	SD9463A	14	0.00129955	1.14613	0	14_07_21	Dioestrus	After
g__Porphyromonas	SD9454A	3062	0.0802138	3.48601	1	02_07_21	Oestrus	After
g__Porphyromonas	SD9443A	19	0.00123513	1.27875	0	28_06_21	Dioestrus	Before
g__Porphyromonas	SD9422A	54	0.00283301	1.73239	0	09_06_21	Dioestrus	Before
g__Porphyromonas	SD9416A	137	0.00348742	2.13672	1	09_06_21	Dioestrus	Before
g__Porphyromonas	SD9480A	4	0.00101291	0.60206	1	21_07_21	Oestrus	After
g__Porphyromonas	SD9418A	2	6.19157e-05	0.30103	1	09_06_21	Dioestrus	Before
g__Porphyromonas	SD9444A	2	4e-05	0.30103	1	28_06_21	Dioestrus	Before
g__Porphyromonas	SD9404A	1185	0.041451	3.07372	1	28_05_21	Oestrus	Before
g__Porphyromonas	SD9410A	15	0.00190066	1.17609	0	28_05_21	Oestrus	Before
g__Porphyromonas	SD9446A	6472	0.12944	3.81104	0	28_06_21	Dioestrus	Before
g__Porphyromonas	SD9455A	12	0.0006035	1.07918	0	02_07_21	Oestrus	After
g__Porphyromonas	SD9468A	19	0.00047259	1.27875	1	14_07_21	Dioestrus	After
g__Porphyromonas	SD9433A	30	0.0006	1.47712	1	18_06_21	Oestrus	Before
g__Porphyromonas	SD9457A	2	4.56132e-05	0.30103	1	02_07_21	Oestrus	After
g__Porphyromonas	SD9435A	5	0.000112696	0.69897	0	28_06_21	Dioestrus	Before
g__Porphyromonas	SD9430A	228	0.00456	2.35793	1	18_06_21	Oestrus	Before
g__Porphyromonas	SD9434A	246	0.00512361	2.39094	0	18_06_21	Oestrus	Before
g__Porphyromonas	SD9431A	2	4.85425e-05	0.30103	0	18_06_21	Oestrus	Before
g__Porphyromonas	SD9469A	23	0.000704722	1.36173	1	14_07_21	Dioestrus	After
g__Porphyromonas	SD9408A	1983	0.0672523	3.29732	1	28_05_21	Oestrus	Before
g__Porphyromonas	SD9470A	266	0.00999887	2.42488	0	14_07_21	Dioestrus	After
g__Porphyromonas	SD9452A	13	0.000353713	1.11394	1	02_07_21	Oestrus	After
g__Porphyromonas	SD9423A	5	0.0001	0.69897	0	18_06_21	Oestrus	Before
g__Porphyromonas	SD9419A	125	0.00354118	2.09691	0	09_06_21	Dioestrus	Before
g__Porphyromonas	SD9412A	13	0.000705985	1.11394	1	09_06_21	Dioestrus	Before
g__Porphyromonas	SD9442A	2299	0.04598	3.36154	1	28_06_21	Dioestrus	Before
g__Porphyromonas	SD9466A	140	0.0094124	2.14613	1	14_07_21	Dioestrus	After
g__Porphyromonas	SD9424A	5	0.0001	0.69897	1	18_06_21	Oestrus	Before
g__Porphyromonas	SD9482A	27	0.00354657	1.43136	0	21_07_21	Oestrus	After
g__Porphyromonas	SD9409A	41	0.00181159	1.61278	1	28_05_21	Oestrus	Before
g__Porphyromonas	SD9428A	11	0.00022	1.04139	1	18_06_21	Oestrus	Before
g__Prevotellaceae_UCG-001	SD9462A	128	0.00352442	2.10721	1	14_07_21	Dioestrus	After
g__Prevotellaceae_UCG-001	SD9442A	2	4e-05	0.30103	1	28_06_21	Dioestrus	Before
g__Prevotellaceae_UCG-001	SD9407A	98	0.00481454	1.99123	0	28_05_21	Oestrus	Before
g__Prevotellaceae_UCG-001	SD9413A	35	0.0007	1.54407	0	09_06_21	Dioestrus	Before
g__Prevotellaceae_UCG-001	SD9461A	534	0.0146173	2.72754	0	14_07_21	Dioestrus	After
g__Prevotellaceae_UCG-001	SD9401A	8	0.00176018	0.90309	0	28_05_21	Oestrus	Before
g__Prevotellaceae_UCG-001	SD9468A	48	0.00119391	1.68124	1	14_07_21	Dioestrus	After
g__Prevotellaceae_UCG-001	SD9444A	19	0.00038	1.27875	1	28_06_21	Dioestrus	Before
g__Prevotellaceae_UCG-001	SD9432A	58	0.00116	1.76343	1	18_06_21	Oestrus	Before
g__Prevotellaceae_UCG-001	SD9465A	27	0.000553301	1.43136	0	14_07_21	Dioestrus	After
g__Prevotellaceae_UCG-001	SD9459A	4	0.000135763	0.60206	0	14_07_21	Dioestrus	After
g__Prevotellaceae_UCG-003	SD9470A	3	0.000112769	0.477121	0	14_07_21	Dioestrus	After
g__Prevotellaceae_UCG-003	SD9424A	15	0.0003	1.17609	1	18_06_21	Oestrus	Before
g__Prevotellaceae_UCG-003	SD9448A	2	6.93433e-05	0.30103	1	02_07_21	Oestrus	After
g__Prevotellaceae_UCG-003	SD9407A	8	0.000393024	0.90309	0	28_05_21	Oestrus	Before
g__Prevotellaceae_UCG-003	SD9459A	52	0.00176493	1.716	0	14_07_21	Dioestrus	After
g__Prevotellaceae_UCG-003	SD9461A	54	0.00147816	1.73239	0	14_07_21	Dioestrus	After
g__Prevotellaceae_UCG-003	SD9473A	4	0.000136761	0.60206	0	21_07_21	Oestrus	After
g__Prevotellaceae_UCG-003	SD9401A	6	0.00132013	0.778151	0	28_05_21	Oestrus	Before
g__Prevotellaceae_UCG-003	SD9413A	88	0.00176	1.94448	0	09_06_21	Dioestrus	Before
g__Prevotellaceae_UCG-004	SD9407A	50	0.0024564	1.69897	0	28_05_21	Oestrus	Before
g__Prevotellaceae_UCG-004	SD9463A	23	0.00213497	1.36173	0	14_07_21	Dioestrus	After
g__Prevotellaceae_UCG-004	SD9428A	6	0.00012	0.778151	1	18_06_21	Oestrus	Before
g__Prevotellaceae_UCG-004	SD9401A	2	0.000440044	0.30103	0	28_05_21	Oestrus	Before
g__Prevotellaceae_UCG-004	SD9462A	84	0.0023129	1.92428	1	14_07_21	Dioestrus	After
g__Prevotellaceae_UCG-004	SD9465A	323	0.00661912	2.5092	0	14_07_21	Dioestrus	After
g__Prevotellaceae_UCG-004	SD9467A	105	0.0093325	2.02119	0	14_07_21	Dioestrus	After
g__Prevotellaceae_UCG-004	SD9459A	256	0.00868886	2.40824	0	14_07_21	Dioestrus	After
g__Prevotellaceae_UCG-004	SD9460A	110	0.00428934	2.04139	1	14_07_21	Dioestrus	After
g__Prevotellaceae_UCG-004	SD9461A	699	0.0191339	2.84448	0	14_07_21	Dioestrus	After
g__Prevotellaceae_UCG-004	SD9479A	38	0.0020623	1.57978	0	21_07_21	Oestrus	After
g__Prevotellaceae_UCG-004	SD9470A	68	0.0025561	1.83251	0	14_07_21	Dioestrus	After
g__Prevotellaceae_UCG-004	SD9468A	193	0.00480052	2.28556	1	14_07_21	Dioestrus	After
g__Prevotellaceae_UCG-004	SD9424A	20	0.0004	1.30103	1	18_06_21	Oestrus	Before
g__Prevotellaceae_UCG-004	SD9466A	4	0.000268926	0.60206	1	14_07_21	Dioestrus	After
g__Prevotellaceae_UCG-004	SD9437A	9	0.000579412	0.954243	0	28_06_21	Dioestrus	Before
g__Prevotellaceae_UCG-004	SD9469A	516	0.0158103	2.71265	1	14_07_21	Dioestrus	After
g__Prevotellaceae_UCG-004	SD9457A	87	0.00198417	1.93952	1	02_07_21	Oestrus	After
g__Prevotellaceae_UCG-004	SD9433A	17	0.00034	1.23045	1	18_06_21	Oestrus	Before
g__Prevotellaceae_UCG-004	SD9453A	87	0.00621162	1.93952	0	02_07_21	Oestrus	After
g__Prevotellaceae_UCG-004	SD9442A	3	6e-05	0.477121	1	28_06_21	Dioestrus	Before
g__Prevotellaceae_UCG-004	SD9444A	15	0.0003	1.17609	1	28_06_21	Dioestrus	Before
g__Prevotellaceae_UCG-004	SD9464A	5	0.000154842	0.69897	1	14_07_21	Dioestrus	After
g__Prevotellaceae_UCG-004	SD9432A	15	0.0003	1.17609	1	18_06_21	Oestrus	Before
g__Prevotellaceae_UCG-004	SD9419A	66	0.00186974	1.81954	0	09_06_21	Dioestrus	Before
g__Prevotellaceae_UCG-004	SD9456A	4	0.000149628	0.60206	1	02_07_21	Oestrus	After
g__Prevotellaceae_UCG-004	SD9413A	42	0.00084	1.62325	0	09_06_21	Dioestrus	Before
g__uncultured	SD9481A	32	0.00856073	1.50515	1	21_07_21	Oestrus	After
g__Alistipes	SD9448A	4	0.000138687	0.60206	1	02_07_21	Oestrus	After
g__Alistipes	SD9433A	14	0.00028	1.14613	1	18_06_21	Oestrus	Before
g__Alistipes	SD9455A	5	0.000251458	0.69897	0	02_07_21	Oestrus	After
g__Alistipes	SD9432A	69	0.00138	1.83885	1	18_06_21	Oestrus	Before
g__Alistipes	SD9473A	66	0.00225656	1.81954	0	21_07_21	Oestrus	After
g__Alistipes	SD9456A	5	0.000187035	0.69897	1	02_07_21	Oestrus	After
g__Alistipes	SD9470A	2	7.51795e-05	0.30103	0	14_07_21	Dioestrus	After
g__Alistipes	SD9437A	8	0.000515033	0.90309	0	28_06_21	Dioestrus	Before
g__Alistipes	SD9419A	16	0.000453271	1.20412	0	09_06_21	Dioestrus	Before
g__Alistipes	SD9468A	83	0.00206447	1.91908	1	14_07_21	Dioestrus	After
g__Alistipes	SD9444A	127	0.00254	2.1038	1	28_06_21	Dioestrus	Before
g__Alistipes	SD9465A	109	0.0022337	2.03743	0	14_07_21	Dioestrus	After
g__Alistipes	SD9410A	11	0.00139382	1.04139	0	28_05_21	Oestrus	Before
g__Alistipes	SD9479A	5	0.000271356	0.69897	0	21_07_21	Oestrus	After
g__Alistipes	SD9457A	184	0.00419641	2.26482	1	02_07_21	Oestrus	After
g__Alistipes	SD9408A	7	0.000237401	0.845098	1	28_05_21	Oestrus	Before
g__Alistipes	SD9469A	170	0.00520881	2.23045	1	14_07_21	Dioestrus	After
g__Alistipes	SD9462A	37	0.00101878	1.5682	1	14_07_21	Dioestrus	After
g__Alistipes	SD9460A	233	0.00908559	2.36736	1	14_07_21	Dioestrus	After
g__Alistipes	SD9445A	12	0.0010555	1.07918	1	28_06_21	Dioestrus	Before
g__Alistipes	SD9453A	6	0.000428388	0.778151	0	02_07_21	Oestrus	After
g__Alistipes	SD9463A	106	0.00983941	2.02531	0	14_07_21	Dioestrus	After
g__Alistipes	SD9467A	17	0.00151098	1.23045	0	14_07_21	Dioestrus	After
g__Alistipes	SD9439A	15	0.000640697	1.17609	0	28_06_21	Dioestrus	Before
g__Alistipes	SD9461A	441	0.0120716	2.64444	0	14_07_21	Dioestrus	After
g__Alistipes	SD9464A	5	0.000154842	0.69897	1	14_07_21	Dioestrus	After
g__Alistipes	SD9412A	8	0.000434452	0.90309	1	09_06_21	Dioestrus	Before
g__Alistipes	SD9424A	16	0.00032	1.20412	1	18_06_21	Oestrus	Before
g__Alistipes	SD9459A	70	0.00237586	1.8451	0	14_07_21	Dioestrus	After
g__Alistipes	SD9413A	51	0.00102	1.70757	0	09_06_21	Dioestrus	Before
g__dgA-11_gut_group	SD9473A	48	0.00164114	1.68124	0	21_07_21	Oestrus	After
g__dgA-11_gut_group	SD9467A	87	0.00773265	1.93952	0	14_07_21	Dioestrus	After
g__dgA-11_gut_group	SD9453A	71	0.00506926	1.85126	0	02_07_21	Oestrus	After
g__dgA-11_gut_group	SD9465A	644	0.0131973	2.80889	0	14_07_21	Dioestrus	After
g__dgA-11_gut_group	SD9408A	24	0.000813946	1.38021	1	28_05_21	Oestrus	Before
g__dgA-11_gut_group	SD9428A	6	0.00012	0.778151	1	18_06_21	Oestrus	Before
g__dgA-11_gut_group	SD9439A	3	0.000128139	0.477121	0	28_06_21	Dioestrus	Before
g__dgA-11_gut_group	SD9470A	59	0.00221779	1.77085	0	14_07_21	Dioestrus	After
g__dgA-11_gut_group	SD9454A	3	7.85896e-05	0.477121	1	02_07_21	Oestrus	After
g__dgA-11_gut_group	SD9461A	828	0.0226651	2.91803	0	14_07_21	Dioestrus	After
g__dgA-11_gut_group	SD9456A	18	0.000673325	1.25527	1	02_07_21	Oestrus	After
g__dgA-11_gut_group	SD9449A	22	0.000938527	1.34242	0	02_07_21	Oestrus	After
g__dgA-11_gut_group	SD9468A	321	0.00798428	2.50651	1	14_07_21	Dioestrus	After
g__dgA-11_gut_group	SD9469A	750	0.0229801	2.87506	1	14_07_21	Dioestrus	After
g__dgA-11_gut_group	SD9407A	144	0.00707443	2.15836	0	28_05_21	Oestrus	Before
g__dgA-11_gut_group	SD9459A	380	0.0128975	2.57978	0	14_07_21	Dioestrus	After
g__dgA-11_gut_group	SD9417A	3	0.000293312	0.477121	0	09_06_21	Dioestrus	Before
g__dgA-11_gut_group	SD9432A	79	0.00158	1.89763	1	18_06_21	Oestrus	Before
g__dgA-11_gut_group	SD9475A	2	0.00015563	0.30103	0	21_07_21	Oestrus	After
g__dgA-11_gut_group	SD9457A	620	0.0141401	2.79239	1	02_07_21	Oestrus	After
g__dgA-11_gut_group	SD9423A	7	0.00014	0.845098	0	18_06_21	Oestrus	Before
g__dgA-11_gut_group	SD9479A	7	0.000379898	0.845098	0	21_07_21	Oestrus	After
g__dgA-11_gut_group	SD9400A	8	0.00112344	0.90309	1	28_05_21	Oestrus	Before
g__dgA-11_gut_group	SD9444A	114	0.00228	2.0569	1	28_06_21	Dioestrus	Before
g__dgA-11_gut_group	SD9415A	9	0.000350713	0.954243	0	09_06_21	Dioestrus	Before
g__dgA-11_gut_group	SD9409A	11	0.000486037	1.04139	1	28_05_21	Oestrus	Before
g__dgA-11_gut_group	SD9401A	13	0.00286029	1.11394	0	28_05_21	Oestrus	Before
g__dgA-11_gut_group	SD9413A	122	0.00244	2.08636	0	09_06_21	Dioestrus	Before
g__dgA-11_gut_group	SD9462A	180	0.00495622	2.25527	1	14_07_21	Dioestrus	After
g__dgA-11_gut_group	SD9419A	7	0.000198306	0.845098	0	09_06_21	Dioestrus	Before
g__dgA-11_gut_group	SD9445A	4	0.000351834	0.60206	1	28_06_21	Dioestrus	Before
g__dgA-11_gut_group	SD9471A	7	0.00024224	0.845098	0	21_07_21	Oestrus	After
g__dgA-11_gut_group	SD9424A	43	0.00086	1.63347	1	18_06_21	Oestrus	Before
g__dgA-11_gut_group	SD9460A	386	0.0150517	2.58659	1	14_07_21	Dioestrus	After
g__dgA-11_gut_group	SD9433A	114	0.00228	2.0569	1	18_06_21	Oestrus	Before
g__dgA-11_gut_group	SD9448A	26	0.000901463	1.41497	1	02_07_21	Oestrus	After
g__dgA-11_gut_group	SD9463A	17	0.00157802	1.23045	0	14_07_21	Dioestrus	After
g__Rikenellaceae_RC9_gut_group	SD9407A	306	0.0150332	2.48572	0	28_05_21	Oestrus	Before
g__Rikenellaceae_RC9_gut_group	SD9432A	134	0.00268	2.1271	1	18_06_21	Oestrus	Before
g__Rikenellaceae_RC9_gut_group	SD9457A	677	0.0154401	2.83059	1	02_07_21	Oestrus	After
g__Rikenellaceae_RC9_gut_group	SD9471A	5	0.000173028	0.69897	0	21_07_21	Oestrus	After
g__Rikenellaceae_RC9_gut_group	SD9424A	45	0.0009	1.65321	1	18_06_21	Oestrus	Before
g__Rikenellaceae_RC9_gut_group	SD9469A	1039	0.031835	3.01662	1	14_07_21	Dioestrus	After
g__Rikenellaceae_RC9_gut_group	SD9428A	13	0.00026	1.11394	1	18_06_21	Oestrus	Before
g__Rikenellaceae_RC9_gut_group	SD9467A	51	0.00453293	1.70757	0	14_07_21	Dioestrus	After
g__Rikenellaceae_RC9_gut_group	SD9470A	20	0.000751795	1.30103	0	14_07_21	Dioestrus	After
g__Rikenellaceae_RC9_gut_group	SD9444A	60	0.0012	1.77815	1	28_06_21	Dioestrus	Before
g__Rikenellaceae_RC9_gut_group	SD9453A	4	0.000285592	0.60206	0	02_07_21	Oestrus	After
g__Rikenellaceae_RC9_gut_group	SD9435A	4	9.01571e-05	0.60206	0	28_06_21	Dioestrus	Before
g__Rikenellaceae_RC9_gut_group	SD9448A	42	0.00145621	1.62325	1	02_07_21	Oestrus	After
g__Rikenellaceae_RC9_gut_group	SD9460A	216	0.00842269	2.33445	1	14_07_21	Dioestrus	After
g__Rikenellaceae_RC9_gut_group	SD9476A	3	0.000137792	0.477121	1	21_07_21	Oestrus	After
g__Rikenellaceae_RC9_gut_group	SD9465A	184	0.00377065	2.26482	0	14_07_21	Dioestrus	After
g__Rikenellaceae_RC9_gut_group	SD9455A	4	0.000201167	0.60206	0	02_07_21	Oestrus	After
g__Rikenellaceae_RC9_gut_group	SD9401A	47	0.010341	1.6721	0	28_05_21	Oestrus	Before
g__Rikenellaceae_RC9_gut_group	SD9400A	7	0.000983008	0.845098	1	28_05_21	Oestrus	Before
g__Rikenellaceae_RC9_gut_group	SD9468A	151	0.00375585	2.17898	1	14_07_21	Dioestrus	After
g__Rikenellaceae_RC9_gut_group	SD9456A	48	0.00179553	1.68124	1	02_07_21	Oestrus	After
g__Rikenellaceae_RC9_gut_group	SD9433A	103	0.00206	2.01284	1	18_06_21	Oestrus	Before
g__Rikenellaceae_RC9_gut_group	SD9454A	4	0.000104786	0.60206	1	02_07_21	Oestrus	After
g__Rikenellaceae_RC9_gut_group	SD9473A	9	0.000307713	0.954243	0	21_07_21	Oestrus	After
g__Rikenellaceae_RC9_gut_group	SD9449A	6	0.000255962	0.778151	0	02_07_21	Oestrus	After
g__Rikenellaceae_RC9_gut_group	SD9439A	38	0.0016231	1.57978	0	28_06_21	Dioestrus	Before
g__Rikenellaceae_RC9_gut_group	SD9445A	12	0.0010555	1.07918	1	28_06_21	Dioestrus	Before
g__Rikenellaceae_RC9_gut_group	SD9464A	7	0.000216779	0.845098	1	14_07_21	Dioestrus	After
g__Rikenellaceae_RC9_gut_group	SD9461A	1280	0.0350378	3.10721	0	14_07_21	Dioestrus	After
g__Rikenellaceae_RC9_gut_group	SD9413A	126	0.00252	2.10037	0	09_06_21	Dioestrus	Before
g__Rikenellaceae_RC9_gut_group	SD9459A	452	0.0153413	2.65514	0	14_07_21	Dioestrus	After
g__Rikenellaceae_RC9_gut_group	SD9410A	21	0.00266092	1.32222	0	28_05_21	Oestrus	Before
g__Rikenellaceae_RC9_gut_group	SD9442A	2	4e-05	0.30103	1	28_06_21	Dioestrus	Before
g__Rikenellaceae_RC9_gut_group	SD9462A	51	0.00140426	1.70757	1	14_07_21	Dioestrus	After
g__Rikenellaceae_RC9_gut_group	SD9423A	4	8e-05	0.60206	0	18_06_21	Oestrus	Before
g__Rikenellaceae_RC9_gut_group	SD9463A	65	0.0060336	1.81291	0	14_07_21	Dioestrus	After
Unassigned	SD9408A	74	0.00250967	1.86923	1	28_05_21	Oestrus	Before
Unassigned	SD9456A	20	0.000748139	1.30103	1	02_07_21	Oestrus	After
Unassigned	SD9439A	13	0.000555271	1.11394	0	28_06_21	Dioestrus	Before
Unassigned	SD9465A	153	0.00313537	2.18469	0	14_07_21	Dioestrus	After
Unassigned	SD9451A	15	0.000866351	1.17609	0	02_07_21	Oestrus	After
Unassigned	SD9449A	107	0.00456465	2.02938	0	02_07_21	Oestrus	After
Unassigned	SD9417A	26	0.00254204	1.41497	0	09_06_21	Dioestrus	Before
Unassigned	SD9453A	13	0.000928174	1.11394	0	02_07_21	Oestrus	After
Unassigned	SD9415A	37	0.00144182	1.5682	0	09_06_21	Dioestrus	Before
Unassigned	SD9467A	4	0.000355524	0.60206	0	14_07_21	Dioestrus	After
Unassigned	SD9473A	72	0.00246171	1.85733	0	21_07_21	Oestrus	After
Unassigned	SD9401A	18	0.0039604	1.25527	0	28_05_21	Oestrus	Before
Unassigned	SD9432A	153	0.00306	2.18469	1	18_06_21	Oestrus	Before
Unassigned	SD9424A	43	0.00086	1.63347	1	18_06_21	Oestrus	Before
Unassigned	SD9400A	31	0.00435332	1.49136	1	28_05_21	Oestrus	Before
Unassigned	SD9463A	2	0.000185649	0.30103	0	14_07_21	Dioestrus	After
Unassigned	SD9475A	5	0.000389075	0.69897	0	21_07_21	Oestrus	After
Unassigned	SD9407A	164	0.00805699	2.21484	0	28_05_21	Oestrus	Before
Unassigned	SD9469A	110	0.00337041	2.04139	1	14_07_21	Dioestrus	After
Unassigned	SD9433A	17	0.00034	1.23045	1	18_06_21	Oestrus	Before
Unassigned	SD9437A	10	0.000643791	1	0	28_06_21	Dioestrus	Before
Unassigned	SD9457A	315	0.00718407	2.49831	1	02_07_21	Oestrus	After
Unassigned	SD9479A	9	0.00048844	0.954243	0	21_07_21	Oestrus	After
Unassigned	SD9413A	135	0.0027	2.13033	0	09_06_21	Dioestrus	Before
Unassigned	SD9464A	7	0.000216779	0.845098	1	14_07_21	Dioestrus	After
Unassigned	SD9448A	23	0.000797448	1.36173	1	02_07_21	Oestrus	After
Unassigned	SD9460A	109	0.00425034	2.03743	1	14_07_21	Dioestrus	After
Unassigned	SD9410A	34	0.00430816	1.53148	0	28_05_21	Oestrus	Before
Unassigned	SD9462A	143	0.00393744	2.15534	1	14_07_21	Dioestrus	After
Unassigned	SD9409A	29	0.00128137	1.4624	1	28_05_21	Oestrus	Before
Unassigned	SD9459A	162	0.00549842	2.20952	0	14_07_21	Dioestrus	After
Unassigned	SD9466A	7	0.00047062	0.845098	1	14_07_21	Dioestrus	After
Unassigned	SD9468A	94	0.00233808	1.97313	1	14_07_21	Dioestrus	After
Unassigned	SD9442A	6	0.00012	0.778151	1	28_06_21	Dioestrus	Before
Unassigned	SD9428A	20	0.0004	1.30103	1	18_06_21	Oestrus	Before
Unassigned	SD9444A	55	0.0011	1.74036	1	28_06_21	Dioestrus	Before
Unassigned	SD9461A	311	0.00851308	2.49276	0	14_07_21	Dioestrus	After
Unassigned	SD9419A	80	0.00226635	1.90309	0	09_06_21	Dioestrus	Before
Unassigned	SD9470A	62	0.00233056	1.79239	0	14_07_21	Dioestrus	After
g__Parabacteroides	SD9407A	15	0.00073692	1.17609	0	28_05_21	Oestrus	Before
g__Parabacteroides	SD9439A	24	0.00102512	1.38021	0	28_06_21	Dioestrus	Before
g__Parabacteroides	SD9413A	153	0.00306	2.18469	0	09_06_21	Dioestrus	Before
g__Parabacteroides	SD9451A	7	0.000404297	0.845098	0	02_07_21	Oestrus	After
g__Parabacteroides	SD9400A	5	0.000702149	0.69897	1	28_05_21	Oestrus	Before
g__Parabacteroides	SD9415A	10	0.000389681	1	0	09_06_21	Dioestrus	Before
g__Parabacteroides	SD9436A	12	0.00188709	1.07918	1	28_06_21	Dioestrus	Before
g__Parabacteroides	SD9401A	5	0.00110011	0.69897	0	28_05_21	Oestrus	Before
g__Parabacteroides	SD9432A	3	6e-05	0.477121	1	18_06_21	Oestrus	Before
g__Parabacteroides	SD9408A	40	0.00135658	1.60206	1	28_05_21	Oestrus	Before
g__Parabacteroides	SD9457A	61	0.0013912	1.78533	1	02_07_21	Oestrus	After
g__Parabacteroides	SD9462A	31	0.000853571	1.49136	1	14_07_21	Dioestrus	After
g__Parabacteroides	SD9474A	32	0.013728	1.50515	1	21_07_21	Oestrus	After
g__Parabacteroides	SD9476A	12	0.000551167	1.07918	1	21_07_21	Oestrus	After
g__Parabacteroides	SD9419A	3	8.49882e-05	0.477121	0	09_06_21	Dioestrus	Before
g__Parabacteroides	SD9417A	4	0.000391083	0.60206	0	09_06_21	Dioestrus	Before
g__Parabacteroides	SD9469A	27	0.000827282	1.43136	1	14_07_21	Dioestrus	After
[truncated: 5,946 more rows]
