# Supplementary material for: Characterisation of reproductive tract microbiome and immune biomarkers for bovine genital campylobacteriosis in vaccinated and unvaccinated heifers
Source: Front Microbiol. 2024 Aug 19;15:1404525. doi: 10.3389/fmicb.2024.1404525 (PMC11366586; doi:10.3389/fmicb.2024.1404525)
Supplement: Supplementary file 4 [file Data_Sheet_4.xlsx]

## Sheet: Table_S4.1
	Table S4.1: Unique proteins identified by LC-MS/MS in the pooled sample
	N	Total	%Cov(95)	Accession	Name	Species	Peptides(95%)
	1	271.3	93.74	tr|B0JYQ0|B0JYQ0_BOVIN	ALB protein OS=Bos taurus OX=9913 GN=ALB PE=2 SV=1	BOVIN	1710
	2	208.16	69.74	sp|Q7SIH1|A2MG_BOVIN	Alpha-2-macroglobulin OS=Bos taurus OX=9913 GN=A2M PE=1 SV=2	BOVIN	421
	3	176.57	59.84	sp|Q2UVX4|CO3_BOVIN	Complement C3 OS=Bos taurus OX=9913 GN=C3 PE=1 SV=2	BOVIN	274
	4	128.3	78.55	tr|G3X6N3|G3X6N3_BOVIN	Beta-1 metal-binding globulin OS=Bos taurus OX=9913 GN=TF PE=1 SV=2	BOVIN	315
	5	88.06	70.57	tr|A0A3Q1M3L6|A0A3Q1M3L6_BOVIN	Uncharacterized protein OS=Bos taurus OX=9913 PE=1 SV=1	BOVIN	310
	6	72.43	31.76	tr|F1MVK1|F1MVK1_BOVIN	C4a anaphylatoxin OS=Bos taurus OX=9913 GN=LOC107131209 PE=4 SV=3	BOVIN	68
	7	68.87	83.4	tr|V6F9A2|V6F9A2_BOVIN	Apolipoprotein A-I preproprotein OS=Bos taurus OX=9913 GN=APOA1 PE=3 SV=1	BOVIN	209
	7	68.87	83.4	sp|P15497|APOA1_BOVIN	Apolipoprotein A-I OS=Bos taurus OX=9913 GN=APOA1 PE=1 SV=3	BOVIN	209
	8	66.29	76.54	tr|G5E513|G5E513_BOVIN	Uncharacterized protein OS=Bos taurus OX=9913 PE=1 SV=2	BOVIN	143
	9	50.04	38.3	tr|A0A452DJK6|A0A452DJK6_BOVIN	Serpin A3-1 OS=Bos taurus OX=9913 GN=SERPINA3-1 PE=3 SV=1	BOVIN	67
	9	50.04	43.8	sp|Q9TTE1|SPA31_BOVIN	Serpin A3-1 OS=Bos taurus OX=9913 GN=SERPINA3-1 PE=1 SV=3	BOVIN	67
	9	50.04	43.8	sp|A2I7M9|SPA32_BOVIN	Serpin A3-2 OS=Bos taurus OX=9913 GN=SERPINA3-2 PE=3 SV=1	BOVIN	67
	10	66.48	75.46	tr|G3N0V0|G3N0V0_BOVIN	Uncharacterized protein OS=Bos taurus OX=9913 PE=1 SV=1	BOVIN	267
	11	46.41	36.57	tr|Q5EA67|Q5EA67_BOVIN	Inter-alpha (Globulin) inhibitor H4 (Plasma Kallikrein-sensitive glycoprotein) OS=Bos taurus OX=9913 GN=ITIH4 PE=2 SV=1	BOVIN	64
	11	46.41	36.57	tr|F1MMD7|F1MMD7_BOVIN	Inter-alpha-trypsin inhibitor heavy chain H4 OS=Bos taurus OX=9913 GN=ITIH4 PE=3 SV=3	BOVIN	64
	11	46.41	36.57	sp|Q3T052|ITIH4_BOVIN	Inter-alpha-trypsin inhibitor heavy chain H4 OS=Bos taurus OX=9913 GN=ITIH4 PE=1 SV=1	BOVIN	64
	11	46.39	37.26	tr|A0A3Q1MA31|A0A3Q1MA31_BOVIN	Inter-alpha-trypsin inhibitor heavy chain H4 OS=Bos taurus OX=9913 GN=ITIH4 PE=3 SV=1	BOVIN	64
	11	46.39	36.81	tr|A0A3Q1LZ09|A0A3Q1LZ09_BOVIN	Inter-alpha-trypsin inhibitor heavy chain H4 OS=Bos taurus OX=9913 GN=ITIH4 PE=3 SV=1	BOVIN	64
	12	45.56	71.49	tr|Q3T101|Q3T101_BOVIN	IGL@ protein OS=Bos taurus OX=9913 GN=IGL@ PE=1 SV=1	BOVIN	195
	13	49.27	29.96	tr|F1MJK3|F1MJK3_BOVIN	Uncharacterized protein OS=Bos taurus OX=9913 GN=LOC506828 PE=3 SV=3	BOVIN	50
	13	47.15	28.86	tr|A0A3Q1NGH3|A0A3Q1NGH3_BOVIN	Uncharacterized protein OS=Bos taurus OX=9913 GN=LOC506828 PE=3 SV=1	BOVIN	47
	13	47.15	29.24	tr|A0A3Q1M8I5|A0A3Q1M8I5_BOVIN	Uncharacterized protein OS=Bos taurus OX=9913 GN=LOC506828 PE=3 SV=1	BOVIN	47
	14	41.79	63.5	sp|Q3MHN5|VTDB_BOVIN	Vitamin D-binding protein OS=Bos taurus OX=9913 GN=GC PE=2 SV=1	BOVIN	74
	15	41.47	58.41	sp|P34955|A1AT_BOVIN	Alpha-1-antiproteinase OS=Bos taurus OX=9913 GN=SERPINA1 PE=1 SV=1	BOVIN	73
	16	39.71	27.17	tr|A0A3Q1NJB1|A0A3Q1NJB1_BOVIN	Ceruloplasmin OS=Bos taurus OX=9913 GN=CP PE=1 SV=1	BOVIN	31
	16	39.7	26.82	tr|F1N076|F1N076_BOVIN	Ceruloplasmin OS=Bos taurus OX=9913 GN=CP PE=1 SV=3	BOVIN	31
	17	37.77	59.89	tr|B0JYN6|B0JYN6_BOVIN	Alpha-2-HS-glycoprotein OS=Bos taurus OX=9913 GN=AHSG PE=2 SV=1	BOVIN	79
	17	37.77	59.89	sp|P12763|FETUA_BOVIN	Alpha-2-HS-glycoprotein OS=Bos taurus OX=9913 GN=AHSG PE=1 SV=2	BOVIN	79
	18	35.1	35.3	sp|Q29437|AOCX_BOVIN	Primary amine oxidase, liver isozyme OS=Bos taurus OX=9913 PE=1 SV=1	BOVIN	47
	19	34.37	90.34	tr|D4QBB4|D4QBB4_BOVIN	Globin A1 OS=Bos taurus OX=9913 GN=HBB PE=3 SV=1	BOVIN	74
	19	34.37	90.34	sp|P02070|HBB_BOVIN	Hemoglobin subunit beta OS=Bos taurus OX=9913 GN=HBB PE=1 SV=1	BOVIN	74
	20	33.06	26.47	tr|A0A3Q1LW96|A0A3Q1LW96_BOVIN	Inter-alpha-trypsin inhibitor heavy chain H1 OS=Bos taurus OX=9913 GN=ITIH1 PE=1 SV=1	BOVIN	34
	20	33.06	26.38	sp|Q0VCM5|ITIH1_BOVIN	Inter-alpha-trypsin inhibitor heavy chain H1 OS=Bos taurus OX=9913 GN=ITIH1 PE=1 SV=1	BOVIN	34
	20	30.98	25.14	tr|A0A3Q1LVM5|A0A3Q1LVM5_BOVIN	Inter-alpha-trypsin inhibitor heavy chain H1 OS=Bos taurus OX=9913 GN=ITIH1 PE=1 SV=1	BOVIN	32
	21	31.39	53.33	tr|B0JYP6|B0JYP6_BOVIN	IGK protein OS=Bos taurus OX=9913 GN=IGK PE=2 SV=1	BOVIN	38
	22	30.95	50.98	sp|Q3SZV7|HEMO_BOVIN	Hemopexin OS=Bos taurus OX=9913 GN=HPX PE=2 SV=1	BOVIN	54
	22	30.92	50.98	tr|A0A452DI25|A0A452DI25_BOVIN	Hemopexin OS=Bos taurus OX=9913 GN=HPX PE=4 SV=1	BOVIN	54
	23	30.28	99.3	tr|A0A1K0FUD3|A0A1K0FUD3_BOVIN	Globin C1 OS=Bos taurus OX=9913 GN=GLNC1 PE=3 SV=1	BOVIN	74
	23	30.28	99.3	sp|P01966|HBA_BOVIN	Hemoglobin subunit alpha OS=Bos taurus OX=9913 GN=HBA PE=1 SV=2	BOVIN	74
	24	30	45.05	tr|A0A3Q1MJT2|A0A3Q1MJT2_BOVIN	Alpha-1B-glycoprotein OS=Bos taurus OX=9913 GN=A1BG PE=1 SV=1	BOVIN	42
	24	30	52.49	sp|Q2KJF1|A1BG_BOVIN	Alpha-1B-glycoprotein OS=Bos taurus OX=9913 GN=A1BG PE=1 SV=1	BOVIN	42
	25	30.03	34.3	sp|P81187|CFAB_BOVIN	Complement factor B OS=Bos taurus OX=9913 GN=CFB PE=1 SV=2	BOVIN	35
	25	30.02	32.55	tr|A0A3Q1LRP5|A0A3Q1LRP5_BOVIN	C3/C5 convertase OS=Bos taurus OX=9913 GN=CFB PE=1 SV=1	BOVIN	32
	26	29.7	34.94	sp|P01044|KNG1_BOVIN	Kininogen-1 OS=Bos taurus OX=9913 GN=KNG1 PE=1 SV=1	BOVIN	31
	26	28.92	32.21	tr|A0A140T8C8|A0A140T8C8_BOVIN	Bradykinin OS=Bos taurus OX=9913 GN=KNG1 PE=4 SV=1	BOVIN	30
	27	32.13	41.25	tr|Q5J801|Q5J801_BOVIN	Endopin 2B OS=Bos taurus OX=9913 PE=2 SV=1	BOVIN	41
	27	32.13	41.25	tr|A0A0A0MP92|A0A0A0MP92_BOVIN	Serpin A3-7 OS=Bos taurus OX=9913 GN=SERPINA3-7 PE=1 SV=1	BOVIN	41
	27	30.12	39.57	tr|Q3SZQ8|Q3SZQ8_BOVIN	Endopin 2 OS=Bos taurus OX=9913 GN=SERPINA3-7 PE=2 SV=1	BOVIN	40
	28	26.68	54.74	tr|V6F7X3|V6F7X3_BOVIN	Apolipoprotein A-IV OS=Bos taurus OX=9913 GN=APOA4 PE=3 SV=1	BOVIN	26
	28	26.68	44.73	tr|F1N3Q7|F1N3Q7_BOVIN	Apolipoprotein A-IV OS=Bos taurus OX=9913 GN=APOA4 PE=3 SV=2	BOVIN	26
	28	26.68	54.74	sp|Q32PJ2|APOA4_BOVIN	Apolipoprotein A-IV OS=Bos taurus OX=9913 GN=APOA4 PE=2 SV=1	BOVIN	26
	29	26.63	18.6	tr|A5D7R6|A5D7R6_BOVIN	ITIH2 protein OS=Bos taurus OX=9913 GN=ITIH2 PE=1 SV=1	BOVIN	25
	29	26.63	20.37	tr|A0A3Q1LK49|A0A3Q1LK49_BOVIN	Inter-alpha-trypsin inhibitor heavy chain H2 OS=Bos taurus OX=9913 GN=ITIH2 PE=1 SV=1	BOVIN	25
	30	30.09	66.56	tr|A0A3Q1LPG0|A0A3Q1LPG0_BOVIN	Uncharacterized protein OS=Bos taurus OX=9913 PE=1 SV=1	BOVIN	76
	31	25.02	16.99	sp|Q28085|CFAH_BOVIN	Complement factor H OS=Bos taurus OX=9913 GN=CFH PE=1 SV=3	BOVIN	18
	31	22.94	15.08	tr|A0A3Q1MP45|A0A3Q1MP45_BOVIN	Complement factor H OS=Bos taurus OX=9913 GN=CFH PE=4 SV=1	BOVIN	17
	31	22.94	15.13	tr|A0A3Q1LS74|A0A3Q1LS74_BOVIN	Complement factor H OS=Bos taurus OX=9913 GN=CFH PE=4 SV=1	BOVIN	17
	32	24.89	29.66	tr|F1MKS5|F1MKS5_BOVIN	Histidine-rich glycoprotein OS=Bos taurus OX=9913 GN=HRG PE=4 SV=3	BOVIN	33
	32	24.01	25.82	tr|Q9BGU1|Q9BGU1_BOVIN	Histidine-rich glycoprotein OS=Bos taurus OX=9913 GN=BTHRG PE=2 SV=1	BOVIN	32
	33	22.65	4.138	tr|E1BNR0|E1BNR0_BOVIN	Apolipoprotein B OS=Bos taurus OX=9913 GN=APOB PE=1 SV=3	BOVIN	16
	33	22.65	4.15	tr|A0A3Q1MFR4|A0A3Q1MFR4_BOVIN	Apolipoprotein B OS=Bos taurus OX=9913 GN=APOB PE=1 SV=1	BOVIN	16
	34	254.6	93.41	tr|A0A140T897|A0A140T897_BOVIN	Albumin OS=Bos taurus OX=9913 GN=ALB PE=4 SV=1	BOVIN	1645
	34	250.6	91.93	sp|P02769|ALBU_BOVIN	Albumin OS=Bos taurus OX=9913 GN=ALB PE=1 SV=4	BOVIN	1639
	35	21.79	25.28	tr|A0A3Q1NJR8|A0A3Q1NJR8_BOVIN	Antithrombin-III OS=Bos taurus OX=9913 GN=SERPINC1 PE=3 SV=1	BOVIN	17
	35	19.42	26.67	sp|P41361|ANT3_BOVIN	Antithrombin-III OS=Bos taurus OX=9913 GN=SERPINC1 PE=1 SV=2	BOVIN	15
	36	21.47	12.16	tr|F1MY85|F1MY85_BOVIN	Complement C5a anaphylatoxin OS=Bos taurus OX=9913 GN=C5 PE=1 SV=3	BOVIN	17
	36	21.45	12.16	tr|A0A0F6QMJ3|A0A0F6QMJ3_BOVIN	Complement component 5 OS=Bos taurus OX=9913 GN=C5 PE=2 SV=1	BOVIN	17
	37	19.81	24.58	tr|Q3ZBS7|Q3ZBS7_BOVIN	Vitronectin OS=Bos taurus OX=9913 GN=VTN PE=1 SV=1	BOVIN	22
	38	19.5	27.2	tr|A0A452DI66|A0A452DI66_BOVIN	Prothrombin OS=Bos taurus OX=9913 GN=F2 PE=3 SV=1	BOVIN	18
	38	19.5	27.2	sp|P00735|THRB_BOVIN	Prothrombin OS=Bos taurus OX=9913 GN=F2 PE=1 SV=2	BOVIN	18
	39	18.91	60	sp|P81644|APOA2_BOVIN	Apolipoprotein A-II OS=Bos taurus OX=9913 GN=APOA2 PE=1 SV=2	BOVIN	79
	40	18.24	30.04	sp|P01017|ANGT_BOVIN	Angiotensinogen OS=Bos taurus OX=9913 GN=AGT PE=1 SV=2	BOVIN	16
	41	17.95	22.35	sp|G3MYZ3|AFAM_BOVIN	Afamin OS=Bos taurus OX=9913 GN=AFM PE=1 SV=1	BOVIN	22
	42	17.6	35.64	tr|Q5GN72|Q5GN72_BOVIN	Alpha-1-acid glycoprotein OS=Bos taurus OX=9913 GN=agp PE=2 SV=2	BOVIN	16
	42	17.6	38.5	tr|A0A3Q1LS55|A0A3Q1LS55_BOVIN	Alpha-1-acid glycoprotein OS=Bos taurus OX=9913 GN=ORM1 PE=3 SV=1	BOVIN	16
	42	17.6	35.64	sp|Q3SZR3|A1AG_BOVIN	Alpha-1-acid glycoprotein OS=Bos taurus OX=9913 GN=ORM1 PE=2 SV=1	BOVIN	16
	43	15.26	22.61	tr|F6R4P6|F6R4P6_BOVIN	Serpin family D member 1 OS=Bos taurus OX=9913 GN=SERPIND1 PE=3 SV=1	BOVIN	14
	43	15.26	25.81	tr|A6QPP2|A6QPP2_BOVIN	SERPIND1 protein OS=Bos taurus OX=9913 GN=SERPIND1 PE=2 SV=1	BOVIN	14
	44	14.58	28.61	tr|Q2KIF2|Q2KIF2_BOVIN	Leucine-rich alpha-2-glycoprotein 1 OS=Bos taurus OX=9913 GN=LRG1 PE=2 SV=1	BOVIN	19
	44	14.58	28.05	tr|F6RMV5|F6RMV5_BOVIN	Leucine rich alpha-2-glycoprotein 1 OS=Bos taurus OX=9913 GN=LRG1 PE=1 SV=1	BOVIN	19
	45	14.48	34.93	tr|Q2KIW1|Q2KIW1_BOVIN	Paraoxonase OS=Bos taurus OX=9913 GN=PON1 PE=1 SV=1	BOVIN	13
	45	14.48	34.93	tr|A9UIB1|A9UIB1_BOVIN	Paraoxonase OS=Bos taurus OX=9913 GN=PON1 PE=2 SV=1	BOVIN	13
	46	13.87	21.06	sp|P06868|PLMN_BOVIN	Plasminogen OS=Bos taurus OX=9913 GN=PLG PE=1 SV=2	BOVIN	16
	46	11.79	19.58	tr|E1B726|E1B726_BOVIN	Plasminogen OS=Bos taurus OX=9913 GN=PLG PE=3 SV=2	BOVIN	15
	47	12.9	44.87	tr|A0A6B9SCN1|A0A6B9SCN1_BOVIN	Ig heavy chain variable region (Fragment) OS=Bos taurus OX=9913 PE=2 SV=1	BOVIN	26
	47	12.75	39.1	tr|A0A6B9SDZ6|A0A6B9SDZ6_BOVIN	Ig heavy chain variable region (Fragment) OS=Bos taurus OX=9913 PE=2 SV=1	BOVIN	25
	48	12.04	14.78	tr|F1N1I6|F1N1I6_BOVIN	Actin-depolymerizing factor OS=Bos taurus OX=9913 GN=GSN PE=1 SV=2	BOVIN	12
	48	12.04	17.1	tr|F1MJH1|F1MJH1_BOVIN	Actin-depolymerizing factor OS=Bos taurus OX=9913 GN=GSN PE=3 SV=1	BOVIN	12
	48	12.04	16.85	tr|A0A3Q1MIW2|A0A3Q1MIW2_BOVIN	Actin-depolymerizing factor OS=Bos taurus OX=9913 GN=GSN PE=3 SV=1	BOVIN	12
	48	12.04	15.3	tr|A0A3Q1MIS1|A0A3Q1MIS1_BOVIN	Actin-depolymerizing factor OS=Bos taurus OX=9913 GN=GSN PE=3 SV=1	BOVIN	12
	48	12.04	17.1	sp|Q3SX14|GELS_BOVIN	Gelsolin OS=Bos taurus OX=9913 GN=GSN PE=2 SV=1	BOVIN	12
	49	12	18.05	tr|F1MMK9|F1MMK9_BOVIN	Alpha-1-microglobulin OS=Bos taurus OX=9913 GN=KIF12 PE=3 SV=3	BOVIN	12
	49	12	24.72	sp|P00978|AMBP_BOVIN	Protein AMBP OS=Bos taurus OX=9913 GN=AMBP PE=1 SV=2	BOVIN	12
	49	10	13.95	tr|A0A3Q1MGB8|A0A3Q1MGB8_BOVIN	Alpha-1-microglobulin OS=Bos taurus OX=9913 GN=KIF12 PE=3 SV=1	BOVIN	9
	50	40.78	45.01	sp|Q3ZEJ6|SPA33_BOVIN	Serpin A3-3 OS=Bos taurus OX=9913 GN=SERPINA3-3 PE=1 SV=2	BOVIN	48
	50	40.78	45.01	sp|A2I7N0|SPA34_BOVIN	Serpin A3-4 OS=Bos taurus OX=9913 GN=SERPINA3-4 PE=3 SV=1	BOVIN	48
	50	29.22	41.3	sp|A2I7N2|SPA36_BOVIN	Serpin A3-6 OS=Bos taurus OX=9913 GN=SERPINA3-6 PE=3 SV=1	BOVIN	39
	51	11.1	9.335	tr|F1MM86|F1MM86_BOVIN	Complement component C6 OS=Bos taurus OX=9913 GN=C6 PE=3 SV=2	BOVIN	6
	51	11.1	9.305	tr|A0A3Q1LM32|A0A3Q1LM32_BOVIN	Complement component C6 OS=Bos taurus OX=9913 GN=C6 PE=3 SV=1	BOVIN	6
	51	11.1	9.335	sp|Q29RU4|CO6_BOVIN	Complement component C6 OS=Bos taurus OX=9913 GN=C6 PE=2 SV=1	BOVIN	6
	52	11.06	47.12	sp|Q2KIT0|HP20_BOVIN	Protein HP-20 homolog OS=Bos taurus OX=9913 PE=2 SV=1	BOVIN	26
	53	10.01	22.37	tr|Q6T182|Q6T182_BOVIN	Sex hormone-binding globulin (Fragment) OS=Bos taurus OX=9913 GN=SHBG PE=2 SV=1	BOVIN	9
	53	10.01	20.7	tr|A5PKC2|A5PKC2_BOVIN	SHBG protein OS=Bos taurus OX=9913 GN=SHBG PE=2 SV=1	BOVIN	9
	54	10	3.017	tr|F1N0I3|F1N0I3_BOVIN	Coagulation factor V OS=Bos taurus OX=9913 GN=F5 PE=3 SV=3	BOVIN	7
	54	10	2.895	sp|Q28107|FA5_BOVIN	Coagulation factor V OS=Bos taurus OX=9913 GN=F5 PE=1 SV=1	BOVIN	7
	55	17.86	46.35	tr|F1MLW8|F1MLW8_BOVIN	Uncharacterized protein OS=Bos taurus OX=9913 GN=LOC100847119 PE=1 SV=2	BOVIN	64
	56	9.41	49.56	tr|A0A6B9SF49|A0A6B9SF49_BOVIN	Ig lamda chain variable region (Fragment) OS=Bos taurus OX=9913 PE=2 SV=1	BOVIN	32
	57	9.38	19.95	sp|Q95121|PEDF_BOVIN	Pigment epithelium-derived factor OS=Bos taurus OX=9913 GN=SERPINF1 PE=1 SV=1	BOVIN	7
	58	9.17	9.596	tr|A0A3Q1N461|A0A3Q1N461_BOVIN	Complement factor I OS=Bos taurus OX=9913 GN=CFI PE=1 SV=1	BOVIN	8
	58	9.17	9.223	tr|Q32PI4|Q32PI4_BOVIN	Complement factor I OS=Bos taurus OX=9913 GN=CFI PE=2 SV=1	BOVIN	8
	58	9.17	9.344	tr|F1N4M7|F1N4M7_BOVIN	Complement factor I OS=Bos taurus OX=9913 GN=CFI PE=1 SV=3	BOVIN	8
	58	9.17	9.468	tr|A0A3Q1MIF4|A0A3Q1MIF4_BOVIN	Complement factor I OS=Bos taurus OX=9913 GN=CFI PE=1 SV=1	BOVIN	8
	58	9.17	9.223	tr|A0A3Q1MF14|A0A3Q1MF14_BOVIN	Complement factor I OS=Bos taurus OX=9913 GN=CFI PE=1 SV=1	BOVIN	8
	58	9.17	9.811	tr|A0A3Q1M2A8|A0A3Q1M2A8_BOVIN	Complement factor I OS=Bos taurus OX=9913 GN=CFI PE=1 SV=1	BOVIN	8
	58	9.17	9.777	tr|A0A3Q1LGM4|A0A3Q1LGM4_BOVIN	Complement factor I OS=Bos taurus OX=9913 GN=CFI PE=1 SV=1	BOVIN	8
	59	9.02	12.62	tr|A5D9D2|A5D9D2_BOVIN	Complement component 4 binding protein, alpha chain OS=Bos taurus OX=9913 GN=C4BPA PE=2 SV=1	BOVIN	7
	59	9.02	12.62	sp|Q28065|C4BPA_BOVIN	C4b-binding protein alpha chain OS=Bos taurus OX=9913 GN=C4BPA PE=2 SV=1	BOVIN	7
	60	8.78	18.33	sp|P23805|CONG_BOVIN	Conglutinin OS=Bos taurus OX=9913 GN=CGN1 PE=1 SV=2	BOVIN	9
	61	8.66	20.94	tr|A0A3Q1LXP4|A0A3Q1LXP4_BOVIN	Apolipoprotein H OS=Bos taurus OX=9913 GN=APOH PE=4 SV=1	BOVIN	9
	61	8.66	20.58	tr|A0A140T843|A0A140T843_BOVIN	Apolipoprotein H OS=Bos taurus OX=9913 GN=APOH PE=4 SV=1	BOVIN	9
	61	8.66	20.58	sp|P17690|APOH_BOVIN	Beta-2-glycoprotein 1 OS=Bos taurus OX=9913 GN=APOH PE=1 SV=4	BOVIN	9
	62	10.58	5.415	tr|E1B805|E1B805_BOVIN	Uncharacterized protein OS=Bos taurus OX=9913 GN=LOC528040 PE=4 SV=3	BOVIN	6
	62	10.58	5.297	tr|A0A3Q1M3A4|A0A3Q1M3A4_BOVIN	Uncharacterized protein OS=Bos taurus OX=9913 GN=LOC528040 PE=4 SV=1	BOVIN	6
	63	59.87	27.17	tr|E1BH06|E1BH06_BOVIN	C4a anaphylatoxin OS=Bos taurus OX=9913 GN=C4A PE=1 SV=3	BOVIN	62
	64	10.86	33.13	tr|A0A6B9SF17|A0A6B9SF17_BOVIN	Ig heavy chain variable region (Fragment) OS=Bos taurus OX=9913 PE=2 SV=1	BOVIN	25
	64	8.72	31.86	tr|A0A6B9SE74|A0A6B9SE74_BOVIN	Ig heavy chain variable region (Fragment) OS=Bos taurus OX=9913 PE=2 SV=1	BOVIN	23
	65	8	9.188	tr|E1BMJ0|E1BMJ0_BOVIN	Serpin family G member 1 OS=Bos taurus OX=9913 GN=SERPING1 PE=3 SV=3	BOVIN	8
	65	8	9.188	sp|P50448|F12AI_BOVIN	Factor XIIa inhibitor OS=Bos taurus OX=9913 PE=1 SV=1	BOVIN	8
	66	8	47.92	tr|V6F9A3|V6F9A3_BOVIN	Apolipoprotein C-III OS=Bos taurus OX=9913 GN=ApoC3 PE=3 SV=1	BOVIN	7
	66	8	47.92	sp|P19035|APOC3_BOVIN	Apolipoprotein C-III OS=Bos taurus OX=9913 GN=APOC3 PE=1 SV=2	BOVIN	7
	67	7.7	9.091	tr|A0A3Q1MU98|A0A3Q1MU98_BOVIN	Complement component C9 OS=Bos taurus OX=9913 GN=C9 PE=1 SV=1	BOVIN	9
	67	7.7	8.394	sp|Q3MHN2|CO9_BOVIN	Complement component C9 OS=Bos taurus OX=9913 GN=C9 PE=2 SV=1	BOVIN	9
	68	7.19	8.838	tr|Q09TE3|Q09TE3_BOVIN	Insulin-like growth factor binding protein acid labile subunit OS=Bos taurus OX=9913 GN=IGFALS PE=2 SV=1	BOVIN	4
	68	7.19	8.838	tr|M5FKF4|M5FKF4_BOVIN	Insulin-like growth factor binding protein, acid labile subunit OS=Bos taurus OX=9913 GN=IGFALS PE=4 SV=1	BOVIN	4
	69	15.48	24.88	sp|A6QPQ2|SPA38_BOVIN	Serpin A3-8 OS=Bos taurus OX=9913 GN=SERPINA3-8 PE=2 SV=1	BOVIN	14
	69	13.47	21.91	tr|A0A0A0MP89|A0A0A0MP89_BOVIN	Serpin A3-8 OS=Bos taurus OX=9913 GN=SERPINA3-8 PE=3 SV=2	BOVIN	13
	70	7.02	29.94	tr|Q3SYR8|Q3SYR8_BOVIN	Immunoglobulin J chain OS=Bos taurus OX=9913 GN=JCHAIN PE=1 SV=1	BOVIN	7
	71	6.97	22.4	tr|G3N0S9|G3N0S9_BOVIN	Uncharacterized protein OS=Bos taurus OX=9913 PE=4 SV=2	BOVIN	8
	72	6.98	35.16	tr|A0A3Q1M1Z4|A0A3Q1M1Z4_BOVIN	Ig-like domain-containing protein OS=Bos taurus OX=9913 PE=4 SV=1	BOVIN	11
	72	12.11	60.19	tr|A0A3Q1MSF6|A0A3Q1MSF6_BOVIN	Ig-like domain-containing protein OS=Bos taurus OX=9913 PE=4 SV=1	BOVIN	32
	72	6.98	31.69	tr|A0A3Q1LSF0|A0A3Q1LSF0_BOVIN	Ig-like domain-containing protein OS=Bos taurus OX=9913 PE=4 SV=1	BOVIN	11
	72	6.78	34.35	tr|A0A3Q1MNY1|A0A3Q1MNY1_BOVIN	Ig-like domain-containing protein OS=Bos taurus OX=9913 PE=4 SV=1	BOVIN	10
	73	6.59	34.42	sp|Q2KIU3|HP252_BOVIN	Protein HP-25 homolog 2 OS=Bos taurus OX=9913 PE=2 SV=1	BOVIN	13
	74	6.41	12.2	tr|A0A3Q1M564|A0A3Q1M564_BOVIN	Adiponectin OS=Bos taurus OX=9913 GN=ADIPOQ PE=4 SV=1	BOVIN	4
	74	6.41	16.67	tr|A0A3B0J3V0|A0A3B0J3V0_BOVIN	Adiponectin D OS=Bos taurus OX=9913 GN=ADID PE=4 SV=1	BOVIN	4
	74	6.41	16.67	sp|Q3Y5Z3|ADIPO_BOVIN	Adiponectin OS=Bos taurus OX=9913 GN=ADIPOQ PE=1 SV=1	BOVIN	4
	75	6	34.43	sp|Q2KIX7|HP251_BOVIN	Protein HP-25 homolog 1 OS=Bos taurus OX=9913 PE=1 SV=1	BOVIN	28
	76	6	8.968	tr|E1BH94|E1BH94_BOVIN	Peptidoglycan recognition protein 2 OS=Bos taurus OX=9913 GN=PGLYRP2 PE=3 SV=3	BOVIN	3
	77	6	9.699	tr|A0A452DK44|A0A452DK44_BOVIN	Zinc-alpha-2-glycoprotein OS=Bos taurus OX=9913 GN=AZGP1 PE=3 SV=1	BOVIN	4
	77	6	9.699	sp|Q3ZCH5|ZA2G_BOVIN	Zinc-alpha-2-glycoprotein OS=Bos taurus OX=9913 GN=AZGP1 PE=2 SV=1	BOVIN	4
	77	4	13.4	tr|B2BX71|B2BX71_BOVIN	Zn-alpha-2-glycoprotein (Fragment) OS=Bos taurus OX=9913 PE=4 SV=1	BOVIN	3
	77	4	13.4	tr|B2BX70|B2BX70_BOVIN	Zn-alpha-2-glycoprotein (Fragment) OS=Bos taurus OX=9913 PE=4 SV=1	BOVIN	3
	77	4	13.4	tr|B2BX69|B2BX69_BOVIN	Zn-alpha-2-glycoprotein (Fragment) OS=Bos taurus OX=9913 PE=4 SV=1	BOVIN	3
	78	6	18.4	tr|F1MS32|F1MS32_BOVIN	Apolipoprotein D OS=Bos taurus OX=9913 GN=APOD PE=3 SV=3	BOVIN	4
	78	6	20.63	sp|Q32KY0|APOD_BOVIN	Apolipoprotein D OS=Bos taurus OX=9913 GN=APOD PE=2 SV=1	BOVIN	4
	79	31.07	90.34	tr|D4QBB3|D4QBB3_BOVIN	Hemoglobin beta OS=Bos taurus OX=9913 GN=HBB PE=3 SV=1	BOVIN	76
	80	5.18	11.99	sp|P28800|A2AP_BOVIN	Alpha-2-antiplasmin OS=Bos taurus OX=9913 GN=SERPINF2 PE=1 SV=2	BOVIN	5
	81	4.95	8.345	tr|F1MJ12|F1MJ12_BOVIN	Complement C1s subcomponent OS=Bos taurus OX=9913 GN=C1S PE=4 SV=1	BOVIN	5
	81	4.95	8.321	tr|A0A3Q1M7Q5|A0A3Q1M7Q5_BOVIN	Complement C1s subcomponent OS=Bos taurus OX=9913 GN=C1S PE=4 SV=1	BOVIN	5
	81	4.95	8.418	sp|Q0VCX1|C1S_BOVIN	Complement C1s subcomponent OS=Bos taurus OX=9913 GN=C1S PE=2 SV=2	BOVIN	5
	82	37.43	70.26	tr|A6QM09|A6QM09_BOVIN	Uncharacterized protein OS=Bos taurus OX=9913 PE=2 SV=1	BOVIN	168
	83	4.72	13.74	sp|Q05443|LUM_BOVIN	Lumican OS=Bos taurus OX=9913 GN=LUM PE=1 SV=1	BOVIN	4
	84	32.23	60.59	tr|A5PK72|A5PK72_BOVIN	Uncharacterized protein OS=Bos taurus OX=9913 PE=2 SV=1	BOVIN	153
	85	21.36	25.85	tr|Q32T06|Q32T06_BOVIN	Endopin 2C OS=Bos taurus OX=9913 PE=2 SV=1	BOVIN	17
	85	21.77	28.06	tr|A0A0A0MPA0|A0A0A0MPA0_BOVIN	SERPIN domain-containing protein OS=Bos taurus OX=9913 GN=LOC784932 PE=1 SV=1	BOVIN	24
	86	4.07	6.718	sp|Q58D62|FETUB_BOVIN	Fetuin-B OS=Bos taurus OX=9913 GN=FETUB PE=1 SV=1	BOVIN	7
	87	4.03	9.489	tr|Q3SYR0|Q3SYR0_BOVIN	Serpin peptidase inhibitor, clade A (Alpha-1 antiproteinase, antitrypsin), member 7 OS=Bos taurus OX=9913 GN=SERPINA7 PE=2 SV=1	BOVIN	4
	87	4.03	9.489	sp|Q9TT36|THBG_BOVIN	Thyroxine-binding globulin OS=Bos taurus OX=9913 GN=SERPINA7 PE=2 SV=1	BOVIN	4
	88	53.85	57.87	tr|G5E5T5|G5E5T5_BOVIN	Uncharacterized protein OS=Bos taurus OX=9913 PE=1 SV=2	BOVIN	103
	89	4.01	15.6	tr|A0A452DIU4|A0A452DIU4_BOVIN	Tetranectin OS=Bos taurus OX=9913 GN=CLEC3B PE=4 SV=1	BOVIN	4
	89	4.01	21.67	tr|A0A3Q1LZS5|A0A3Q1LZS5_BOVIN	Tetranectin OS=Bos taurus OX=9913 GN=CLEC3B PE=4 SV=1	BOVIN	4
	89	4.01	21.78	sp|Q2KIS7|TETN_BOVIN	Tetranectin OS=Bos taurus OX=9913 GN=CLEC3B PE=2 SV=1	BOVIN	4
	90	48.96	28.88	tr|A0A3Q1MNN6|A0A3Q1MNN6_BOVIN	Uncharacterized protein OS=Bos taurus OX=9913 GN=LOC506828 PE=3 SV=1	BOVIN	47
	91	41.45	75.64	tr|Q1RMN8|Q1RMN8_BOVIN	Immunoglobulin light chain, lambda gene cluster OS=Bos taurus OX=9913 GN=IGL@ PE=2 SV=1	BOVIN	183
	92	29.37	60	tr|F1MZ96|F1MZ96_BOVIN	Uncharacterized protein OS=Bos taurus OX=9913 PE=1 SV=3	BOVIN	41
	92	2	5.691	tr|A0A3Q1MGW0|A0A3Q1MGW0_BOVIN	Ig-like domain-containing protein OS=Bos taurus OX=9913 PE=4 SV=1	BOVIN	1
	92	2	6.034	tr|A0A3Q1LZJ8|A0A3Q1LZJ8_BOVIN	Ig-like domain-containing protein OS=Bos taurus OX=9913 PE=4 SV=1	BOVIN	1
	93	26.37	25.69	sp|P01045|KNG2_BOVIN	Kininogen-2 OS=Bos taurus OX=9913 GN=KNG2 PE=1 SV=1	BOVIN	28
	94	6.4	30.91	tr|A0A6B9SBF3|A0A6B9SBF3_BOVIN	Ig heavy chain variable region (Fragment) OS=Bos taurus OX=9913 PE=2 SV=1	BOVIN	13
	94	4.07	19.16	tr|A0A6B9SDX9|A0A6B9SDX9_BOVIN	Ig heavy chain variable region (Fragment) OS=Bos taurus OX=9913 PE=2 SV=1	BOVIN	9
	95	4	3.761	tr|F1N3A1|F1N3A1_BOVIN	Thrombospondin-1 OS=Bos taurus OX=9913 GN=THBS1 PE=3 SV=1	BOVIN	4
	95	4	3.745	tr|A0A3Q1MQV3|A0A3Q1MQV3_BOVIN	Thrombospondin-1 OS=Bos taurus OX=9913 GN=THBS1 PE=3 SV=1	BOVIN	4
	95	4	3.761	sp|Q28178|TSP1_BOVIN	Thrombospondin-1 OS=Bos taurus OX=9913 GN=THBS1 PE=2 SV=2	BOVIN	4
	95	4	14.41	tr|Q28194|Q28194_BOVIN	Thrombospondin-1 (Fragment) OS=Bos taurus OX=9913 PE=2 SV=1	BOVIN	3
	96	4	5.467	sp|P17697|CLUS_BOVIN	Clusterin OS=Bos taurus OX=9913 GN=CLU PE=1 SV=1	BOVIN	2
	97	4	4.11	tr|Q3MHH8|Q3MHH8_BOVIN	Alpha-amylase OS=Bos taurus OX=9913 GN=AMY2A PE=2 SV=1	BOVIN	3
	97	4	4.11	tr|F1MJQ3|F1MJQ3_BOVIN	Alpha-amylase OS=Bos taurus OX=9913 GN=AMY2B PE=3 SV=1	BOVIN	3
	97	2	1.957	tr|F1MP21|F1MP21_BOVIN	Alpha-amylase OS=Bos taurus OX=9913 GN=LOC539383 PE=3 SV=3	BOVIN	2
	98	4	5.942	tr|Q2KIH5|Q2KIH5_BOVIN	Complement component 8, alpha polypeptide OS=Bos taurus OX=9913 GN=C8A PE=2 SV=1	BOVIN	2
	98	4	12.15	tr|Q1JPD0|Q1JPD0_BOVIN	Complement component 8, alpha polypeptide (Fragment) OS=Bos taurus OX=9913 GN=C8A PE=2 SV=1	BOVIN	2
	98	4	5.942	tr|F1MX87|F1MX87_BOVIN	Complement C8 alpha chain OS=Bos taurus OX=9913 GN=C8A PE=3 SV=1	BOVIN	2
	98	4	6.014	tr|A0A3Q1LSP4|A0A3Q1LSP4_BOVIN	Complement C8 alpha chain OS=Bos taurus OX=9913 GN=C8A PE=3 SV=1	BOVIN	2
	99	12.94	43.4	tr|A0A3Q1LUE9|A0A3Q1LUE9_BOVIN	Ig-like domain-containing protein OS=Bos taurus OX=9913 PE=1 SV=1	BOVIN	52
	99	12.94	49.12	tr|A0A6B9SCV7|A0A6B9SCV7_BOVIN	Ig lamda chain variable region (Fragment) OS=Bos taurus OX=9913 PE=2 SV=1	BOVIN	45
	99	12.94	35.9	tr|A0A3Q1LWV8|A0A3Q1LWV8_BOVIN	Ig-like domain-containing protein OS=Bos taurus OX=9913 PE=1 SV=1	BOVIN	45
	99	8.87	49.64	tr|G3MZE0|G3MZE0_BOVIN	Ig-like domain-containing protein OS=Bos taurus OX=9913 PE=4 SV=2	BOVIN	38
	99	8.87	49.56	tr|A0A6B9SBQ0|A0A6B9SBQ0_BOVIN	Ig lamda chain variable region (Fragment) OS=Bos taurus OX=9913 PE=2 SV=1	BOVIN	37
	99	8.86	29.37	tr|A0A3Q1N2B9|A0A3Q1N2B9_BOVIN	Ig-like domain-containing protein OS=Bos taurus OX=9913 PE=4 SV=1	BOVIN	33
	99	1.74	6.569	tr|G3X7I5|G3X7I5_BOVIN	Uncharacterized protein OS=Bos taurus OX=9913 PE=4 SV=2	BOVIN	1
	99	1.74	5.233	tr|A0A3Q1MWF5|A0A3Q1MWF5_BOVIN	Ig-like domain-containing protein OS=Bos taurus OX=9913 PE=4 SV=1	BOVIN	1
	100	3.88	5.254	tr|F1N102|F1N102_BOVIN	Complement component 8 subunit beta OS=Bos taurus OX=9913 GN=C8B PE=3 SV=3	BOVIN	2
	101	8.19	11.09	tr|A5D7Q2|A5D7Q2_BOVIN	Uncharacterized protein OS=Bos taurus OX=9913 PE=2 SV=1	BOVIN	7
	101	3.38	9.302	tr|G3MXB5|G3MXB5_BOVIN	Uncharacterized protein OS=Bos taurus OX=9913 PE=1 SV=2	BOVIN	2
	101	3.38	7.24	tr|A0A3Q1LRW4|A0A3Q1LRW4_BOVIN	Uncharacterized protein OS=Bos taurus OX=9913 PE=1 SV=1	BOVIN	2
	102	3.36	8.563	tr|A0A3Q1NH68|A0A3Q1NH68_BOVIN	Complement C8 gamma chain OS=Bos taurus OX=9913 GN=C8G PE=4 SV=1	BOVIN	2
	102	2.05	5.485	tr|A8YXZ2|A8YXZ2_BOVIN	C8G protein OS=Bos taurus OX=9913 GN=C8G PE=2 SV=1	BOVIN	1
	102	2.05	3.359	tr|A0A3Q1MRQ2|A0A3Q1MRQ2_BOVIN	Complement C8 gamma chain OS=Bos taurus OX=9913 GN=C8G PE=3 SV=1	BOVIN	1
	102	3.36	9.964	tr|A0A3Q1MR54|A0A3Q1MR54_BOVIN	Complement C8 gamma chain OS=Bos taurus OX=9913 GN=C8G PE=4 SV=1	BOVIN	2
	102	2	4.53	tr|A0A3Q1MSP1|A0A3Q1MSP1_BOVIN	Complement C8 gamma chain OS=Bos taurus OX=9913 GN=C8G PE=4 SV=1	BOVIN	1
	103	108.21	63.72	tr|K4JF16|K4JF16_BOVIN	Alpha-2-macroglobulin variant 23 OS=Bos taurus OX=9913 GN=A2M PE=2 SV=1	BOVIN	227
	103	152.75	65.94	tr|R9QSM8|R9QSM8_BOVIN	Alpha-2-macroglobulin OS=Bos taurus OX=9913 GN=A2M PE=2 SV=1	BOVIN	333
	103	114.83	59.86	tr|K4JBR5|K4JBR5_BOVIN	Alpha-2-macroglobulin variant 1 OS=Bos taurus OX=9913 GN=A2M PE=2 SV=1	BOVIN	258
	103	104.94	62.32	tr|K4JDT2|K4JDT2_BOVIN	Alpha-2-macroglobulin variant 20 OS=Bos taurus OX=9913 GN=A2M PE=2 SV=1	BOVIN	240
	103	76.24	62.81	tr|K4JR88|K4JR88_BOVIN	Alpha-2-macroglobulin variant 22 OS=Bos taurus OX=9913 GN=A2M PE=2 SV=1	BOVIN	191
	103	55.11	68.44	tr|K4JBR9|K4JBR9_BOVIN	Alpha-2-macroglobulin variant 6 OS=Bos taurus OX=9913 GN=A2M PE=2 SV=1	BOVIN	128
	103	44.63	63.79	tr|K4JBS4|K4JBS4_BOVIN	Alpha-2-macroglobulin variant 11 OS=Bos taurus OX=9913 GN=A2M PE=2 SV=1	BOVIN	116
	103	30.66	63.79	tr|K4JR71|K4JR71_BOVIN	Alpha-2-macroglobulin variant 2 OS=Bos taurus OX=9913 GN=A2M PE=2 SV=1	BOVIN	80
	104	8.41	48.67	tr|A0A6B9SEC1|A0A6B9SEC1_BOVIN	Ig lamda chain variable region (Fragment) OS=Bos taurus OX=9913 PE=2 SV=1	BOVIN	31
	105	2.42	5.905	tr|F1N045|F1N045_BOVIN	Complement component C7 OS=Bos taurus OX=9913 GN=C7 PE=3 SV=2	BOVIN	3
	105	2.42	5.637	tr|A0A3Q1MP40|A0A3Q1MP40_BOVIN	Complement component C7 OS=Bos taurus OX=9913 GN=C7 PE=3 SV=1	BOVIN	3
	105	2.42	5.457	tr|A0A3Q1LI40|A0A3Q1LI40_BOVIN	Complement component C7 OS=Bos taurus OX=9913 GN=C7 PE=3 SV=1	BOVIN	3
	105	2.42	5.457	sp|Q29RQ1|CO7_BOVIN	Complement component C7 OS=Bos taurus OX=9913 GN=C7 PE=2 SV=1	BOVIN	3
	106	2.1	4.878	tr|A6QNW7|A6QNW7_BOVIN	CD5 molecule like OS=Bos taurus OX=9913 GN=CD5L PE=2 SV=1	BOVIN	3
	107	36.21	64.98	tr|I7CT57|I7CT57_BOVIN	Gc-globulin OS=Bos taurus OX=9913 PE=2 SV=1	BOVIN	70
	107	36.21	63.5	tr|F1N5M2|F1N5M2_BOVIN	Gc-globulin OS=Bos taurus OX=9913 GN=GC PE=4 SV=2	BOVIN	69
	108	2.04	3.807	tr|Q3SYT3|Q3SYT3_BOVIN	Complement component 1, r subcomponent OS=Bos taurus OX=9913 GN=C1R PE=2 SV=1	BOVIN	1
	108	2.04	2.128	tr|A5D9E9|A5D9E9_BOVIN	Complement subcomponent C1r OS=Bos taurus OX=9913 GN=C1R PE=2 SV=1	BOVIN	1
	108	2.04	2.104	tr|A0A3Q1MGP1|A0A3Q1MGP1_BOVIN	Complement subcomponent C1r OS=Bos taurus OX=9913 GN=C1R PE=4 SV=1	BOVIN	1
	109	8.63	19.85	tr|A0A6B9SDW5|A0A6B9SDW5_BOVIN	Ig heavy chain variable region (Fragment) OS=Bos taurus OX=9913 PE=2 SV=1	BOVIN	19
	110	2.02	47.52	sp|P19034|APOC2_BOVIN	Apolipoprotein C-II OS=Bos taurus OX=9913 GN=APOC2 PE=1 SV=2	BOVIN	2
	111	24.16	36.87	tr|G8JKW7|G8JKW7_BOVIN	Serpin A3-7 OS=Bos taurus OX=9913 GN=SERPINA3-7 PE=3 SV=2	BOVIN	36
	112	11.84	54.87	tr|A0A6B9SDY7|A0A6B9SDY7_BOVIN	Ig lamda chain variable region (Fragment) OS=Bos taurus OX=9913 PE=2 SV=1	BOVIN	33
	112	9.73	42.48	tr|A0A6B9SBM2|A0A6B9SBM2_BOVIN	Ig lamda chain variable region (Fragment) OS=Bos taurus OX=9913 PE=2 SV=1	BOVIN	32
	112	4.6	16.23	tr|A0A3Q1MIN7|A0A3Q1MIN7_BOVIN	Ig-like domain-containing protein OS=Bos taurus OX=9913 PE=4 SV=1	BOVIN	10
	113	2.01	1.3	tr|F1MDT8|F1MDT8_BOVIN	SET domain-containing protein 2 OS=Bos taurus OX=9913 GN=SETD2 PE=4 SV=3	BOVIN	5
	113	2.01	1.299	tr|A0A3Q1MJ95|A0A3Q1MJ95_BOVIN	SET domain-containing protein 2 OS=Bos taurus OX=9913 GN=SETD2 PE=4 SV=1	BOVIN	5
	114	2.01	2.277	tr|Q3MHW2|Q3MHW2_BOVIN	F10 protein (Fragment) OS=Bos taurus OX=9913 GN=F10 PE=2 SV=1	BOVIN	1
	114	2.01	1.809	tr|A0A452DIP8|A0A452DIP8_BOVIN	Coagulation factor X OS=Bos taurus OX=9913 GN=F10 PE=4 SV=1	BOVIN	1
	114	2.01	2.236	sp|P00743|FA10_BOVIN	Coagulation factor X OS=Bos taurus OX=9913 GN=F10 PE=1 SV=1	BOVIN	1
	115	123.96	77.13	sp|Q29443|TRFE_BOVIN	Serotransferrin OS=Bos taurus OX=9913 GN=TF PE=2 SV=1	BOVIN	298
	116	54.52	68.14	tr|K4JDR8|K4JDR8_BOVIN	Alpha-2-macroglobulin variant 5 OS=Bos taurus OX=9913 GN=A2M PE=2 SV=1	BOVIN	92
	116	52.52	70.23	tr|K4JB97|K4JB97_BOVIN	Alpha-2-macroglobulin variant 4 OS=Bos taurus OX=9913 GN=A2M PE=2 SV=1	BOVIN	90
	117	38.32	68.02	tr|A0A3Q1M032|A0A3Q1M032_BOVIN	Uncharacterized protein OS=Bos taurus OX=9913 PE=1 SV=1	BOVIN	96
	118	36.61	42.09	tr|G3N1U4|G3N1U4_BOVIN	Serpin A3-3 OS=Bos taurus OX=9913 GN=SERPINA3-3 PE=1 SV=1	BOVIN	41
	118	34.54	40.75	tr|A0A452DJA9|A0A452DJA9_BOVIN	Serpin A3-3 OS=Bos taurus OX=9913 GN=SERPINA3-3 PE=1 SV=1	BOVIN	40
	119	34.03	32.17	sp|P01030|CO4_BOVIN	Complement C4 (Fragments) OS=Bos taurus OX=9913 GN=C4 PE=1 SV=2	BOVIN	37
	120	33.33	57.69	tr|A5PK49|A5PK49_BOVIN	IGL@ protein OS=Bos taurus OX=9913 GN=IGL@ PE=2 SV=1	BOVIN	149
	121	32.63	69.36	tr|A4IFI0|A4IFI0_BOVIN	IGLL1 protein OS=Bos taurus OX=9913 GN=IGLL1 PE=2 SV=1	BOVIN	171
	122	27.25	53.75	tr|F1MH40|F1MH40_BOVIN	Uncharacterized protein OS=Bos taurus OX=9913 PE=1 SV=2	BOVIN	36
	123	8.78	37.95	tr|A0A6B9SCC1|A0A6B9SCC1_BOVIN	Ig heavy chain variable region (Fragment) OS=Bos taurus OX=9913 PE=2 SV=1	BOVIN	20
	124	8.72	30.95	tr|A0A6B9SDZ9|A0A6B9SDZ9_BOVIN	Ig heavy chain variable region (Fragment) OS=Bos taurus OX=9913 PE=2 SV=1	BOVIN	16
	124	8.72	37.31	tr|A0A6B9SBF6|A0A6B9SBF6_BOVIN	Ig heavy chain variable region (Fragment) OS=Bos taurus OX=9913 PE=2 SV=1	BOVIN	17
	124	8.72	17.89	tr|G3N188|G3N188_BOVIN	Ig-like domain-containing protein OS=Bos taurus OX=9913 PE=4 SV=2	BOVIN	16
	124	8.72	18.4	tr|G3MY71|G3MY71_BOVIN	Ig-like domain-containing protein OS=Bos taurus OX=9913 PE=4 SV=2	BOVIN	16
	124	8.72	29.1	tr|A0A6B9SE94|A0A6B9SE94_BOVIN	Ig heavy chain variable region (Fragment) OS=Bos taurus OX=9913 PE=2 SV=1	BOVIN	16
	124	8.72	17.73	tr|A0A3Q1MUR2|A0A3Q1MUR2_BOVIN	Ig-like domain-containing protein OS=Bos taurus OX=9913 PE=4 SV=1	BOVIN	16
	124	8.72	17.49	tr|A0A3Q1MFI7|A0A3Q1MFI7_BOVIN	Ig-like domain-containing protein OS=Bos taurus OX=9913 GN=LOC104968484 PE=4 SV=1	BOVIN	16
	124	8.72	16.12	tr|A0A3Q1M667|A0A3Q1M667_BOVIN	Ig-like domain-containing protein OS=Bos taurus OX=9913 PE=4 SV=1	BOVIN	16
	124	8.58	23.44	tr|A0A6B9SCD3|A0A6B9SCD3_BOVIN	Ig heavy chain variable region (Fragment) OS=Bos taurus OX=9913 PE=2 SV=1	BOVIN	15
	125	6.46	25.29	tr|A0A6B9SDM9|A0A6B9SDM9_BOVIN	Ig heavy chain variable region (Fragment) OS=Bos taurus OX=9913 PE=2 SV=1	BOVIN	8
	126	6	4.552	tr|Q6LBN7|Q6LBN7_BOVIN	Lactoferrin (Fragment) OS=Bos taurus OX=9913 PE=2 SV=1	BOVIN	9
	126	6	4.493	tr|C7FE01|C7FE01_BOVIN	Lactoferrin (Fragment) OS=Bos taurus OX=9913 PE=2 SV=1	BOVIN	9
	126	6	4.379	tr|B9VPZ5|B9VPZ5_BOVIN	Lactotransferrin OS=Bos taurus OX=9913 GN=LF PE=2 SV=1	BOVIN	9
	126	6	4.379	tr|B3VTM3|B3VTM3_BOVIN	Lactotransferrin OS=Bos taurus OX=9913 PE=2 SV=1	BOVIN	9
	126	6	4.379	sp|P24627|TRFL_BOVIN	Lactotransferrin OS=Bos taurus OX=9913 GN=LTF PE=1 SV=2	BOVIN	9
	126	2	7.927	tr|Q6LEB5|Q6LEB5_BOVIN	Lactoferrin (Fragment) OS=Bos taurus OX=9913 PE=4 SV=1	BOVIN	2
	126	2	3.693	tr|Q19KS1|Q19KS1_BOVIN	Lactoferrin (Fragment) OS=Bos taurus OX=9913 PE=2 SV=1	BOVIN	2
	127	6	5.305	tr|Q2HJF0|Q2HJF0_BOVIN	Serotransferrin-like OS=Bos taurus OX=9913 GN=LOC525947 PE=2 SV=1	BOVIN	4
	128	6	5.305	tr|E1BI82|E1BI82_BOVIN	Uncharacterized protein OS=Bos taurus OX=9913 GN=LOC525947 PE=1 SV=3	BOVIN	4
	128	6	4.694	tr|A0A3Q1NEQ0|A0A3Q1NEQ0_BOVIN	Uncharacterized protein OS=Bos taurus OX=9913 GN=LOC525947 PE=1 SV=1	BOVIN	4
	128	6	5.077	tr|A0A3Q1MUV9|A0A3Q1MUV9_BOVIN	Uncharacterized protein OS=Bos taurus OX=9913 GN=LOC525947 PE=3 SV=1	BOVIN	4
	129	2.07	22.75	tr|G3N3Q3|G3N3Q3_BOVIN	Ig-like domain-containing protein OS=Bos taurus OX=9913 PE=4 SV=2	BOVIN	5
	129	2.07	34.96	tr|G3N148|G3N148_BOVIN	Ig-like domain-containing protein OS=Bos taurus OX=9913 PE=4 SV=2	BOVIN	5
	130	2	0.3793	tr|E1BDZ3|E1BDZ3_BOVIN	DNA helicase OS=Bos taurus OX=9913 GN=CHD9 PE=4 SV=1	BOVIN	1
	130	2	0.3815	tr|A0A3Q1MGP4|A0A3Q1MGP4_BOVIN	DNA helicase OS=Bos taurus OX=9913 GN=CHD9 PE=4 SV=1	BOVIN	1
	131	2	1.525	tr|Q0V7N2|Q0V7N2_BOVIN	C3/C5 convertase OS=Bos taurus OX=9913 GN=C2 PE=2 SV=1	BOVIN	2
	131	2	1.525	tr|A0A3S5ZPC6|A0A3S5ZPC6_BOVIN	C3/C5 convertase OS=Bos taurus OX=9913 GN=C2 PE=4 SV=1	BOVIN	2
	131	2	1.6	sp|Q3SYW2|CO2_BOVIN	Complement C2 OS=Bos taurus OX=9913 GN=C2 PE=2 SV=1	BOVIN	2
	132	2	0.6419	tr|F1MZ01|F1MZ01_BOVIN	Centrosomal protein of 162 kDa OS=Bos taurus OX=9913 GN=CEP162 PE=3 SV=2	BOVIN	1
	133	2	0.6497	tr|E1BCE1|E1BCE1_BOVIN	ATPase family AAA domain containing 5 OS=Bos taurus OX=9913 GN=ATAD5 PE=4 SV=1	BOVIN	1
	134	2	6.073	tr|A0A3B0J267|A0A3B0J267_BOVIN	Adiponectin A OS=Bos taurus OX=9913 GN=ADIA PE=4 SV=1	BOVIN	1
	134	2	6.073	sp|Q2KIV9|C1QB_BOVIN	Complement C1q subcomponent subunit B OS=Bos taurus OX=9913 GN=C1QB PE=1 SV=1	BOVIN	1
	135	2	2.745	tr|A0A140T891|A0A140T891_BOVIN	Pantetheinase OS=Bos taurus OX=9913 GN=VNN1 PE=3 SV=1	BOVIN	1
	135	2	2.745	sp|Q58CQ9|VNN1_BOVIN	Pantetheinase OS=Bos taurus OX=9913 GN=VNN1 PE=1 SV=1	BOVIN	1
	136	2	1.73	sp|Q2KJ63|KLKB1_BOVIN	Plasma kallikrein OS=Bos taurus OX=9913 GN=KLKB1 PE=2 SV=1	BOVIN	1
	137	2	4.418	sp|O02659|MBL2_BOVIN	Mannose-binding protein C OS=Bos taurus OX=9913 GN=MBL PE=2 SV=1	BOVIN	1
	138	2	2.551	tr|Q58DM0|Q58DM0_BOVIN	Isocitrate dehydrogenase [NAD] subunit, mitochondrial OS=Bos taurus OX=9913 GN=IDH3G PE=2 SV=1	NAD	2
	138	2	2.577	tr|Q58D96|Q58D96_BOVIN	Isocitrate dehydrogenase [NAD] subunit, mitochondrial OS=Bos taurus OX=9913 GN=IDH3G PE=2 SV=1	NAD	2
	138	2	2.985	tr|Q58D82|Q58D82_BOVIN	Isocitrate dehydrogenase [NAD] subunit, mitochondrial OS=Bos taurus OX=9913 GN=IDH3G PE=2 SV=1	NAD	2
	138	2	2.488	tr|A0A3Q1MYB9|A0A3Q1MYB9_BOVIN	Isocitrate dehydrogenase [NAD] subunit, mitochondrial OS=Bos taurus OX=9913 GN=IDH3G PE=3 SV=1	NAD	2
	138	2	2.532	tr|A0A3Q1MRI8|A0A3Q1MRI8_BOVIN	Isocitrate dehydrogenase [NAD] subunit, mitochondrial OS=Bos taurus OX=9913 GN=IDH3G PE=3 SV=1	NAD	2
	138	2	2.551	sp|Q58CP0|IDH3G_BOVIN	Isocitrate dehydrogenase [NAD] subunit gamma, mitochondrial OS=Bos taurus OX=9913 GN=IDH3G PE=2 SV=1	BOVIN	2
	139	2	2.745	tr|Q58DL9|Q58DL9_BOVIN	Phospholipid transfer protein OS=Bos taurus OX=9913 GN=PLTP PE=2 SV=1	BOVIN	1
	140	2	2.736	tr|Q3SZE6|Q3SZE6_BOVIN	Complex I-42kD (Fragment) OS=Bos taurus OX=9913 GN=NDUFA10 PE=2 SV=1	BOVIN	1
	140	2	2.624	tr|G5E543|G5E543_BOVIN	NADH dehydrogenase [ubiquinone] 1 alpha subcomplex subunit 10, mitochondrial OS=Bos taurus OX=9913 GN=NDUFA10 PE=3 SV=2	BOVIN	1
	140	2	2.624	tr|A0A3Q1LW79|A0A3Q1LW79_BOVIN	NADH dehydrogenase [ubiquinone] 1 alpha subcomplex subunit 10, mitochondrial OS=Bos taurus OX=9913 GN=NDUFA10 PE=3 SV=1	BOVIN	1
	140	2	2.639	tr|A0A3Q1LPX6|A0A3Q1LPX6_BOVIN	NADH dehydrogenase [ubiquinone] 1 alpha subcomplex subunit 10, mitochondrial OS=Bos taurus OX=9913 GN=NDUFA10 PE=3 SV=1	BOVIN	1
	140	2	2.624	sp|P34942|NDUAA_BOVIN	NADH dehydrogenase [ubiquinone] 1 alpha subcomplex subunit 10, mitochondrial OS=Bos taurus OX=9913 GN=NDUFA10 PE=1 SV=1	BOVIN	1
	141	2	1.828	tr|Q32S33|Q32S33_BOVIN	Transporter 2 ATP-binding cassette sub-family B OS=Bos taurus OX=9913 GN=TAP2 PE=3 SV=1	BOVIN	1
	141	2	1.808	tr|E1BJS0|E1BJS0_BOVIN	Uncharacterized protein OS=Bos taurus OX=9913 GN=LOC618733 PE=3 SV=3	BOVIN	1
	142	2	2.963	tr|Q2KJ41|Q2KJ41_BOVIN	Tetraspanin OS=Bos taurus OX=9913 GN=TSPAN14 PE=2 SV=1	BOVIN	1
	142	2	2.649	tr|F6R3W5|F6R3W5_BOVIN	Tetraspanin 14 OS=Bos taurus OX=9913 GN=TSPAN14 PE=3 SV=1	BOVIN	1
	142	2	2.168	tr|A0A3Q1MTK7|A0A3Q1MTK7_BOVIN	Tetraspanin 14 OS=Bos taurus OX=9913 GN=TSPAN14 PE=3 SV=1	BOVIN	1
	142	2	3.008	tr|A0A3Q1MHM8|A0A3Q1MHM8_BOVIN	Tetraspanin OS=Bos taurus OX=9913 GN=TSPAN14 PE=3 SV=1	BOVIN	1
	142	2	2.078	tr|A0A3Q1MFT3|A0A3Q1MFT3_BOVIN	Tetraspanin 14 OS=Bos taurus OX=9913 GN=TSPAN14 PE=3 SV=1	BOVIN	1
	142	2	2.797	tr|A0A3Q1LGC6|A0A3Q1LGC6_BOVIN	Tetraspanin OS=Bos taurus OX=9913 GN=TSPAN14 PE=3 SV=1	BOVIN	1
	143	2	12.21	tr|Q2KII3|Q2KII3_BOVIN	Hepatitis A virus cellular receptor 1 N-terminal domain containing protein OS=Bos taurus OX=9913 GN=MGC137099 PE=2 SV=1	BOVIN	1
	143	2	12.12	tr|F6QN80|F6QN80_BOVIN	Ig-like domain-containing protein OS=Bos taurus OX=9913 PE=4 SV=1	BOVIN	1
	143	2	12.21	tr|A0A3Q1LU84|A0A3Q1LU84_BOVIN	Ig-like domain-containing protein OS=Bos taurus OX=9913 PE=4 SV=1	BOVIN	1
	144	2	4.301	tr|Q1PBC8|Q1PBC8_BOVIN	Monocyte differentiation antigen CD14 (Fragment) OS=Bos taurus OX=9913 PE=4 SV=1	BOVIN	1
	144	2	4.29	tr|A8DBT6|A8DBT6_BOVIN	Monocyte differentiation antigen CD14 OS=Bos taurus OX=9913 GN=CD14 PE=4 SV=1	BOVIN	1
	144	2	4.267	tr|A6QNL0|A6QNL0_BOVIN	Monocyte differentiation antigen CD14 OS=Bos taurus OX=9913 GN=CD14 PE=2 SV=1	BOVIN	1
	144	2	4.29	sp|Q95122|CD14_BOVIN	Monocyte differentiation antigen CD14 OS=Bos taurus OX=9913 GN=CD14 PE=2 SV=2	BOVIN	1
	145	2	1.744	tr|Q0VCI9|Q0VCI9_BOVIN	Nucleolar protein 10 OS=Bos taurus OX=9913 GN=NOL10 PE=2 SV=1	BOVIN	1
	145	2	1.744	tr|E1BKR4|E1BKR4_BOVIN	Nucleolar protein 10 OS=Bos taurus OX=9913 GN=NOL10 PE=3 SV=3	BOVIN	1
	145	2	1.81	tr|A0A3Q1MTW7|A0A3Q1MTW7_BOVIN	Nucleolar protein 10 OS=Bos taurus OX=9913 GN=NOL10 PE=3 SV=1	BOVIN	1
	145	2	1.565	tr|A0A3Q1MQH0|A0A3Q1MQH0_BOVIN	Nucleolar protein 10 OS=Bos taurus OX=9913 GN=NOL10 PE=3 SV=1	BOVIN	1
	145	2	1.442	tr|A0A3Q1LL72|A0A3Q1LL72_BOVIN	Nucleolar protein 10 OS=Bos taurus OX=9913 GN=NOL10 PE=3 SV=1	BOVIN	1
	146	2	1.236	tr|Q0VCE7|Q0VCE7_BOVIN	Serine/threonine-protein kinase PLK OS=Bos taurus OX=9913 GN=PLK3 PE=2 SV=1	BOVIN	1
	147	2	1.758	tr|Q0VC38|Q0VC38_BOVIN	Acid sensing ion channel subunit 2 OS=Bos taurus OX=9913 GN=ASIC2 PE=2 SV=1	BOVIN	2
	147	2	1.837	tr|G3N0L0|G3N0L0_BOVIN	Acid sensing ion channel subunit 2 OS=Bos taurus OX=9913 GN=ASIC2 PE=4 SV=2	BOVIN	2
	148	2	2.997	tr|G3N2D2|G3N2D2_BOVIN	Testis-specific serine/threonine-protein kinase 1 OS=Bos taurus OX=9913 GN=TSSK1B PE=3 SV=1	BOVIN	1
	148	2	2.997	sp|Q3SZW1|TSSK1_BOVIN	Testis-specific serine/threonine-protein kinase 1 OS=Bos taurus OX=9913 GN=TSSK1B PE=2 SV=1	BOVIN	1
	149	2	0.8244	tr|G3MW12|G3MW12_BOVIN	Uncharacterized protein OS=Bos taurus OX=9913 GN=LOC515333 PE=4 SV=2	BOVIN	1
	149	2	0.8	tr|F1MUC1|F1MUC1_BOVIN	Uncharacterized protein OS=Bos taurus OX=9913 GN=LOC515333 PE=4 SV=3	BOVIN	1
	150	2	1.773	tr|F6Q6K1|F6Q6K1_BOVIN	CHK1 checkpoint homolog OS=Bos taurus OX=9913 GN=CHEK1 PE=3 SV=1	BOVIN	1
	150	2	2.521	tr|A5D7V1|A5D7V1_BOVIN	CHK1 checkpoint homolog OS=Bos taurus OX=9913 GN=CHEK1 PE=2 SV=1	BOVIN	1
	150	2	1.86	tr|A0A3Q1MLF0|A0A3Q1MLF0_BOVIN	CHK1 checkpoint homolog OS=Bos taurus OX=9913 GN=CHEK1 PE=3 SV=1	BOVIN	1
	151	2	2.287	tr|F1MNN7|F1MNN7_BOVIN	Lipopolysaccharide-binding protein OS=Bos taurus OX=9913 GN=LBP PE=3 SV=2	BOVIN	1
	151	2	2.311	tr|A0A3Q1LKB0|A0A3Q1LKB0_BOVIN	Lipopolysaccharide-binding protein OS=Bos taurus OX=9913 GN=LBP PE=3 SV=1	BOVIN	1
	151	2	2.287	sp|Q2TBI0|LBP_BOVIN	Lipopolysaccharide-binding protein OS=Bos taurus OX=9913 GN=LBP PE=2 SV=1	BOVIN	1
	152	2	1.224	tr|F1MNF0|F1MNF0_BOVIN	Limb development membrane protein 1 OS=Bos taurus OX=9913 GN=LMBR1 PE=3 SV=3	BOVIN	1
	152	2	1.296	tr|A0A3Q1LYG6|A0A3Q1LYG6_BOVIN	Limb development membrane protein 1 OS=Bos taurus OX=9913 GN=LMBR1 PE=3 SV=1	BOVIN	1
	152	2	1.293	tr|A0A3Q1LXM8|A0A3Q1LXM8_BOVIN	Limb development membrane protein 1 OS=Bos taurus OX=9913 GN=LMBR1 PE=3 SV=1	BOVIN	1
	152	2	1.22	RRRRRtr|Q5BIP4|Q5BIP4_BOVIN	REVERSED Target of myb1 OS=Bos taurus OX=9913 GN=TOM1 PE=2 SV=1	BOVIN	1
	152	2	0.5025	RRRRRtr|F1MSD7|F1MSD7_BOVIN	REVERSED 1-phosphatidylinositol 4,5-bisphosphate phosphodiesterase OS=Bos taurus OX=9913 GN=PLCB4 PE=4 SV=3	BOVIN	1
	152	2	1.202	RRRRRtr|E1BEE0|E1BEE0_BOVIN	REVERSED Target of myb1 like 2 membrane trafficking protein OS=Bos taurus OX=9913 GN=TOM1L2 PE=3 SV=3	BOVIN	1
	152	2	1.258	RRRRRtr|A0A3Q1N3K4|A0A3Q1N3K4_BOVIN	REVERSED Target of myb1 membrane trafficking protein OS=Bos taurus OX=9913 GN=TOM1 PE=3 SV=1	BOVIN	1
	152	2	1.253	RRRRRtr|A0A3Q1N3D0|A0A3Q1N3D0_BOVIN	REVERSED Target of myb1 like 2 membrane trafficking protein OS=Bos taurus OX=9913 GN=TOM1L2 PE=3 SV=1	BOVIN	1
	152	2	1.115	RRRRRtr|A0A3Q1MMW1|A0A3Q1MMW1_BOVIN	REVERSED Target of myb1 like 2 membrane trafficking protein OS=Bos taurus OX=9913 GN=TOM1L2 PE=3 SV=1	BOVIN	1
	152	2	0.838	RRRRRtr|A0A3Q1MJ75|A0A3Q1MJ75_BOVIN	REVERSED Phosphoinositide phospholipase C OS=Bos taurus OX=9913 GN=PLCB4 PE=4 SV=1	BOVIN	1
	152	2	1.176	RRRRRtr|A0A3Q1MAL1|A0A3Q1MAL1_BOVIN	REVERSED Target of myb1 membrane trafficking protein OS=Bos taurus OX=9913 GN=TOM1 PE=3 SV=1	BOVIN	1
	152	2	1.296	RRRRRtr|A0A3Q1M0D2|A0A3Q1M0D2_BOVIN	REVERSED Uncharacterized protein OS=Bos taurus OX=9913 GN=DCAF12L2 PE=4 SV=1	BOVIN	1
	152	2	0.5865	RRRRRsp|Q07722|PLCB4_BOVIN	REVERSED 1-phosphatidylinositol 4,5-bisphosphate phosphodiesterase beta-4 (Fragment) OS=Bos taurus OX=9913 GN=PLCB4 PE=1 SV=1	BOVIN	1
	153	2	3.187	tr|E1BLE0|E1BLE0_BOVIN	Peptidase S1 domain-containing protein OS=Bos taurus OX=9913 GN=LOC786126 PE=4 SV=3	BOVIN	2
	153	2	3.306	tr|A0A3Q1MEU3|A0A3Q1MEU3_BOVIN	Peptidase S1 domain-containing protein OS=Bos taurus OX=9913 PE=4 SV=1	BOVIN	2
	154	2	4.464	tr|C4T8B4|C4T8B4_BOVIN	Pentaxin OS=Bos taurus OX=9913 GN=CRP PE=2 SV=1	BOVIN	1
	155	2	3.107	tr|A0A3Q1NJ24|A0A3Q1NJ24_BOVIN	Carboxypeptidase B2 OS=Bos taurus OX=9913 GN=CPB2 PE=3 SV=1	BOVIN	1
	155	2	2.835	tr|A0A3Q1N1A7|A0A3Q1N1A7_BOVIN	Carboxypeptidase B2 OS=Bos taurus OX=9913 GN=CPB2 PE=3 SV=1	BOVIN	1
	155	2	2.85	tr|A0A3Q1LKB9|A0A3Q1LKB9_BOVIN	Carboxypeptidase B2 OS=Bos taurus OX=9913 GN=CPB2 PE=3 SV=1	BOVIN	1
	155	2	2.6	sp|Q2KIG3|CBPB2_BOVIN	Carboxypeptidase B2 OS=Bos taurus OX=9913 GN=CPB2 PE=1 SV=1	BOVIN	1
	156	2	6.5	tr|A0A3Q1N2R6|A0A3Q1N2R6_BOVIN	Lipocln_cytosolic_FA-bd_dom domain-containing protein OS=Bos taurus OX=9913 GN=LCN1 PE=3 SV=1	BOVIN	1
	156	2	6.103	tr|A0A3Q1LZ62|A0A3Q1LZ62_BOVIN	Lipocln_cytosolic_FA-bd_dom domain-containing protein OS=Bos taurus OX=9913 GN=LCN1 PE=3 SV=1	BOVIN	1
	157	2	0.5551	tr|A0A3Q1MY36|A0A3Q1MY36_BOVIN	Collagen type VI alpha 5 chain OS=Bos taurus OX=9913 GN=COL6A5 PE=4 SV=1	BOVIN	1
	157	2	0.5939	tr|A0A3Q1MAV9|A0A3Q1MAV9_BOVIN	Collagen type VI alpha 5 chain OS=Bos taurus OX=9913 GN=COL6A5 PE=4 SV=1	BOVIN	1
	157	2	0.5488	tr|A0A3Q1M9S2|A0A3Q1M9S2_BOVIN	Collagen type VI alpha 5 chain OS=Bos taurus OX=9913 GN=COL6A5 PE=4 SV=1	BOVIN	1
	157	2	0.5274	tr|A0A3Q1LXW3|A0A3Q1LXW3_BOVIN	Collagen type VI alpha 5 chain OS=Bos taurus OX=9913 GN=COL6A5 PE=4 SV=1	BOVIN	1
	158	2	1.129	tr|A0A3Q1LQ21|A0A3Q1LQ21_BOVIN	Inter-alpha-trypsin inhibitor heavy chain H3 OS=Bos taurus OX=9913 GN=ITIH3 PE=3 SV=1	BOVIN	1
	158	2	1.122	sp|P56652|ITIH3_BOVIN	Inter-alpha-trypsin inhibitor heavy chain H3 OS=Bos taurus OX=9913 GN=ITIH3 PE=1 SV=2	BOVIN	1
	159	2	8.197	sp|Q5E9E3|C1QA_BOVIN	Complement C1q subcomponent subunit A OS=Bos taurus OX=9913 GN=C1QA PE=2 SV=1	BOVIN	1
	160	2	5.405	sp|Q3T0A3|CFAD_BOVIN	Complement factor D OS=Bos taurus OX=9913 GN=CFD PE=2 SV=1	BOVIN	1
	161	2	3.571	sp|Q3T004|SAMP_BOVIN	Serum amyloid P-component OS=Bos taurus OX=9913 GN=APCS PE=2 SV=1	BOVIN	1
	162	2	3.324	sp|Q28120|QPCT_BOVIN	Glutaminyl-peptide cyclotransferase OS=Bos taurus OX=9913 GN=QPCT PE=1 SV=1	BOVIN	1
	162	0.37	3.324	tr|Q0P598|Q0P598_BOVIN	Glutaminyl-peptide cyclotransferase OS=Bos taurus OX=9913 GN=QPCT PE=2 SV=1	BOVIN	1
	163	2	5.31	sp|P37141|GPX3_BOVIN	Glutathione peroxidase 3 OS=Bos taurus OX=9913 GN=GPX3 PE=2 SV=2	BOVIN	1
	164	2	3.927	sp|P25326|CATS_BOVIN	Cathepsin S OS=Bos taurus OX=9913 GN=CTSS PE=1 SV=2	BOVIN	1
	165	2	15.65	sp|O46375|TTHY_BOVIN	Transthyretin OS=Bos taurus OX=9913 GN=TTR PE=1 SV=1	BOVIN	6
	166	2	3.074	RRRRRtr|F1MSD2|F1MSD2_BOVIN	REVERSED RuvB-like helicase OS=Bos taurus OX=9913 GN=RUVBL2 PE=3 SV=2	BOVIN	1
	166	2	3.24	RRRRRtr|A0A3Q1M1D5|A0A3Q1M1D5_BOVIN	REVERSED RuvB-like helicase OS=Bos taurus OX=9913 GN=RUVBL2 PE=3 SV=1	BOVIN	1
	166	2	3.212	RRRRRtr|A0A3Q1LTA0|A0A3Q1LTA0_BOVIN	REVERSED RuvB-like helicase OS=Bos taurus OX=9913 GN=RUVBL2 PE=3 SV=1	BOVIN	1
	166	2	3.24	RRRRRsp|Q2TBU9|RUVB2_BOVIN	REVERSED RuvB-like 2 OS=Bos taurus OX=9913 GN=RUVBL2 PE=2 SV=3	BOVIN	1
	167	2	2.606	RRRRRtr|E1BKP4|E1BKP4_BOVIN	REVERSED TANK binding kinase 1 OS=Bos taurus OX=9913 GN=TBK1 PE=4 SV=2	BOVIN	1
	168	2	0.2996	RRRRRtr|A0A3Q1MJN2|A0A3Q1MJN2_BOVIN	REVERSED Uncharacterized protein OS=Bos taurus OX=9913 GN=STARD9 PE=3 SV=1	BOVIN	1
	168	2	0.2995	RRRRRtr|A0A3Q1MHC8|A0A3Q1MHC8_BOVIN	REVERSED Kinesin motor domain-containing protein OS=Bos taurus OX=9913 GN=STARD9 PE=3 SV=1	BOVIN	1
	169	2	4.741	RRRRRtr|A0A3Q1M7Z9|A0A3Q1M7Z9_BOVIN	REVERSED Uncharacterized protein OS=Bos taurus OX=9913 PE=4 SV=1	BOVIN	1
	170	2	2.453	RRRRRsp|Q8MJG1|PSIP1_BOVIN	REVERSED PC4 and SFRS1-interacting protein OS=Bos taurus OX=9913 GN=PSIP1 PE=2 SV=2	BOVIN	1
	171	2	1.339	tr|Q2NKZ3|Q2NKZ3_BOVIN	ADAM metallopeptidase domain 32 OS=Bos taurus OX=9913 GN=ADAM32 PE=2 SV=1	BOVIN	1
	171	2	1.339	tr|E1BG77|E1BG77_BOVIN	ADAM metallopeptidase domain 32 OS=Bos taurus OX=9913 GN=ADAM32 PE=4 SV=3	BOVIN	1
	171	2	1.309	tr|A0A3Q1LZ36|A0A3Q1LZ36_BOVIN	ADAM metallopeptidase domain 32 OS=Bos taurus OX=9913 GN=ADAM32 PE=4 SV=1	BOVIN	1
	172	2	1.291	tr|F1MNM2|F1MNM2_BOVIN	Glycosyl-phosphatidylinositol-specific phospholipase D OS=Bos taurus OX=9913 GN=GPLD1 PE=3 SV=2	BOVIN	1
	172	2	1.421	tr|A0A3Q1MQZ5|A0A3Q1MQZ5_BOVIN	Glycosyl-phosphatidylinositol-specific phospholipase D OS=Bos taurus OX=9913 GN=GPLD1 PE=3 SV=1	BOVIN	1
	172	2	1.33	tr|A0A3Q1MEX6|A0A3Q1MEX6_BOVIN	Glycosyl-phosphatidylinositol-specific phospholipase D OS=Bos taurus OX=9913 GN=GPLD1 PE=3 SV=1	BOVIN	1
	172	2	1.305	tr|A0A3Q1LW12|A0A3Q1LW12_BOVIN	Glycosyl-phosphatidylinositol-specific phospholipase D OS=Bos taurus OX=9913 GN=GPLD1 PE=3 SV=1	BOVIN	1
	172	2	1.311	sp|P80109|PHLD_BOVIN	Phosphatidylinositol-glycan-specific phospholipase D OS=Bos taurus OX=9913 GN=GPLD1 PE=1 SV=1	BOVIN	1
	173	2	1.178	tr|A0A3Q1M6Q0|A0A3Q1M6Q0_BOVIN	Ankyrin repeat and zinc finger domain-containing protein 1 OS=Bos taurus OX=9913 GN=ANKZF1 PE=3 SV=1	BOVIN	1
	173	2	1.099	sp|Q58CQ5|ANKZ1_BOVIN	Ankyrin repeat and zinc finger domain-containing protein 1 OS=Bos taurus OX=9913 GN=ANKZF1 PE=2 SV=2	BOVIN	1
	174	2	9.045	sp|Q9BGI3|PRDX2_BOVIN	Peroxiredoxin-2 OS=Bos taurus OX=9913 GN=PRDX2 PE=2 SV=1	BOVIN	1
	175	2	1.98	tr|G3N0V2|G3N0V2_BOVIN	Cytokeratin-1 OS=Bos taurus OX=9913 GN=KRT1 PE=1 SV=2	BOVIN	1
	175	2	1.939	tr|G3MZ71|G3MZ71_BOVIN	Keratin 2 OS=Bos taurus OX=9913 GN=KRT2 PE=1 SV=2	BOVIN	1
	175	2	2.19	tr|G3MYU2|G3MYU2_BOVIN	Keratin 77 OS=Bos taurus OX=9913 GN=KRT77 PE=1 SV=2	BOVIN	1
	175	2	2.139	tr|A0A3Q1MJW4|A0A3Q1MJW4_BOVIN	Keratin 77 OS=Bos taurus OX=9913 GN=KRT77 PE=1 SV=1	BOVIN	1
	175	2	2.024	tr|A0A3Q1MDN1|A0A3Q1MDN1_BOVIN	Keratin 77 OS=Bos taurus OX=9913 GN=KRT77 PE=1 SV=1	BOVIN	1
	176	8.88	37.17	tr|A0A6B9SBR3|A0A6B9SBR3_BOVIN	Ig lamda chain variable region (Fragment) OS=Bos taurus OX=9913 PE=2 SV=1	BOVIN	25
	176	0.16	14.16	tr|A0A6B9SCJ6|A0A6B9SCJ6_BOVIN	Ig lamda chain variable region (Fragment) OS=Bos taurus OX=9913 PE=2 SV=1	BOVIN	2
	177	1.89	1.642	tr|A6QP30|A6QP30_BOVIN	CPN2 protein OS=Bos taurus OX=9913 GN=CPN2 PE=2 SV=1	BOVIN	1
	178	1.77	6.95	tr|Q68RU0|Q68RU0_BOVIN	Ovarian and testicular apolipoprotein N OS=Bos taurus OX=9913 GN=ApoN PE=2 SV=1	BOVIN	1
	178	1.77	7.087	tr|Q2KIH2|Q2KIH2_BOVIN	ApoN protein OS=Bos taurus OX=9913 GN=APON PE=2 SV=1	BOVIN	1
	179	1.77	3.205	sp|P02676|FIBB_BOVIN	Fibrinogen beta chain OS=Bos taurus OX=9913 GN=FGB PE=1 SV=2	BOVIN	3
	179	0.17	2.976	tr|A0A3Q1MG04|A0A3Q1MG04_BOVIN	Fibrinogen beta chain OS=Bos taurus OX=9913 GN=FGB PE=4 SV=1	BOVIN	3
	180	1.77	3.272	tr|F1MYN5|F1MYN5_BOVIN	Fibulin-1 OS=Bos taurus OX=9913 GN=FBLN1 PE=1 SV=3	BOVIN	1
	180	1.77	3.258	tr|A5D7S8|A5D7S8_BOVIN	Fibulin-1 OS=Bos taurus OX=9913 GN=FBLN1 PE=2 SV=1	BOVIN	1
	180	1.77	3.258	tr|A0A3Q1MJB2|A0A3Q1MJB2_BOVIN	Fibulin-1 OS=Bos taurus OX=9913 GN=FBLN1 PE=1 SV=1	BOVIN	1
	180	1.77	3.412	tr|A0A3Q1MG73|A0A3Q1MG73_BOVIN	Fibulin-1 OS=Bos taurus OX=9913 GN=FBLN1 PE=1 SV=1	BOVIN	1
	181	12.07	54.39	tr|A0A6B9SE37|A0A6B9SE37_BOVIN	Ig lamda chain variable region (Fragment) OS=Bos taurus OX=9913 PE=2 SV=1	BOVIN	32
	182	1.7	2.264	tr|A0A3Q1LSV1|A0A3Q1LSV1_BOVIN	Keratin, type II cytoskeletal 75 OS=Bos taurus OX=9913 GN=KRT75 PE=3 SV=1	BOVIN	1
	182	1.7	2.21	sp|Q08D91|K2C75_BOVIN	Keratin, type II cytoskeletal 75 OS=Bos taurus OX=9913 GN=KRT75 PE=2 SV=1	BOVIN	1
	182	1.7	2.02	tr|M0QVZ6|M0QVZ6_BOVIN	Keratin, type II cytoskeletal 5 OS=Bos taurus OX=9913 GN=KRT5 PE=3 SV=2	BOVIN	1
	182	1.7	1.948	tr|G3MXL3|G3MXL3_BOVIN	Keratin 3 OS=Bos taurus OX=9913 GN=KRT3 PE=1 SV=1	BOVIN	1
	182	1.7	2.01	tr|A5D7M6|A5D7M6_BOVIN	KRT5 protein OS=Bos taurus OX=9913 GN=KRT5 PE=2 SV=1	BOVIN	1
	182	1.7	1.911	tr|A0A3Q1MYR8|A0A3Q1MYR8_BOVIN	Keratin 3 OS=Bos taurus OX=9913 GN=KRT3 PE=1 SV=1	BOVIN	1
	182	1.7	2.626	tr|A0A3Q1MKC8|A0A3Q1MKC8_BOVIN	Keratin, type II cytoskeletal 7 OS=Bos taurus OX=9913 GN=KRT7 PE=1 SV=1	BOVIN	1
	182	1.7	1.997	sp|Q5XQN5|K2C5_BOVIN	Keratin, type II cytoskeletal 5 OS=Bos taurus OX=9913 GN=KRT5 PE=1 SV=1	BOVIN	1
	182	1.7	2.575	sp|Q29S21|K2C7_BOVIN	Keratin, type II cytoskeletal 7 OS=Bos taurus OX=9913 GN=KRT7 PE=2 SV=1	BOVIN	1
	183	1.7	2.102	tr|M0QVY0|M0QVY0_BOVIN	Keratin 6A OS=Bos taurus OX=9913 GN=KRT6A PE=3 SV=1	BOVIN	1
	183	1.7	2.102	tr|F1MUY2|F1MUY2_BOVIN	Keratin 6B OS=Bos taurus OX=9913 GN=KRT6B PE=3 SV=1	BOVIN	1
	183	1.7	2.102	tr|F1MKE7|F1MKE7_BOVIN	IF rod domain-containing protein OS=Bos taurus OX=9913 GN=KRT6C PE=3 SV=3	BOVIN	1
	183	1.7	2.102	tr|A4FV94|A4FV94_BOVIN	KRT6A protein OS=Bos taurus OX=9913 GN=KRT6A PE=2 SV=1	BOVIN	1
	183	1.7	2.264	tr|A0A452DIJ6|A0A452DIJ6_BOVIN	Keratin, type II cytoskeletal 79 OS=Bos taurus OX=9913 GN=KRT79 PE=3 SV=1	BOVIN	1
	183	1.7	2.243	sp|Q148H7|K2C79_BOVIN	Keratin, type II cytoskeletal 79 OS=Bos taurus OX=9913 GN=KRT79 PE=2 SV=1	BOVIN	1
	184	10.94	59.65	tr|A0A6B9SDT6|A0A6B9SDT6_BOVIN	Ig lamda chain variable region (Fragment) OS=Bos taurus OX=9913 PE=2 SV=1	BOVIN	36
	184	6.7	33.93	tr|A0A6B9SE43|A0A6B9SE43_BOVIN	Ig lamda chain variable region (Fragment) OS=Bos taurus OX=9913 PE=2 SV=1	BOVIN	24
	185	1.51	0.2579	tr|G3N3S2|G3N3S2_BOVIN	Maltase-glucoamylase OS=Bos taurus OX=9913 GN=MGAM PE=3 SV=2	BOVIN	1
	185	1.51	0.3904	tr|G3MY87|G3MY87_BOVIN	Maltase-glucoamylase OS=Bos taurus OX=9913 GN=MGAM PE=3 SV=2	BOVIN	1
	185	1.51	0.3966	tr|A0A3Q1NCF4|A0A3Q1NCF4_BOVIN	Maltase-glucoamylase OS=Bos taurus OX=9913 GN=MGAM PE=3 SV=1	BOVIN	1
	185	1.51	0.3913	tr|A0A3Q1MAS2|A0A3Q1MAS2_BOVIN	Maltase-glucoamylase OS=Bos taurus OX=9913 GN=MGAM PE=3 SV=1	BOVIN	1
	185	1.51	0.4297	tr|A0A3Q1M320|A0A3Q1M320_BOVIN	Maltase-glucoamylase OS=Bos taurus OX=9913 GN=MGAM PE=3 SV=1	BOVIN	1
	185	1.51	0.4324	tr|A0A3Q1LU98|A0A3Q1LU98_BOVIN	Maltase-glucoamylase OS=Bos taurus OX=9913 GN=MGAM PE=3 SV=1	BOVIN	1
	185	1.51	0.413	tr|A0A3Q1LSJ0|A0A3Q1LSJ0_BOVIN	Maltase-glucoamylase OS=Bos taurus OX=9913 GN=MGAM PE=3 SV=1	BOVIN	1
	185	1.51	0.4235	tr|A0A3Q1LQ36|A0A3Q1LQ36_BOVIN	Maltase-glucoamylase OS=Bos taurus OX=9913 GN=MGAM PE=3 SV=1	BOVIN	1
	185	1.51	0.4253	tr|A0A3Q1LPZ8|A0A3Q1LPZ8_BOVIN	Maltase-glucoamylase OS=Bos taurus OX=9913 GN=MGAM PE=3 SV=1	BOVIN	1
	186	1.43	1.44	tr|Q0II27|Q0II27_BOVIN	LOC781710 protein (Fragment) OS=Bos taurus OX=9913 GN=LOC781710 PE=2 SV=1	BOVIN	1
	186	1.43	1.533	tr|F1MDI9|F1MDI9_BOVIN	Guanylate binding protein 2 OS=Bos taurus OX=9913 GN=GBP2 PE=3 SV=3	BOVIN	1
	187	3.26	13.81	tr|A0A3Q1LWV4|A0A3Q1LWV4_BOVIN	Pre-B lymphocyte 1 OS=Bos taurus OX=9913 GN=VPREB1 PE=4 SV=1	BOVIN	4
	188	1.01	2.036	RRRRRsp|A7MB16|EIF3B_BOVIN	REVERSED Eukaryotic translation initiation factor 3 subunit B OS=Bos taurus OX=9913 GN=EIF3B PE=2 SV=1	BOVIN	1
	189	1.07	13.93	tr|Q32L14|Q32L14_BOVIN	Retinol-binding protein OS=Bos taurus OX=9913 GN=RBP4 PE=2 SV=1	BOVIN	3
	189	1.07	13.93	tr|G1K122|G1K122_BOVIN	Retinol-binding protein OS=Bos taurus OX=9913 GN=RBP4 PE=3 SV=1	BOVIN	3
	189	1.07	10.69	tr|A0A3Q1MSW9|A0A3Q1MSW9_BOVIN	Plasma retinol-binding protein OS=Bos taurus OX=9913 GN=RBP4 PE=3 SV=1	BOVIN	3
	189	1.07	15.3	sp|P18902|RET4_BOVIN	Retinol-binding protein 4 OS=Bos taurus OX=9913 GN=RBP4 PE=1 SV=1	BOVIN	3
	190	0.84	2.247	tr|E1BDW7|E1BDW7_BOVIN	Hepatocyte growth factor-like protein OS=Bos taurus OX=9913 GN=MST1 PE=3 SV=2	BOVIN	1
	190	0.84	2.292	tr|A0A3Q1LSX3|A0A3Q1LSX3_BOVIN	Hepatocyte growth factor-like protein OS=Bos taurus OX=9913 GN=MST1 PE=3 SV=1	BOVIN	1
	190	0.84	2.247	sp|Q24K22|HGFL_BOVIN	Hepatocyte growth factor-like protein OS=Bos taurus OX=9913 GN=MST1 PE=2 SV=1	BOVIN	1
	191	0.89	9.735	tr|A5PJ69|A5PJ69_BOVIN	SERPINA10 protein OS=Bos taurus OX=9913 GN=SERPINA10 PE=2 SV=1	BOVIN	3
	192	10.13	47.79	tr|A0A6B9SEF7|A0A6B9SEF7_BOVIN	Ig lamda chain variable region (Fragment) OS=Bos taurus OX=9913 PE=2 SV=1	BOVIN	30
	193	0.45	3.218	sp|E1BF81|CBG_BOVIN	Corticosteroid-binding globulin OS=Bos taurus OX=9913 GN=SERPINA6 PE=3 SV=1	BOVIN	1
	194	0.44	1.08	tr|A0A452DJC0|A0A452DJC0_BOVIN	BTB/POZ domain-containing protein KCTD19 OS=Bos taurus OX=9913 GN=KCTD19 PE=4 SV=1	BOVIN	1
	194	0.44	1.091	tr|A0A3Q1LMQ3|A0A3Q1LMQ3_BOVIN	BTB/POZ domain-containing protein KCTD19 OS=Bos taurus OX=9913 GN=KCTD19 PE=4 SV=1	BOVIN	1
	194	0.44	1.079	sp|A7YWH3|KCD19_BOVIN	BTB/POZ domain-containing protein KCTD19 OS=Bos taurus OX=9913 GN=KCTD19 PE=2 SV=1	BOVIN	1
	195	0.41	3.017	sp|Q58D34|PI16_BOVIN	Peptidase inhibitor 16 OS=Bos taurus OX=9913 GN=PI16 PE=2 SV=1	BOVIN	1
	196	0.37	1.531	tr|F1MFB3|F1MFB3_BOVIN	Gem-associated protein 6 OS=Bos taurus OX=9913 GN=GEMIN6 PE=3 SV=3	BOVIN	1
	197	0.27	0.6916	RRRRRtr|E1B8D1|E1B8D1_BOVIN	REVERSED Phosphatidylinositol-4-phosphate 3-kinase OS=Bos taurus OX=9913 GN=PIK3C2G PE=3 SV=3	BOVIN	1
	198	0.25	1.978	RRRRRtr|G5E531|G5E531_BOVIN	REVERSED CCT-alpha OS=Bos taurus OX=9913 GN=TCP1 PE=3 SV=1	BOVIN	1
	198	0.25	1.978	RRRRRsp|Q32L40|TCPA_BOVIN	REVERSED T-complex protein 1 subunit alpha OS=Bos taurus OX=9913 GN=TCP1 PE=1 SV=1	BOVIN	1
	199	7.26	35.09	tr|A0A6B9SBR8|A0A6B9SBR8_BOVIN	Ig lamda chain variable region (Fragment) OS=Bos taurus OX=9913 PE=2 SV=1	BOVIN	27
	200	0.18	2.482	tr|A0A3Q1MMZ1|A0A3Q1MMZ1_BOVIN	WSC domain containing 2 OS=Bos taurus OX=9913 GN=WSCD2 PE=3 SV=1	BOVIN	1
	201	0.18	7.08	RRRRRtr|F6Q225|F6Q225_BOVIN	REVERSED MUS81 structure-specific endonuclease subunit OS=Bos taurus OX=9913 GN=MUS81 PE=4 SV=1	BOVIN	1
	201	0.18	2.847	RRRRRtr|E1B8J2|E1B8J2_BOVIN	REVERSED MUS81 structure-specific endonuclease subunit OS=Bos taurus OX=9913 GN=MUS81 PE=3 SV=3	BOVIN	1
	202	0.16	4.727	tr|Q8MHH5|Q8MHH5_BOVIN	LOC100126815 protein OS=Bos taurus OX=9913 GN=MHCLA1 PE=2 SV=1	BOVIN	1
	203	0.15	2.769	tr|A6QPZ2|A6QPZ2_BOVIN	Christmas factor OS=Bos taurus OX=9913 GN=F9 PE=2 SV=1	BOVIN	1
	203	0.15	2.013	tr|F1MBC5|F1MBC5_BOVIN	Christmas factor OS=Bos taurus OX=9913 GN=F9 PE=4 SV=3	BOVIN	1
	203	0.15	1.948	sp|P00741|FA9_BOVIN	Coagulation factor IX OS=Bos taurus OX=9913 GN=F9 PE=1 SV=2	BOVIN	1
	204	6.52	39.82	tr|A0A6B9SBM1|A0A6B9SBM1_BOVIN	Ig lamda chain variable region (Fragment) OS=Bos taurus OX=9913 PE=2 SV=1	BOVIN	10
	205	0.14	0.8629	tr|F1MIW8|F1MIW8_BOVIN	Desmoglein-1 OS=Bos taurus OX=9913 GN=DSG1 PE=4 SV=2	BOVIN	1
	205	0.14	0.8629	sp|Q03763|DSG1_BOVIN	Desmoglein-1 OS=Bos taurus OX=9913 GN=DSG1 PE=1 SV=1	BOVIN	1
	206	0.1	2.768	tr|E1BNF9|E1BNF9_BOVIN	SLAM family member 9 OS=Bos taurus OX=9913 GN=SLAMF9 PE=4 SV=3	BOVIN	1
	207	0.09	4.693	tr|Q1LZE5|Q1LZE5_BOVIN	Cysteine-serine-rich nuclear protein 3 OS=Bos taurus OX=9913 GN=CSRNP3 PE=2 SV=1	BOVIN	1
	207	0.09	4.851	tr|F6R765|F6R765_BOVIN	Cysteine and serine rich nuclear protein 3 OS=Bos taurus OX=9913 GN=CSRNP3 PE=3 SV=1	BOVIN	1
	207	0.09	2.178	tr|A0A3Q1LY30|A0A3Q1LY30_BOVIN	Cysteine and serine rich nuclear protein 3 OS=Bos taurus OX=9913 GN=CSRNP3 PE=3 SV=1	BOVIN	1
	207	0.09	2.222	tr|A0A3Q1LVE6|A0A3Q1LVE6_BOVIN	Cysteine and serine rich nuclear protein 3 OS=Bos taurus OX=9913 GN=CSRNP3 PE=3 SV=1	BOVIN	1
	208	0.09	1.372	RRRRRtr|E1B716|E1B716_BOVIN	REVERSED SHC-transforming protein 1 OS=Bos taurus OX=9913 GN=SHC1 PE=4 SV=2	BOVIN	1
	208	0.09	1.691	RRRRRsp|Q0IIE2|SHC1_BOVIN	REVERSED SHC-transforming protein 1 OS=Bos taurus OX=9913 GN=SHC1 PE=2 SV=1	BOVIN	1
	209	0.07	0	RRRRRsp|Q32KS0|TBCE_BOVIN	REVERSED Tubulin-specific chaperone E OS=Bos taurus OX=9913 GN=TBCE PE=2 SV=1	BOVIN	0
	210	8.5	11.44	tr|A0A452DHX8|A0A452DHX8_BOVIN	Amine oxidase OS=Bos taurus OX=9913 GN=LOC100138645 PE=3 SV=1	BOVIN	11
	211	4.86	22.12	tr|A0A6B9SBT2|A0A6B9SBT2_BOVIN	Ig lamda chain variable region (Fragment) OS=Bos taurus OX=9913 PE=2 SV=1	BOVIN	23

## Sheet: Table_S5.1-S5.7
		Table S5.1: List of proteins identified in unvaccinated and vaccinated group before challenge (UVO vs V0)						Table S5.2: List of proteins identified in unvaccinated and vaccinated group after challenge (UV1 vs V1)							Table S5.3: List of proteins identified in unvaccinated and vaccinated group after recovery (UV2 vs V2)					Table S5.4: List of proteins identified in unvaccinated group before and after challenge. (UV0 vs UV1)						Table S5.5: List of proteins identified in vaccinated group before challenge and after challenge (V0 vs V1)						Table S5.6: List of proteins identified in unvaccinated group after challenge and after recovery (UV1 vs UV2)						Table S5.7: List of proteins identified in vaccinated group after challenge and after recovery (V1 vs V2)
			Protein	Protein names	log2FC	adj.pvalue			Protein	Protein names	log2FC	adj.pvalue			Protein	Protein names	log2FC	adj.pvalue			Protein	Protein names	log2FC	adj.pvalue			Protein	Protein names	log2FC	adj.pvalue			Protein	Protein names	log2FC	adj.pvalue			Protein	Protein names	log2FC	adj.pvalue
		1	A6QPQ2	Serpin A3-8	0.669788	4.43159e-07		1	A6QPQ2	Serpin A3-8	0.0488653	0.730377		1	A6QPQ2	Serpin A3-8	-0.240498	0.0832451		1	A6QPQ2	Serpin A3-8	0.458419	8.58706e-05		1	A6QPQ2	Serpin A3-8	-0.162504	0.304624		1	A6QPQ2	Serpin A3-8	0.3881	0.000897181		1	A6QPQ2	Serpin A3-8	0.0987364	0.515217
		2	G3MYZ3	Afamin (Alpha-albumin)	-0.110419	0.147544		2	G3MYZ3	Afamin (Alpha-albumin)	-0.0229274	0.805321		2	G3MYZ3	Afamin (Alpha-albumin)	-0.144107	0.0641042		2	G3MYZ3	Afamin (Alpha-albumin)	-0.0377254	0.703372		2	G3MYZ3	Afamin (Alpha-albumin)	0.0497663	0.618695		2	G3MYZ3	Afamin (Alpha-albumin)	0.0953611	0.224287		2	G3MYZ3	Afamin (Alpha-albumin)	-0.0258183	0.759986
		3	P01017	Angiotensinogen (Serpin A8) [Cleaved into: Angiotensin-1 (Angiotensin 1-10) (Angiotensin I) (Ang I); Angiotensin-2 (Angiotensin 1-8) (Angiotensin II) (Ang II); Angiotensin-3 (Angiotensin 2-8) (Angiotensin III) (Ang III) (Des-Asp[1]-angiotensin II); Angiotensin-4 (Angiotensin 3-8) (Angiotensin IV) (Ang IV); Angiotensin 1-9; Angiotensin 1-7; Angiotensin 1-5; Angiotensin 1-4]	-0.0989986	0.331368		3	P01017	Angiotensinogen (Serpin A8) [Cleaved into: Angiotensin-1 (Angiotensin 1-10) (Angiotensin I) (Ang I); Angiotensin-2 (Angiotensin 1-8) (Angiotensin II) (Ang II); Angiotensin-3 (Angiotensin 2-8) (Angiotensin III) (Ang III) (Des-Asp[1]-angiotensin II); Angiotensin-4 (Angiotensin 3-8) (Angiotensin IV) (Ang IV); Angiotensin 1-9; Angiotensin 1-7; Angiotensin 1-5; Angiotensin 1-4]	0.0380254	0.776527		3	P01017	Angiotensinogen (Serpin A8) [Cleaved into: Angiotensin-1 (Angiotensin 1-10) (Angiotensin I) (Ang I); Angiotensin-2 (Angiotensin 1-8) (Angiotensin II) (Ang II); Angiotensin-3 (Angiotensin 2-8) (Angiotensin III) (Ang III) (Des-Asp[1]-angiotensin II); Angiotensin-4 (Angiotensin 3-8) (Angiotensin IV) (Ang IV); Angiotensin 1-9; Angiotensin 1-7; Angiotensin 1-5; Angiotensin 1-4]	-0.0973552	0.506911		3	P01017	Angiotensinogen (Serpin A8) [Cleaved into: Angiotensin-1 (Angiotensin 1-10) (Angiotensin I) (Ang I); Angiotensin-2 (Angiotensin 1-8) (Angiotensin II) (Ang II); Angiotensin-3 (Angiotensin 2-8) (Angiotensin III) (Ang III) (Des-Asp[1]-angiotensin II); Angiotensin-4 (Angiotensin 3-8) (Angiotensin IV) (Ang IV); Angiotensin 1-9; Angiotensin 1-7; Angiotensin 1-5; Angiotensin 1-4]	-0.284087	0.0118971		3	P01017	Angiotensinogen (Serpin A8) [Cleaved into: Angiotensin-1 (Angiotensin 1-10) (Angiotensin I) (Ang I); Angiotensin-2 (Angiotensin 1-8) (Angiotensin II) (Ang II); Angiotensin-3 (Angiotensin 2-8) (Angiotensin III) (Ang III) (Des-Asp[1]-angiotensin II); Angiotensin-4 (Angiotensin 3-8) (Angiotensin IV) (Ang IV); Angiotensin 1-9; Angiotensin 1-7; Angiotensin 1-5; Angiotensin 1-4]	-0.147063	0.172376		3	P01017	Angiotensinogen (Serpin A8) [Cleaved into: Angiotensin-1 (Angiotensin 1-10) (Angiotensin I) (Ang I); Angiotensin-2 (Angiotensin 1-8) (Angiotensin II) (Ang II); Angiotensin-3 (Angiotensin 2-8) (Angiotensin III) (Ang III) (Des-Asp[1]-angiotensin II); Angiotensin-4 (Angiotensin 3-8) (Angiotensin IV) (Ang IV); Angiotensin 1-9; Angiotensin 1-7; Angiotensin 1-5; Angiotensin 1-4]	0.174089	0.20008		3	P01017	Angiotensinogen (Serpin A8) [Cleaved into: Angiotensin-1 (Angiotensin 1-10) (Angiotensin I) (Ang I); Angiotensin-2 (Angiotensin 1-8) (Angiotensin II) (Ang II); Angiotensin-3 (Angiotensin 2-8) (Angiotensin III) (Ang III) (Des-Asp[1]-angiotensin II); Angiotensin-4 (Angiotensin 3-8) (Angiotensin IV) (Ang IV); Angiotensin 1-9; Angiotensin 1-7; Angiotensin 1-5; Angiotensin 1-4]	0.0387082	0.752651
		4	P01030	Complement C4 [Cleaved into: Complement C4 alpha chain; C4a anaphylatoxin; Complement C4 gamma chain]	NA	NA		4	P01030	Complement C4 [Cleaved into: Complement C4 alpha chain; C4a anaphylatoxin; Complement C4 gamma chain]	NA	NA		4	P01030	Complement C4 [Cleaved into: Complement C4 alpha chain; C4a anaphylatoxin; Complement C4 gamma chain]	-1.45589	0.00436405		4	P01030	Complement C4 [Cleaved into: Complement C4 alpha chain; C4a anaphylatoxin; Complement C4 gamma chain]	NA	NA		4	P01030	Complement C4 [Cleaved into: Complement C4 alpha chain; C4a anaphylatoxin; Complement C4 gamma chain]	NA	NA		4	P01030	Complement C4 [Cleaved into: Complement C4 alpha chain; C4a anaphylatoxin; Complement C4 gamma chain]	NA	NA		4	P01030	Complement C4 [Cleaved into: Complement C4 alpha chain; C4a anaphylatoxin; Complement C4 gamma chain]	NA	NA
		5	P01044	Kininogen-1 (Kininogen I) (Thiol proteinase inhibitor) [Cleaved into: Kininogen-1 heavy chain; Bradykinin (Kallidin I); Lysyl-bradykinin (Kallidin II); Kininogen-1 light chain]	-3.73137	3.49583e-05		5	P01044	Kininogen-1 (Kininogen I) (Thiol proteinase inhibitor) [Cleaved into: Kininogen-1 heavy chain; Bradykinin (Kallidin I); Lysyl-bradykinin (Kallidin II); Kininogen-1 light chain]	-0.0451499	0.964871		5	P01044	Kininogen-1 (Kininogen I) (Thiol proteinase inhibitor) [Cleaved into: Kininogen-1 heavy chain; Bradykinin (Kallidin I); Lysyl-bradykinin (Kallidin II); Kininogen-1 light chain]	-0.754433	0.141784		5	P01044	Kininogen-1 (Kininogen I) (Thiol proteinase inhibitor) [Cleaved into: Kininogen-1 heavy chain; Bradykinin (Kallidin I); Lysyl-bradykinin (Kallidin II); Kininogen-1 light chain]	-4.70206	3.17031e-06		5	P01044	Kininogen-1 (Kininogen I) (Thiol proteinase inhibitor) [Cleaved into: Kininogen-1 heavy chain; Bradykinin (Kallidin I); Lysyl-bradykinin (Kallidin II); Kininogen-1 light chain]	-1.01585	0.142		5	P01044	Kininogen-1 (Kininogen I) (Thiol proteinase inhibitor) [Cleaved into: Kininogen-1 heavy chain; Bradykinin (Kallidin I); Lysyl-bradykinin (Kallidin II); Kininogen-1 light chain]	3.20759	8.63226e-06		5	P01044	Kininogen-1 (Kininogen I) (Thiol proteinase inhibitor) [Cleaved into: Kininogen-1 heavy chain; Bradykinin (Kallidin I); Lysyl-bradykinin (Kallidin II); Kininogen-1 light chain]	2.4983	6.30438e-07
		6	P01045	Kininogen-2 (Kininogen II) (Thiol proteinase inhibitor) [Cleaved into: Kininogen-2 heavy chain; Bradykinin (Kallidin I); Lysyl-bradykinin (Kallidin II); Kininogen-2 light chain]	0.92836	1.51713e-09		6	P01045	Kininogen-2 (Kininogen II) (Thiol proteinase inhibitor) [Cleaved into: Kininogen-2 heavy chain; Bradykinin (Kallidin I); Lysyl-bradykinin (Kallidin II); Kininogen-2 light chain]	1.3495	0		6	P01045	Kininogen-2 (Kininogen II) (Thiol proteinase inhibitor) [Cleaved into: Kininogen-2 heavy chain; Bradykinin (Kallidin I); Lysyl-bradykinin (Kallidin II); Kininogen-2 light chain]	0.619961	1.73828e-05		6	P01045	Kininogen-2 (Kininogen II) (Thiol proteinase inhibitor) [Cleaved into: Kininogen-2 heavy chain; Bradykinin (Kallidin I); Lysyl-bradykinin (Kallidin II); Kininogen-2 light chain]	-0.359004	7.64637e-06		6	P01045	Kininogen-2 (Kininogen II) (Thiol proteinase inhibitor) [Cleaved into: Kininogen-2 heavy chain; Bradykinin (Kallidin I); Lysyl-bradykinin (Kallidin II); Kininogen-2 light chain]	0.0621394	0.79988		6	P01045	Kininogen-2 (Kininogen II) (Thiol proteinase inhibitor) [Cleaved into: Kininogen-2 heavy chain; Bradykinin (Kallidin I); Lysyl-bradykinin (Kallidin II); Kininogen-2 light chain]	0.607362	1.14501e-13		6	P01045	Kininogen-2 (Kininogen II) (Thiol proteinase inhibitor) [Cleaved into: Kininogen-2 heavy chain; Bradykinin (Kallidin I); Lysyl-bradykinin (Kallidin II); Kininogen-2 light chain]	-0.122181	0.581497
		7	P06868	Plasminogen (EC 3.4.21.7) [Cleaved into: Plasmin heavy chain A; Activation peptide; Plasmin heavy chain A, short form; Plasmin light chain B]	0.11973	0.27731		7	P06868	Plasminogen (EC 3.4.21.7) [Cleaved into: Plasmin heavy chain A; Activation peptide; Plasmin heavy chain A, short form; Plasmin light chain B]	0.223374	0.0526056		7	P06868	Plasminogen (EC 3.4.21.7) [Cleaved into: Plasmin heavy chain A; Activation peptide; Plasmin heavy chain A, short form; Plasmin light chain B]	0.296374	0.00378508		7	P06868	Plasminogen (EC 3.4.21.7) [Cleaved into: Plasmin heavy chain A; Activation peptide; Plasmin heavy chain A, short form; Plasmin light chain B]	-0.253673	0.00713351		7	P06868	Plasminogen (EC 3.4.21.7) [Cleaved into: Plasmin heavy chain A; Activation peptide; Plasmin heavy chain A, short form; Plasmin light chain B]	-0.150029	0.304624		7	P06868	Plasminogen (EC 3.4.21.7) [Cleaved into: Plasmin heavy chain A; Activation peptide; Plasmin heavy chain A, short form; Plasmin light chain B]	0.337612	0.000574577		7	P06868	Plasminogen (EC 3.4.21.7) [Cleaved into: Plasmin heavy chain A; Activation peptide; Plasmin heavy chain A, short form; Plasmin light chain B]	0.410612	0.000284709
		8	P17697	Clusterin (Glycoprotein III) (GpIII) [Cleaved into: Clusterin beta chain; Clusterin alpha chain]	0.326418	0.0703691		8	P17697	Clusterin (Glycoprotein III) (GpIII) [Cleaved into: Clusterin beta chain; Clusterin alpha chain]	-0.0613067	0.843094		8	P17697	Clusterin (Glycoprotein III) (GpIII) [Cleaved into: Clusterin beta chain; Clusterin alpha chain]	1.13423	0.0226241		8	P17697	Clusterin (Glycoprotein III) (GpIII) [Cleaved into: Clusterin beta chain; Clusterin alpha chain]	-0.605668	0.000146913		8	P17697	Clusterin (Glycoprotein III) (GpIII) [Cleaved into: Clusterin beta chain; Clusterin alpha chain]	-0.993393	0.00138094		8	P17697	Clusterin (Glycoprotein III) (GpIII) [Cleaved into: Clusterin beta chain; Clusterin alpha chain]	0.544588	0.0007811		8	P17697	Clusterin (Glycoprotein III) (GpIII) [Cleaved into: Clusterin beta chain; Clusterin alpha chain]	1.74013	0.000159403
		9	P19034	Apolipoprotein C-II (Apo-CII) (ApoC-II) (Apolipoprotein C2) [Cleaved into: Proapolipoprotein C-II (ProapoC-II)]	0.448644	0.00262801		9	P19034	Apolipoprotein C-II (Apo-CII) (ApoC-II) (Apolipoprotein C2) [Cleaved into: Proapolipoprotein C-II (ProapoC-II)]	-0.120671	0.327227		9	P19034	Apolipoprotein C-II (Apo-CII) (ApoC-II) (Apolipoprotein C2) [Cleaved into: Proapolipoprotein C-II (ProapoC-II)]	-0.0165629	0.873333		9	P19034	Apolipoprotein C-II (Apo-CII) (ApoC-II) (Apolipoprotein C2) [Cleaved into: Proapolipoprotein C-II (ProapoC-II)]	-0.171152	0.177096		9	P19034	Apolipoprotein C-II (Apo-CII) (ApoC-II) (Apolipoprotein C2) [Cleaved into: Proapolipoprotein C-II (ProapoC-II)]	-0.740468	5.17199e-07		9	P19034	Apolipoprotein C-II (Apo-CII) (ApoC-II) (Apolipoprotein C2) [Cleaved into: Proapolipoprotein C-II (ProapoC-II)]	-0.354819	0.000409205		9	P19034	Apolipoprotein C-II (Apo-CII) (ApoC-II) (Apolipoprotein C2) [Cleaved into: Proapolipoprotein C-II (ProapoC-II)]	-0.250711	0.0332818
		10	P23805	Conglutinin	-1.28384	1e-15		10	P23805	Conglutinin	-0.366636	0.0221074		10	P23805	Conglutinin	0.049793	0.760454		10	P23805	Conglutinin	-0.139295	0.455056		10	P23805	Conglutinin	0.777913	1.39327e-08		10	P23805	Conglutinin	-0.801259	1.79482e-09		10	P23805	Conglutinin	-0.38483	0.0234897
		11	P28800	Alpha-2-antiplasmin (Alpha-2-AP) (Alpha-2-plasmin inhibitor) (Alpha-2-PI) (Serpin F2)	-0.120818	0.00828342		11	P28800	Alpha-2-antiplasmin (Alpha-2-AP) (Alpha-2-plasmin inhibitor) (Alpha-2-PI) (Serpin F2)	-0.0848018	0.0811354		11	P28800	Alpha-2-antiplasmin (Alpha-2-AP) (Alpha-2-plasmin inhibitor) (Alpha-2-PI) (Serpin F2)	-0.243271	1.86108e-06		11	P28800	Alpha-2-antiplasmin (Alpha-2-AP) (Alpha-2-plasmin inhibitor) (Alpha-2-PI) (Serpin F2)	-0.280557	2.42673e-08		11	P28800	Alpha-2-antiplasmin (Alpha-2-AP) (Alpha-2-plasmin inhibitor) (Alpha-2-PI) (Serpin F2)	-0.24454	4.47963e-07		11	P28800	Alpha-2-antiplasmin (Alpha-2-AP) (Alpha-2-plasmin inhibitor) (Alpha-2-PI) (Serpin F2)	0.693232	0		11	P28800	Alpha-2-antiplasmin (Alpha-2-AP) (Alpha-2-plasmin inhibitor) (Alpha-2-PI) (Serpin F2)	0.534763	0
		12	P34955	Alpha-1-antiproteinase (Alpha-1-antitrypsin) (Alpha-1-proteinase inhibitor) (Serpin A1)	0.00771724	0.90441		12	P34955	Alpha-1-antiproteinase (Alpha-1-antitrypsin) (Alpha-1-proteinase inhibitor) (Serpin A1)	0.179677	0.00813026		12	P34955	Alpha-1-antiproteinase (Alpha-1-antitrypsin) (Alpha-1-proteinase inhibitor) (Serpin A1)	0.264928	3.16574e-05		12	P34955	Alpha-1-antiproteinase (Alpha-1-antitrypsin) (Alpha-1-proteinase inhibitor) (Serpin A1)	0.0261027	0.751756		12	P34955	Alpha-1-antiproteinase (Alpha-1-antitrypsin) (Alpha-1-proteinase inhibitor) (Serpin A1)	0.198063	0.00541166		12	P34955	Alpha-1-antiproteinase (Alpha-1-antitrypsin) (Alpha-1-proteinase inhibitor) (Serpin A1)	-0.141063	0.023365		12	P34955	Alpha-1-antiproteinase (Alpha-1-antitrypsin) (Alpha-1-proteinase inhibitor) (Serpin A1)	-0.055812	0.487948
		13	P81187	Complement factor B (EC 3.4.21.47) (C3/C5 convertase) (EC-VMFB) [Cleaved into: Complement factor B Ba fragment; Complement factor B Bb fragment]	-0.0265627	0.754472		13	P81187	Complement factor B (EC 3.4.21.47) (C3/C5 convertase) (EC-VMFB) [Cleaved into: Complement factor B Ba fragment; Complement factor B Bb fragment]	0.11353	0.221646		13	P81187	Complement factor B (EC 3.4.21.47) (C3/C5 convertase) (EC-VMFB) [Cleaved into: Complement factor B Ba fragment; Complement factor B Bb fragment]	0.0424514	0.639031		13	P81187	Complement factor B (EC 3.4.21.47) (C3/C5 convertase) (EC-VMFB) [Cleaved into: Complement factor B Ba fragment; Complement factor B Bb fragment]	-0.0487026	0.650585		13	P81187	Complement factor B (EC 3.4.21.47) (C3/C5 convertase) (EC-VMFB) [Cleaved into: Complement factor B Ba fragment; Complement factor B Bb fragment]	0.09139	0.375737		13	P81187	Complement factor B (EC 3.4.21.47) (C3/C5 convertase) (EC-VMFB) [Cleaved into: Complement factor B Ba fragment; Complement factor B Bb fragment]	0.254301	0.00235821		13	P81187	Complement factor B (EC 3.4.21.47) (C3/C5 convertase) (EC-VMFB) [Cleaved into: Complement factor B Ba fragment; Complement factor B Bb fragment]	0.183223	0.0332818
		14	P81644	Apolipoprotein A-II (Apo-AII) (ApoA-II) (Antimicrobial peptide BAMP-1) (Apolipoprotein A2) [Cleaved into: Proapolipoprotein A-II (ProapoA-II); Truncated apolipoprotein A-II (Apolipoprotein A-II(1-76))]	0.25088	0.000370828		14	P81644	Apolipoprotein A-II (Apo-AII) (ApoA-II) (Antimicrobial peptide BAMP-1) (Apolipoprotein A2) [Cleaved into: Proapolipoprotein A-II (ProapoA-II); Truncated apolipoprotein A-II (Apolipoprotein A-II(1-76))]	-0.0780928	0.327227		14	P81644	Apolipoprotein A-II (Apo-AII) (ApoA-II) (Antimicrobial peptide BAMP-1) (Apolipoprotein A2) [Cleaved into: Proapolipoprotein A-II (ProapoA-II); Truncated apolipoprotein A-II (Apolipoprotein A-II(1-76))]	-0.0652525	0.402705		14	P81644	Apolipoprotein A-II (Apo-AII) (ApoA-II) (Antimicrobial peptide BAMP-1) (Apolipoprotein A2) [Cleaved into: Proapolipoprotein A-II (ProapoA-II); Truncated apolipoprotein A-II (Apolipoprotein A-II(1-76))]	0.257406	0.000265894		14	P81644	Apolipoprotein A-II (Apo-AII) (ApoA-II) (Antimicrobial peptide BAMP-1) (Apolipoprotein A2) [Cleaved into: Proapolipoprotein A-II (ProapoA-II); Truncated apolipoprotein A-II (Apolipoprotein A-II(1-76))]	-0.0715673	0.448148		14	P81644	Apolipoprotein A-II (Apo-AII) (ApoA-II) (Antimicrobial peptide BAMP-1) (Apolipoprotein A2) [Cleaved into: Proapolipoprotein A-II (ProapoA-II); Truncated apolipoprotein A-II (Apolipoprotein A-II(1-76))]	-0.0689253	0.359066		14	P81644	Apolipoprotein A-II (Apo-AII) (ApoA-II) (Antimicrobial peptide BAMP-1) (Apolipoprotein A2) [Cleaved into: Proapolipoprotein A-II (ProapoA-II); Truncated apolipoprotein A-II (Apolipoprotein A-II(1-76))]	-0.0560849	0.514925
		15	Q05443	Lumican (Corneal keratan sulfate proteoglycan 37B core protein) (Keratan sulfate proteoglycan) (KSPG)	0.202744	0.304562		15	Q05443	Lumican (Corneal keratan sulfate proteoglycan 37B core protein) (Keratan sulfate proteoglycan) (KSPG)	0.281896	0.184067		15	Q05443	Lumican (Corneal keratan sulfate proteoglycan 37B core protein) (Keratan sulfate proteoglycan) (KSPG)	0.473361	0.0261126		15	Q05443	Lumican (Corneal keratan sulfate proteoglycan 37B core protein) (Keratan sulfate proteoglycan) (KSPG)	-0.0115948	0.962481		15	Q05443	Lumican (Corneal keratan sulfate proteoglycan 37B core protein) (Keratan sulfate proteoglycan) (KSPG)	0.0675577	0.794529		15	Q05443	Lumican (Corneal keratan sulfate proteoglycan 37B core protein) (Keratan sulfate proteoglycan) (KSPG)	-0.151888	0.504331		15	Q05443	Lumican (Corneal keratan sulfate proteoglycan 37B core protein) (Keratan sulfate proteoglycan) (KSPG)	0.0395767	0.848032
		16	Q28085	Complement factor H (H factor 1)	-0.116624	0.295535		16	Q28085	Complement factor H (H factor 1)	0.246175	0.0262256		16	Q28085	Complement factor H (H factor 1)	0.0492118	0.726486		16	Q28085	Complement factor H (H factor 1)	-0.211022	0.042688		16	Q28085	Complement factor H (H factor 1)	0.151777	0.262492		16	Q28085	Complement factor H (H factor 1)	0.299602	0.00542648		16	Q28085	Complement factor H (H factor 1)	0.102639	0.483139
		17	Q29437	Primary amine oxidase, liver isozyme (EC 1.4.3.21) (Amine oxidase [copper-containing]) (Copper amine oxidase) (Serum amine oxidase) (SAO)	-0.104049	0.0931091		17	Q29437	Primary amine oxidase, liver isozyme (EC 1.4.3.21) (Amine oxidase [copper-containing]) (Copper amine oxidase) (Serum amine oxidase) (SAO)	-0.209203	0.000485702		17	Q29437	Primary amine oxidase, liver isozyme (EC 1.4.3.21) (Amine oxidase [copper-containing]) (Copper amine oxidase) (Serum amine oxidase) (SAO)	0.118325	0.0644413		17	Q29437	Primary amine oxidase, liver isozyme (EC 1.4.3.21) (Amine oxidase [copper-containing]) (Copper amine oxidase) (Serum amine oxidase) (SAO)	0.118837	0.0655708		17	Q29437	Primary amine oxidase, liver isozyme (EC 1.4.3.21) (Amine oxidase [copper-containing]) (Copper amine oxidase) (Serum amine oxidase) (SAO)	0.0136829	0.845488		17	Q29437	Primary amine oxidase, liver isozyme (EC 1.4.3.21) (Amine oxidase [copper-containing]) (Copper amine oxidase) (Serum amine oxidase) (SAO)	-0.0421258	0.517577		17	Q29437	Primary amine oxidase, liver isozyme (EC 1.4.3.21) (Amine oxidase [copper-containing]) (Copper amine oxidase) (Serum amine oxidase) (SAO)	0.285402	2.09818e-06
		18	Q29443	Serotransferrin (Transferrin) (Beta-1 metal-binding globulin) (Siderophilin)	0.0723925	0.672407		18	Q29443	Serotransferrin (Transferrin) (Beta-1 metal-binding globulin) (Siderophilin)	-1.78846	2.73725e-08		18	Q29443	Serotransferrin (Transferrin) (Beta-1 metal-binding globulin) (Siderophilin)	NA	NA		18	Q29443	Serotransferrin (Transferrin) (Beta-1 metal-binding globulin) (Siderophilin)	1.16275	1.62501e-05		18	Q29443	Serotransferrin (Transferrin) (Beta-1 metal-binding globulin) (Siderophilin)	-0.698101	0.00433815		18	Q29443	Serotransferrin (Transferrin) (Beta-1 metal-binding globulin) (Siderophilin)	NA	NA		18	Q29443	Serotransferrin (Transferrin) (Beta-1 metal-binding globulin) (Siderophilin)	0.994063	4.92661e-06
		19	Q2KIT0	Protein HP-20 homolog	-0.032287	0.754472		19	Q2KIT0	Protein HP-20 homolog	0.247648	0.00727565		19	Q2KIT0	Protein HP-20 homolog	-0.0394465	0.703854		19	Q2KIT0	Protein HP-20 homolog	-0.220218	0.0137417		19	Q2KIT0	Protein HP-20 homolog	0.0597174	0.628597		19	Q2KIT0	Protein HP-20 homolog	0.370662	1.42936e-05		19	Q2KIT0	Protein HP-20 homolog	0.0835668	0.441376
		20	Q2KIU3	Protein HP-25 homolog 2	-0.247231	0.217739		20	Q2KIU3	Protein HP-25 homolog 2	-0.0338156	0.859649		20	Q2KIU3	Protein HP-25 homolog 2	0.179993	0.350408		20	Q2KIU3	Protein HP-25 homolog 2	-0.380459	0.0371937		20	Q2KIU3	Protein HP-25 homolog 2	-0.167043	0.448148		20	Q2KIU3	Protein HP-25 homolog 2	0.232586	0.170418		20	Q2KIU3	Protein HP-25 homolog 2	0.446395	0.0220257
		21	Q2KIX7	Protein HP-25 homolog 1	0.0404492	0.672407		21	Q2KIX7	Protein HP-25 homolog 1	0.401909	1.77567e-06		21	Q2KIX7	Protein HP-25 homolog 1	0.187322	0.03001		21	Q2KIX7	Protein HP-25 homolog 1	-0.44203	5.41512e-08		21	Q2KIX7	Protein HP-25 homolog 1	-0.0805694	0.496158		21	Q2KIX7	Protein HP-25 homolog 1	0.351663	1.13199e-05		21	Q2KIX7	Protein HP-25 homolog 1	0.137075	0.156982
		22	Q2UVX4	Complement C3 [Cleaved into: Complement C3 beta chain; Complement C3 alpha chain; C3a anaphylatoxin; C3-beta-c (C3bc); Acylation stimulating protein (ASP) (C3adesArg); Complement C3b alpha' chain; Complement C3c alpha' chain fragment 1; Complement C3dg fragment; Complement C3g fragment; Complement C3d fragment; Complement C3f fragment; Complement C3c alpha' chain fragment 2]	0.130738	0.0662527		22	Q2UVX4	Complement C3 [Cleaved into: Complement C3 beta chain; Complement C3 alpha chain; C3a anaphylatoxin; C3-beta-c (C3bc); Acylation stimulating protein (ASP) (C3adesArg); Complement C3b alpha' chain; Complement C3c alpha' chain fragment 1; Complement C3dg fragment; Complement C3g fragment; Complement C3d fragment; Complement C3f fragment; Complement C3c alpha' chain fragment 2]	0.0201563	0.813289		22	Q2UVX4	Complement C3 [Cleaved into: Complement C3 beta chain; Complement C3 alpha chain; C3a anaphylatoxin; C3-beta-c (C3bc); Acylation stimulating protein (ASP) (C3adesArg); Complement C3b alpha' chain; Complement C3c alpha' chain fragment 1; Complement C3dg fragment; Complement C3g fragment; Complement C3d fragment; Complement C3f fragment; Complement C3c alpha' chain fragment 2]	0.12332	0.105768		22	Q2UVX4	Complement C3 [Cleaved into: Complement C3 beta chain; Complement C3 alpha chain; C3a anaphylatoxin; C3-beta-c (C3bc); Acylation stimulating protein (ASP) (C3adesArg); Complement C3b alpha' chain; Complement C3c alpha' chain fragment 1; Complement C3dg fragment; Complement C3g fragment; Complement C3d fragment; Complement C3f fragment; Complement C3c alpha' chain fragment 2]	0.246455	0.000437082		22	Q2UVX4	Complement C3 [Cleaved into: Complement C3 beta chain; Complement C3 alpha chain; C3a anaphylatoxin; C3-beta-c (C3bc); Acylation stimulating protein (ASP) (C3adesArg); Complement C3b alpha' chain; Complement C3c alpha' chain fragment 1; Complement C3dg fragment; Complement C3g fragment; Complement C3d fragment; Complement C3f fragment; Complement C3c alpha' chain fragment 2]	0.135874	0.0900947		22	Q2UVX4	Complement C3 [Cleaved into: Complement C3 beta chain; Complement C3 alpha chain; C3a anaphylatoxin; C3-beta-c (C3bc); Acylation stimulating protein (ASP) (C3adesArg); Complement C3b alpha' chain; Complement C3c alpha' chain fragment 1; Complement C3dg fragment; Complement C3g fragment; Complement C3d fragment; Complement C3f fragment; Complement C3c alpha' chain fragment 2]	-0.0256806	0.7412		22	Q2UVX4	Complement C3 [Cleaved into: Complement C3 beta chain; Complement C3 alpha chain; C3a anaphylatoxin; C3-beta-c (C3bc); Acylation stimulating protein (ASP) (C3adesArg); Complement C3b alpha' chain; Complement C3c alpha' chain fragment 1; Complement C3dg fragment; Complement C3g fragment; Complement C3d fragment; Complement C3f fragment; Complement C3c alpha' chain fragment 2]	0.0774834	0.354858
		23	Q3MHN5	Vitamin D-binding protein (DBP) (VDB) (Gc-globulin) (Group-specific component)	-0.360126	3.31018e-05		23	Q3MHN5	Vitamin D-binding protein (DBP) (VDB) (Gc-globulin) (Group-specific component)	-0.417348	0.000279975		23	Q3MHN5	Vitamin D-binding protein (DBP) (VDB) (Gc-globulin) (Group-specific component)	-0.688289	3.07827e-10		23	Q3MHN5	Vitamin D-binding protein (DBP) (VDB) (Gc-globulin) (Group-specific component)	0.0531593	0.729011		23	Q3MHN5	Vitamin D-binding protein (DBP) (VDB) (Gc-globulin) (Group-specific component)	-0.00406219	0.974503		23	Q3MHN5	Vitamin D-binding protein (DBP) (VDB) (Gc-globulin) (Group-specific component)	0.307573	0.0170916		23	Q3MHN5	Vitamin D-binding protein (DBP) (VDB) (Gc-globulin) (Group-specific component)	0.0366317	0.745794
		24	Q3SZV7	Hemopexin	-0.238379	0.248858		24	Q3SZV7	Hemopexin	-0.322828	0.113269		24	Q3SZV7	Hemopexin	-0.0387245	0.855361		24	Q3SZV7	Hemopexin	-0.0195686	0.944973		24	Q3SZV7	Hemopexin	-0.104017	0.677491		24	Q3SZV7	Hemopexin	-0.250234	0.196953		24	Q3SZV7	Hemopexin	0.0338691	0.863895
		25	Q3ZEJ6	Serpin A3-3 (Endopin-1B) (Muscle endopin-1B) (mEndopin-1B)	-0.0538486	0.69114		25	Q3ZEJ6	Serpin A3-3 (Endopin-1B) (Muscle endopin-1B) (mEndopin-1B)	-0.338949	0.000694243		25	Q3ZEJ6	Serpin A3-3 (Endopin-1B) (Muscle endopin-1B) (mEndopin-1B)	0.127691	0.3027		25	Q3ZEJ6	Serpin A3-3 (Endopin-1B) (Muscle endopin-1B) (mEndopin-1B)	0.0984116	0.455056		25	Q3ZEJ6	Serpin A3-3 (Endopin-1B) (Muscle endopin-1B) (mEndopin-1B)	-0.186689	0.153276		25	Q3ZEJ6	Serpin A3-3 (Endopin-1B) (Muscle endopin-1B) (mEndopin-1B)	0.0915714	0.440493		25	Q3ZEJ6	Serpin A3-3 (Endopin-1B) (Muscle endopin-1B) (mEndopin-1B)	0.558211	1.3238e-07
		26	Q58D62	Fetuin-B	0.169695	0.0343755		26	Q58D62	Fetuin-B	0.159406	0.0479053		26	Q58D62	Fetuin-B	-0.103322	0.20542		26	Q58D62	Fetuin-B	-0.0268567	0.784082		26	Q58D62	Fetuin-B	-0.0371459	0.71245		26	Q58D62	Fetuin-B	0.169508	0.0275246		26	Q58D62	Fetuin-B	-0.0932193	0.302525
		27	Q7SIH1	Alpha-2-macroglobulin (Alpha-2-M)	0.0146112	0.887113		27	Q7SIH1	Alpha-2-macroglobulin (Alpha-2-M)	0.0376933	0.74172		27	Q7SIH1	Alpha-2-macroglobulin (Alpha-2-M)	0.0106235	0.900219		27	Q7SIH1	Alpha-2-macroglobulin (Alpha-2-M)	0.162616	0.0732824		27	Q7SIH1	Alpha-2-macroglobulin (Alpha-2-M)	0.185698	0.0679057		27	Q7SIH1	Alpha-2-macroglobulin (Alpha-2-M)	0.00952709	0.904135		27	Q7SIH1	Alpha-2-macroglobulin (Alpha-2-M)	-0.0175428	0.851053
		28	Q95121	Pigment epithelium-derived factor (PEDF) (Serpin F1)	-0.0269391	0.840848		28	Q95121	Pigment epithelium-derived factor (PEDF) (Serpin F1)	-0.102874	0.527143		28	Q95121	Pigment epithelium-derived factor (PEDF) (Serpin F1)	-0.808512	1.58616e-07		28	Q95121	Pigment epithelium-derived factor (PEDF) (Serpin F1)	0.051165	0.751756		28	Q95121	Pigment epithelium-derived factor (PEDF) (Serpin F1)	-0.0247702	0.870691		28	Q95121	Pigment epithelium-derived factor (PEDF) (Serpin F1)	0.345978	0.0153324		28	Q95121	Pigment epithelium-derived factor (PEDF) (Serpin F1)	-0.35966	0.0123585
		29	A0A140T897	Albumin	-0.160012	0.634286		29	A0A140T897	Albumin	1.36093	9.97536e-07		29	A0A140T897	Albumin	0.45017	0.110999		29	A0A140T897	Albumin	-1.06901	6.43039e-05		29	A0A140T897	Albumin	0.451934	0.200173		29	A0A140T897	Albumin	0.850129	0.000945311		29	A0A140T897	Albumin	-0.060632	0.848032
		30	A0A1K0FUD3	Globin C1	-1.5201	1e-18		30	A0A1K0FUD3	Globin C1	-0.874289	0		30	A0A1K0FUD3	Globin C1	0.546183	6.82106e-11		30	A0A1K0FUD3	Globin C1	0.347319	0.00107367		30	A0A1K0FUD3	Globin C1	0.993128	0		30	A0A1K0FUD3	Globin C1	-2.16354	0		30	A0A1K0FUD3	Globin C1	-0.743072	0
		31	A0A3Q1LPG0	Ig-like domain-containing protein	-0.539585	2.80427e-08		31	A0A3Q1LPG0	Ig-like domain-containing protein	-0.556786	1.4819e-09		31	A0A3Q1LPG0	Ig-like domain-containing protein	-0.276363	0.00751519		31	A0A3Q1LPG0	Ig-like domain-containing protein	-0.0664788	0.608471		31	A0A3Q1LPG0	Ig-like domain-containing protein	-0.0836792	0.496158		31	A0A3Q1LPG0	Ig-like domain-containing protein	-0.0664102	0.51527		31	A0A3Q1LPG0	Ig-like domain-containing protein	0.214013	0.0402182
		32	A0A3Q1LUE9	Ig-like domain-containing protein	-0.0749349	0.329086		32	A0A3Q1LUE9	Ig-like domain-containing protein	-0.571322	0		32	A0A3Q1LUE9	Ig-like domain-containing protein	-1.01386	0		32	A0A3Q1LUE9	Ig-like domain-containing protein	0.52504	8.9558e-14		32	A0A3Q1LUE9	Ig-like domain-containing protein	0.0286529	0.755927		32	A0A3Q1LUE9	Ig-like domain-containing protein	-0.151335	0.0297557		32	A0A3Q1LUE9	Ig-like domain-containing protein	-0.593869	0
		33	A0A3Q1LW96	Inter-alpha-trypsin inhibitor heavy chain H1	0.0839749	0.225452		33	A0A3Q1LW96	Inter-alpha-trypsin inhibitor heavy chain H1	-0.109558	0.129043		33	A0A3Q1LW96	Inter-alpha-trypsin inhibitor heavy chain H1	-0.209744	0.00194746		33	A0A3Q1LW96	Inter-alpha-trypsin inhibitor heavy chain H1	0.148148	0.034535		33	A0A3Q1LW96	Inter-alpha-trypsin inhibitor heavy chain H1	-0.0453843	0.626121		33	A0A3Q1LW96	Inter-alpha-trypsin inhibitor heavy chain H1	0.028234	0.703039		33	A0A3Q1LW96	Inter-alpha-trypsin inhibitor heavy chain H1	-0.0719521	0.370121
		34	A0A3Q1LXP4	Beta-2-glycoprotein 1 (Apolipoprotein H) (Beta-2-glycoprotein I)	0.361567	0.000922363		34	A0A3Q1LXP4	Beta-2-glycoprotein 1 (Apolipoprotein H) (Beta-2-glycoprotein I)	-0.00116974	0.99441		34	A0A3Q1LXP4	Beta-2-glycoprotein 1 (Apolipoprotein H) (Beta-2-glycoprotein I)	-0.786504	1.09808e-09		34	A0A3Q1LXP4	Beta-2-glycoprotein 1 (Apolipoprotein H) (Beta-2-glycoprotein I)	-0.0992997	0.37026		34	A0A3Q1LXP4	Beta-2-glycoprotein 1 (Apolipoprotein H) (Beta-2-glycoprotein I)	-0.462036	0.00126114		34	A0A3Q1LXP4	Beta-2-glycoprotein 1 (Apolipoprotein H) (Beta-2-glycoprotein I)	0.7126	4.64527e-10		34	A0A3Q1LXP4	Beta-2-glycoprotein 1 (Apolipoprotein H) (Beta-2-glycoprotein I)	-0.0727351	0.664468
		35	A0A3Q1M032	Ig-like domain-containing protein	-0.276193	0.0490917		35	A0A3Q1M032	Ig-like domain-containing protein	-0.474652	0.000112216		35	A0A3Q1M032	Ig-like domain-containing protein	-0.988313	3.22931e-12		35	A0A3Q1M032	Ig-like domain-containing protein	-0.361814	0.0135996		35	A0A3Q1M032	Ig-like domain-containing protein	-0.560273	5.17199e-07		35	A0A3Q1M032	Ig-like domain-containing protein	0.540762	0.000411783		35	A0A3Q1M032	Ig-like domain-containing protein	0.0271013	0.816575
		36	A0A3Q1M1Z4	Ig-like domain-containing protein	0.884815	1e-17		36	A0A3Q1M1Z4	Ig-like domain-containing protein	2.25724	0		36	A0A3Q1M1Z4	Ig-like domain-containing protein	0.188368	0.00890015		36	A0A3Q1M1Z4	Ig-like domain-containing protein	-1.19128	0		36	A0A3Q1M1Z4	Ig-like domain-containing protein	0.181148	0.114514		36	A0A3Q1M1Z4	Ig-like domain-containing protein	0.658282	0		36	A0A3Q1M1Z4	Ig-like domain-containing protein	-1.41059	0
		37	A0A3Q1M3L6	Ig-like domain-containing protein	0.134352	0.27731		37	A0A3Q1M3L6	Ig-like domain-containing protein	0.200188	0.108556		37	A0A3Q1M3L6	Ig-like domain-containing protein	0.422889	0.000229559		37	A0A3Q1M3L6	Ig-like domain-containing protein	0.108335	0.397546		37	A0A3Q1M3L6	Ig-like domain-containing protein	0.17417	0.253555		37	A0A3Q1M3L6	Ig-like domain-containing protein	-0.172111	0.114839		37	A0A3Q1M3L6	Ig-like domain-containing protein	0.0505905	0.745794
		38	A0A3Q1M564	Adiponectin, C1Q and collagen domain containing	-0.0813825	0.494337		38	A0A3Q1M564	Adiponectin, C1Q and collagen domain containing	-0.458234	2.2809e-06		38	A0A3Q1M564	Adiponectin, C1Q and collagen domain containing	-0.020214	0.855361		38	A0A3Q1M564	Adiponectin, C1Q and collagen domain containing	0.19195	0.096453		38	A0A3Q1M564	Adiponectin, C1Q and collagen domain containing	-0.184901	0.084676		38	A0A3Q1M564	Adiponectin, C1Q and collagen domain containing	-0.286575	0.00452383		38	A0A3Q1M564	Adiponectin, C1Q and collagen domain containing	0.151445	0.153121
		39	A0A3Q1MJT2	Alpha-1-B glycoprotein	0.201234	0.000173923		39	A0A3Q1MJT2	Alpha-1-B glycoprotein	0.148314	0.00749461		39	A0A3Q1MJT2	Alpha-1-B glycoprotein	0.358555	6.59772e-10		39	A0A3Q1MJT2	Alpha-1-B glycoprotein	0.0591626	0.323744		39	A0A3Q1MJT2	Alpha-1-B glycoprotein	0.0062429	0.925552		39	A0A3Q1MJT2	Alpha-1-B glycoprotein	-0.01362	0.789714		39	A0A3Q1MJT2	Alpha-1-B glycoprotein	0.196621	0.00153095
		40	A0A3Q1MNN6	Alpha-2-macroglobulin	0.492656	0.0108658		40	A0A3Q1MNN6	Alpha-2-macroglobulin	NA	NA		40	A0A3Q1MNN6	Alpha-2-macroglobulin	0.644876	0.349711		40	A0A3Q1MNN6	Alpha-2-macroglobulin	NA	NA		40	A0A3Q1MNN6	Alpha-2-macroglobulin	1.51406	2.96313e-05		40	A0A3Q1MNN6	Alpha-2-macroglobulin	NA	NA		40	A0A3Q1MNN6	Alpha-2-macroglobulin	-0.947839	0.218326
		41	A0A3Q1MU98	Complement component C9	0.122355	0.165715		41	A0A3Q1MU98	Complement component C9	-0.0399137	0.688958		41	A0A3Q1MU98	Complement component C9	-0.0640537	0.534066		41	A0A3Q1MU98	Complement component C9	0.160787	0.0435865		41	A0A3Q1MU98	Complement component C9	-0.00148114	0.98458		41	A0A3Q1MU98	Complement component C9	0.240453	0.00623796		41	A0A3Q1MU98	Complement component C9	0.216313	0.0164857
		42	A0A3Q1N461	Complement factor I	-0.550201	0.000375499		42	A0A3Q1N461	Complement factor I	-0.00426611	0.99441		42	A0A3Q1N461	Complement factor I	-1.04104	6.71854e-06		42	A0A3Q1N461	Complement factor I	-0.653856	0.000437082		42	A0A3Q1N461	Complement factor I	-0.107921	0.628597		42	A0A3Q1N461	Complement factor I	0.978222	1.02572e-05		42	A0A3Q1N461	Complement factor I	-0.0585551	0.808162
		43	A0A3Q1NH68	Complement C8 gamma chain	-0.0838489	0.235299		43	A0A3Q1NH68	Complement C8 gamma chain	0.76022	1.65146e-13		43	A0A3Q1NH68	Complement C8 gamma chain	-0.281605	0.0143555		43	A0A3Q1NH68	Complement C8 gamma chain	-0.310295	2.86791e-06		43	A0A3Q1NH68	Complement C8 gamma chain	0.533773	3.98037e-08		43	A0A3Q1NH68	Complement C8 gamma chain	0.534177	4.64527e-10		43	A0A3Q1NH68	Complement C8 gamma chain	-0.507647	4.27686e-05
		44	A0A3Q1NJB1	Ceruloplasmin	-0.00959226	0.90441		44	A0A3Q1NJB1	Ceruloplasmin	0.00057693	0.99441		44	A0A3Q1NJB1	Ceruloplasmin	-0.223108	0.0214929		44	A0A3Q1NJB1	Ceruloplasmin	0.107895	0.300551		44	A0A3Q1NJB1	Ceruloplasmin	0.118064	0.281537		44	A0A3Q1NJB1	Ceruloplasmin	0.163871	0.0727053		44	A0A3Q1NJB1	Ceruloplasmin	-0.0598133	0.591239
		45	A0A3Q1NJR8	Antithrombin-III (Serpin C1)	-0.274026	0.016813		45	A0A3Q1NJR8	Antithrombin-III (Serpin C1)	-0.042029	0.813289		45	A0A3Q1NJR8	Antithrombin-III (Serpin C1)	-0.317294	0.0120212		45	A0A3Q1NJR8	Antithrombin-III (Serpin C1)	0.0183335	0.937545		45	A0A3Q1NJR8	Antithrombin-III (Serpin C1)	0.25033	0.0962001		45	A0A3Q1NJR8	Antithrombin-III (Serpin C1)	0.0623154	0.693686		45	A0A3Q1NJR8	Antithrombin-III (Serpin C1)	-0.21295	0.146298
		46	A0A452DI66	Prothrombin (EC 3.4.21.5) (Coagulation factor II)	0.412274	0.0124449		46	A0A452DI66	Prothrombin (EC 3.4.21.5) (Coagulation factor II)	0.107675	0.645209		46	A0A452DI66	Prothrombin (EC 3.4.21.5) (Coagulation factor II)	-0.612241	0.00297271		46	A0A452DI66	Prothrombin (EC 3.4.21.5) (Coagulation factor II)	0.00530973	0.978793		46	A0A452DI66	Prothrombin (EC 3.4.21.5) (Coagulation factor II)	-0.29929	0.106309		46	A0A452DI66	Prothrombin (EC 3.4.21.5) (Coagulation factor II)	0.279306	0.142487		46	A0A452DI66	Prothrombin (EC 3.4.21.5) (Coagulation factor II)	-0.44061	0.0310993
		47	A0A452DIU4	C-type lectin domain family 3 member B	0.0173308	0.90441		47	A0A452DIU4	C-type lectin domain family 3 member B	0.0265261	0.686712		47	A0A452DIU4	C-type lectin domain family 3 member B	0.0876946	0.115124		47	A0A452DIU4	C-type lectin domain family 3 member B	0.127442	0.523955		47	A0A452DIU4	C-type lectin domain family 3 member B	0.136637	0.0141967		47	A0A452DIU4	C-type lectin domain family 3 member B	0.04159	0.474773		47	A0A452DIU4	C-type lectin domain family 3 member B	0.102759	0.0552716
		48	A0A452DJK6	Serpin peptidase inhibitor, clade A (alpha-1 antiproteinase, antitrypsin), member 3	0.599692	5.37348e-14		48	A0A452DJK6	Serpin peptidase inhibitor, clade A (alpha-1 antiproteinase, antitrypsin), member 3	0.0350199	0.741754		48	A0A452DJK6	Serpin peptidase inhibitor, clade A (alpha-1 antiproteinase, antitrypsin), member 3	0.0449737	0.639031		48	A0A452DJK6	Serpin peptidase inhibitor, clade A (alpha-1 antiproteinase, antitrypsin), member 3	0.416116	2.19558e-07		48	A0A452DJK6	Serpin peptidase inhibitor, clade A (alpha-1 antiproteinase, antitrypsin), member 3	-0.148556	0.142		48	A0A452DJK6	Serpin peptidase inhibitor, clade A (alpha-1 antiproteinase, antitrypsin), member 3	0.211829	0.0105804		48	A0A452DJK6	Serpin peptidase inhibitor, clade A (alpha-1 antiproteinase, antitrypsin), member 3	0.221782	0.0148632
		49	A0A452DK44	Alpha-2-glycoprotein 1, zinc-binding	0.227234	0.628636		49	A0A452DK44	Alpha-2-glycoprotein 1, zinc-binding	0.572123	0.175419		49	A0A452DK44	Alpha-2-glycoprotein 1, zinc-binding	2.34396	1.42101e-08		49	A0A452DK44	Alpha-2-glycoprotein 1, zinc-binding	0.033132	0.943242		49	A0A452DK44	Alpha-2-glycoprotein 1, zinc-binding	0.378021	0.610303		49	A0A452DK44	Alpha-2-glycoprotein 1, zinc-binding	-0.623304	0.0630117		49	A0A452DK44	Alpha-2-glycoprotein 1, zinc-binding	1.14854	0.0247514
		50	A0A6B9SBF3	Ig heavy chain variable region	-0.156827	0.00236098		50	A0A6B9SBF3	Ig heavy chain variable region	-0.140711	0.0123977		50	A0A6B9SBF3	Ig heavy chain variable region	-0.801395	0		50	A0A6B9SBF3	Ig heavy chain variable region	0.184895	0.000449368		50	A0A6B9SBF3	Ig heavy chain variable region	0.201011	0.000351204		50	A0A6B9SBF3	Ig heavy chain variable region	0.605877	0		50	A0A6B9SBF3	Ig heavy chain variable region	-0.0548075	0.391601
		51	A0A6B9SCC1	Ig heavy chain variable region	0.279241	0.221006		51	A0A6B9SCC1	Ig heavy chain variable region	0.352942	0.0479053		51	A0A6B9SCC1	Ig heavy chain variable region	-1.39851	5.12705e-08		51	A0A6B9SCC1	Ig heavy chain variable region	0.17502	0.319896		51	A0A6B9SCC1	Ig heavy chain variable region	0.248721	0.332579		51	A0A6B9SCC1	Ig heavy chain variable region	1.92582	1.62605e-13		51	A0A6B9SCC1	Ig heavy chain variable region	0.174368	0.394518
		52	A0A6B9SCN1	Ig heavy chain variable region	-0.076275	0.211069		52	A0A6B9SCN1	Ig heavy chain variable region	-0.0300938	0.676911		52	A0A6B9SCN1	Ig heavy chain variable region	-0.366976	1.80883e-08		52	A0A6B9SCN1	Ig heavy chain variable region	0.0421313	0.550502		52	A0A6B9SCN1	Ig heavy chain variable region	0.0883124	0.175927		52	A0A6B9SCN1	Ig heavy chain variable region	0.620497	0		52	A0A6B9SCN1	Ig heavy chain variable region	0.283615	2.37799e-06
		53	A0A6B9SDM9	Ig heavy chain variable region	0.214549	0.0801343		53	A0A6B9SDM9	Ig heavy chain variable region	0.367406	0.0855765		53	A0A6B9SDM9	Ig heavy chain variable region	-0.936198	2.38379e-05		53	A0A6B9SDM9	Ig heavy chain variable region	0.133496	0.272615		53	A0A6B9SDM9	Ig heavy chain variable region	0.286353	0.264209		53	A0A6B9SDM9	Ig heavy chain variable region	1.08311	1.71411e-07		53	A0A6B9SDM9	Ig heavy chain variable region	-0.220494	0.391601
		54	A0A6B9SDW5	Ig heavy chain variable region	-0.126938	0.46717		54	A0A6B9SDW5	Ig heavy chain variable region	1.16897	0		54	A0A6B9SDW5	Ig heavy chain variable region	0.0276113	0.855361		54	A0A6B9SDW5	Ig heavy chain variable region	-1.21412	0		54	A0A6B9SDW5	Ig heavy chain variable region	0.0817922	0.71245		54	A0A6B9SDW5	Ig heavy chain variable region	0.803412	7.28461e-11		54	A0A6B9SDW5	Ig heavy chain variable region	-0.337946	0.0220486
		55	A0A6B9SDY7	Ig lamda chain variable region	0.658398	7.08483e-09		55	A0A6B9SDY7	Ig lamda chain variable region	1.23364	0		55	A0A6B9SDY7	Ig lamda chain variable region	1.10412	0		55	A0A6B9SDY7	Ig lamda chain variable region	-0.780786	4.3861e-12		55	A0A6B9SDY7	Ig lamda chain variable region	-0.205544	0.114514		55	A0A6B9SDY7	Ig lamda chain variable region	0.476848	0.000285474		55	A0A6B9SDY7	Ig lamda chain variable region	0.347326	0.00279767
		56	A0A6B9SDZ9	Ig heavy chain variable region	NA	NA		56	A0A6B9SDZ9	Ig heavy chain variable region	-0.518108	0.405266		56	A0A6B9SDZ9	Ig heavy chain variable region	NA	NA		56	A0A6B9SDZ9	Ig heavy chain variable region	0.677912	0.292086		56	A0A6B9SDZ9	Ig heavy chain variable region	NA	NA		56	A0A6B9SDZ9	Ig heavy chain variable region	NA	NA		56	A0A6B9SDZ9	Ig heavy chain variable region	-0.0115491	0.982177
		57	A0A6B9SEC1	Ig lamda chain variable region	NA	NA		57	A0A6B9SEC1	Ig lamda chain variable region	NA	NA		57	A0A6B9SEC1	Ig lamda chain variable region	0.11262	0.864285		57	A0A6B9SEC1	Ig lamda chain variable region	NA	NA		57	A0A6B9SEC1	Ig lamda chain variable region	NA	NA		57	A0A6B9SEC1	Ig lamda chain variable region	NA	NA		57	A0A6B9SEC1	Ig lamda chain variable region	5.3982	1.46544e-05
		58	A0A6B9SF17	Ig heavy chain variable region	-0.282902	0.165715		58	A0A6B9SF17	Ig heavy chain variable region	0.804518	3.34462e-06		58	A0A6B9SF17	Ig heavy chain variable region	-0.475829	0.00751519		58	A0A6B9SF17	Ig heavy chain variable region	-1.50871	0		58	A0A6B9SF17	Ig heavy chain variable region	-0.42129	0.0610768		58	A0A6B9SF17	Ig heavy chain variable region	0.345751	0.0022014		58	A0A6B9SF17	Ig heavy chain variable region	-0.934596	3.52327e-05
		59	A0A6B9SF49	Ig lamda chain variable region	0.11984	0.331368		59	A0A6B9SF49	Ig lamda chain variable region	0.390233	0.000485702		59	A0A6B9SF49	Ig lamda chain variable region	-0.228935	0.0644413		59	A0A6B9SF49	Ig lamda chain variable region	-0.189426	0.114448		59	A0A6B9SF49	Ig lamda chain variable region	0.0809668	0.618695		59	A0A6B9SF49	Ig lamda chain variable region	0.461653	6.41532e-05		59	A0A6B9SF49	Ig lamda chain variable region	-0.157516	0.224487
		60	A4IFI0	IGLL1 protein	0.260448	0.119173		60	A4IFI0	IGLL1 protein	0.351157	0.035324		60	A4IFI0	IGLL1 protein	-0.58071	0.00436405		60	A4IFI0	IGLL1 protein	0.0579928	0.751332		60	A4IFI0	IGLL1 protein	0.148702	0.496158		60	A4IFI0	IGLL1 protein	0.482498	0.0108227		60	A4IFI0	IGLL1 protein	-0.449369	0.0164456
		61	A5D7Q2	Ig-like domain-containing protein	1.83844	2.19278e-06		61	A5D7Q2	Ig-like domain-containing protein	-0.194701	0.688143		61	A5D7Q2	Ig-like domain-containing protein	-1.60089	0.000316601		61	A5D7Q2	Ig-like domain-containing protein	0.587925	0.140876		61	A5D7Q2	Ig-like domain-containing protein	-1.44522	0.000419836		61	A5D7Q2	Ig-like domain-containing protein	0.18898	0.693686		61	A5D7Q2	Ig-like domain-containing protein	-1.21721	0.000423557
		62	A5D7R6	ITIH2 protein (Inter-alpha-trypsin inhibitor heavy chain 2)	-0.0332063	0.659026		62	A5D7R6	ITIH2 protein (Inter-alpha-trypsin inhibitor heavy chain 2)	-0.137335	0.038325		62	A5D7R6	ITIH2 protein (Inter-alpha-trypsin inhibitor heavy chain 2)	-0.113017	0.100079		62	A5D7R6	ITIH2 protein (Inter-alpha-trypsin inhibitor heavy chain 2)	-0.0326359	0.715017		62	A5D7R6	ITIH2 protein (Inter-alpha-trypsin inhibitor heavy chain 2)	-0.136765	0.0610768		62	A5D7R6	ITIH2 protein (Inter-alpha-trypsin inhibitor heavy chain 2)	0.14257	0.0299416		62	A5D7R6	ITIH2 protein (Inter-alpha-trypsin inhibitor heavy chain 2)	0.166888	0.0130161
		63	A5D9D2	Complement component 4 binding protein, alpha chain	0.898432	7.98802e-08		63	A5D9D2	Complement component 4 binding protein, alpha chain	0.554337	0.000723824		63	A5D9D2	Complement component 4 binding protein, alpha chain	-0.102222	0.572149		63	A5D9D2	Complement component 4 binding protein, alpha chain	-0.278189	0.0901054		63	A5D9D2	Complement component 4 binding protein, alpha chain	-0.622283	0.000419836		63	A5D9D2	Complement component 4 binding protein, alpha chain	0.495442	0.000805496		63	A5D9D2	Complement component 4 binding protein, alpha chain	-0.161117	0.434379
		64	A5PK35	CPNE9 protein	NA	NA		64	A5PK35	CPNE9 protein	NA	NA		64	A5PK35	CPNE9 protein	NA	NA		64	A5PK35	CPNE9 protein	NA	NA		64	A5PK35	CPNE9 protein	NA	NA		64	A5PK35	CPNE9 protein	NA	NA		64	A5PK35	CPNE9 protein	NA	NA
		65	A5PK49	IGL@ protein	NA	NA		65	A5PK49	IGL@ protein	NA	NA		65	A5PK49	IGL@ protein	0.142182	0.274374		65	A5PK49	IGL@ protein	NA	NA		65	A5PK49	IGL@ protein	NA	NA		65	A5PK49	IGL@ protein	NA	NA		65	A5PK49	IGL@ protein	NA	NA
		66	A5PK72	Ig-like domain-containing protein	0.416866	0.000428051		66	A5PK72	Ig-like domain-containing protein	0.244672	0.0703082		66	A5PK72	Ig-like domain-containing protein	-0.217008	0.0431999		66	A5PK72	Ig-like domain-containing protein	0.134365	0.340688		66	A5PK72	Ig-like domain-containing protein	-0.037829	0.805226		66	A5PK72	Ig-like domain-containing protein	0.107045	0.425542		66	A5PK72	Ig-like domain-containing protein	0.00455499	0.976421
		67	A6QM09	Ig-like domain-containing protein	0.137295	0.221006		67	A6QM09	Ig-like domain-containing protein	-0.0531452	0.682483		67	A6QM09	Ig-like domain-containing protein	0.555272	0.0453812		67	A6QM09	Ig-like domain-containing protein	0.0664937	0.608471		67	A6QM09	Ig-like domain-containing protein	-0.123947	0.331013		67	A6QM09	Ig-like domain-containing protein	0.466462	8.52025e-06		67	A6QM09	Ig-like domain-containing protein	0.302599	0.00320986
		68	A6QNW7	CD5 molecule like (CD5L protein)	0.468419	0.121841		68	A6QNW7	CD5 molecule like (CD5L protein)	-0.343428	0.504799		68	A6QNW7	CD5 molecule like (CD5L protein)	-0.565992	0.000227488		68	A6QNW7	CD5 molecule like (CD5L protein)	0.898421	0.0092197		68	A6QNW7	CD5 molecule like (CD5L protein)	0.0865743	0.671015		68	A6QNW7	CD5 molecule like (CD5L protein)	-0.494927	0.213637		68	A6QNW7	CD5 molecule like (CD5L protein)	0.403774	0.156982
		69	B0JYN6	Alpha-2-HS-glycoprotein (Fetuin-A)	0.0910746	0.620826		69	B0JYN6	Alpha-2-HS-glycoprotein (Fetuin-A)	-0.239005	0.162031		69	B0JYN6	Alpha-2-HS-glycoprotein (Fetuin-A)	0.106219	0.323345		69	B0JYN6	Alpha-2-HS-glycoprotein (Fetuin-A)	0.332912	0.042688		69	B0JYN6	Alpha-2-HS-glycoprotein (Fetuin-A)	0.00283163	0.98458		69	B0JYN6	Alpha-2-HS-glycoprotein (Fetuin-A)	0.674956	1.28978e-05		69	B0JYN6	Alpha-2-HS-glycoprotein (Fetuin-A)	0.34797	0.0332818
		70	B0JYP6	IGK protein	-1.25173	1e-16		70	B0JYP6	IGK protein	-0.391364	0.00813026		70	B0JYP6	IGK protein	1.51632	1.35973e-07		70	B0JYP6	IGK protein	-0.720559	3.89491e-06		70	B0JYP6	IGK protein	0.139806	0.391297		70	B0JYP6	IGK protein	-0.24233	0.0411005		70	B0JYP6	IGK protein	0.255253	0.0659327
		71	B0JYQ0	Albumin	2.72141	1e-15		71	B0JYQ0	Albumin	1.40016	1.4819e-09		71	B0JYQ0	Albumin	1.44792	0		71	B0JYQ0	Albumin	0.173407	0.0832201		71	B0JYQ0	Albumin	-1.14785	0.000351204		71	B0JYQ0	Albumin	0.348231	0.000427312		71	B0JYQ0	Albumin	0.464397	0.267586
		72	D4QBB3	Hemoglobin beta	-1.08168	0.000113917		72	D4QBB3	Hemoglobin beta	0.566081	0.0526056		72	D4QBB3	Hemoglobin beta	0.587005	2.84199e-07		72	D4QBB3	Hemoglobin beta	0.364343	0.287831		72	D4QBB3	Hemoglobin beta	2.0121	3.52311e-14		72	D4QBB3	Hemoglobin beta	-2.38359	0		72	D4QBB3	Hemoglobin beta	-1.50175	6.1296e-09
		73	D4QBB4	Globin A1 (Hemoglobin beta)	-1.00294	7.4782e-11		73	D4QBB4	Globin A1 (Hemoglobin beta)	-0.856251	5.55553e-08		73	D4QBB4	Globin A1 (Hemoglobin beta)	0.561521	0.0318593		73	D4QBB4	Globin A1 (Hemoglobin beta)	0.648718	0.000355987		73	D4QBB4	Globin A1 (Hemoglobin beta)	0.795411	1.28851e-09		73	D4QBB4	Globin A1 (Hemoglobin beta)	-2.38593	0		73	D4QBB4	Globin A1 (Hemoglobin beta)	-0.942672	1.2419e-12
		74	E1B805	Complement C3	0.838496	2.26859e-05		74	E1B805	Complement C3	0.698027	0.0340907		74	E1B805	Complement C3	NA	NA		74	E1B805	Complement C3	0.0571397	0.729011		74	E1B805	Complement C3	-0.0833288	0.845488		74	E1B805	Complement C3	0.404099	0.0153324		74	E1B805	Complement C3	0.267593	0.541325
		75	E1BH06	Complement component 4A	NA	NA		75	E1BH06	Complement component 4A	NA	NA		75	E1BH06	Complement component 4A	-1.14896	0.000700668		75	E1BH06	Complement component 4A	NA	NA		75	E1BH06	Complement component 4A	NA	NA		75	E1BH06	Complement component 4A	NA	NA		75	E1BH06	Complement component 4A	NA	NA
		76	E1BH46	Electron transfer flavoprotein beta subunit lysine methyltransferase (ETFB lysine methyltransferase) (Protein N-lysine methyltransferase METTL20)	NA	NA		76	E1BH46	Electron transfer flavoprotein beta subunit lysine methyltransferase (ETFB lysine methyltransferase) (Protein N-lysine methyltransferase METTL20)	NA	NA		76	E1BH46	Electron transfer flavoprotein beta subunit lysine methyltransferase (ETFB lysine methyltransferase) (Protein N-lysine methyltransferase METTL20)	NA	NA		76	E1BH46	Electron transfer flavoprotein beta subunit lysine methyltransferase (ETFB lysine methyltransferase) (Protein N-lysine methyltransferase METTL20)	NA	NA		76	E1BH46	Electron transfer flavoprotein beta subunit lysine methyltransferase (ETFB lysine methyltransferase) (Protein N-lysine methyltransferase METTL20)	NA	NA		76	E1BH46	Electron transfer flavoprotein beta subunit lysine methyltransferase (ETFB lysine methyltransferase) (Protein N-lysine methyltransferase METTL20)	-0.93441	0.173112		76	E1BH46	Electron transfer flavoprotein beta subunit lysine methyltransferase (ETFB lysine methyltransferase) (Protein N-lysine methyltransferase METTL20)	NA	NA
		77	E1BH94	Peptidoglycan recognition protein 2	0.402215	0.0068249		77	E1BH94	Peptidoglycan recognition protein 2	0.171088	0.605296		77	E1BH94	Peptidoglycan recognition protein 2	NA	NA		77	E1BH94	Peptidoglycan recognition protein 2	0.939195	2.86791e-06		77	E1BH94	Peptidoglycan recognition protein 2	0.708068	0.00806315		77	E1BH94	Peptidoglycan recognition protein 2	0.346613	0.356907		77	E1BH94	Peptidoglycan recognition protein 2	-0.973434	4.27686e-05
		78	E1BI82	Inhibitor of carbonic anhydrase	0.653564	0.000347412		78	E1BI82	Inhibitor of carbonic anhydrase	NA	NA		78	E1BI82	Inhibitor of carbonic anhydrase	0.521714	0.0352624		78	E1BI82	Inhibitor of carbonic anhydrase	-0.955288	6.29465e-13		78	E1BI82	Inhibitor of carbonic anhydrase	NA	NA		78	E1BI82	Inhibitor of carbonic anhydrase	1.19608	2.88254e-14		78	E1BI82	Inhibitor of carbonic anhydrase	NA	NA
		79	E1BMJ0	Serpin family G member 1	-0.263383	0.202629		79	E1BMJ0	Serpin family G member 1	-0.47809	0.0119007		79	E1BMJ0	Serpin family G member 1	-0.641706	9.19796e-05		79	E1BMJ0	Serpin family G member 1	0.0343926	0.890655		79	E1BMJ0	Serpin family G member 1	-0.180315	0.438926		79	E1BMJ0	Serpin family G member 1	-0.556358	0.00666634		79	E1BMJ0	Serpin family G member 1	0.443446	0.0545342
		80	E1BNR0	Apolipoprotein B	-0.142265	0.329346		80	E1BNR0	Apolipoprotein B	0.206241	0.110186		80	E1BNR0	Apolipoprotein B	0.127933	0.248925		80	E1BNR0	Apolipoprotein B	0.196958	0.072228		80	E1BNR0	Apolipoprotein B	0.545464	0.000390256		80	E1BNR0	Apolipoprotein B	0.408211	0.0114696		80	E1BNR0	Apolipoprotein B	-0.439736	0.000893921
		81	F1MDT8	[histone H3]-lysine(36) N-trimethyltransferase (EC 2.1.1.359) (SET domain-containing protein 2)	0.0414446	0.659026		81	F1MDT8	[histone H3]-lysine(36) N-trimethyltransferase (EC 2.1.1.359) (SET domain-containing protein 2)	-0.0705	0.556379		81	F1MDT8	[histone H3]-lysine(36) N-trimethyltransferase (EC 2.1.1.359) (SET domain-containing protein 2)	NA	NA		81	F1MDT8	[histone H3]-lysine(36) N-trimethyltransferase (EC 2.1.1.359) (SET domain-containing protein 2)	NA	NA		81	F1MDT8	[histone H3]-lysine(36) N-trimethyltransferase (EC 2.1.1.359) (SET domain-containing protein 2)	0.159117	0.142		81	F1MDT8	[histone H3]-lysine(36) N-trimethyltransferase (EC 2.1.1.359) (SET domain-containing protein 2)	0.0260747	0.789714		81	F1MDT8	[histone H3]-lysine(36) N-trimethyltransferase (EC 2.1.1.359) (SET domain-containing protein 2)	0.224508	0.0388815
		82	F1ME40	deleted	NA	NA		82	F1ME40	deleted	NA	NA		82	F1ME40	deleted	-0.221602	0.33412		82	F1ME40	deleted	0.271062	0.00239131		82	F1ME40	deleted	NA	NA		82	F1ME40	deleted	NA	NA		82	F1ME40	deleted	NA	NA
		83	F1MH40	Ig-like domain-containing protein	NA	NA		83	F1MH40	Ig-like domain-containing protein	-0.911508	0.000388276		83	F1MH40	Ig-like domain-containing protein	-0.452992	0.030958		83	F1MH40	Ig-like domain-containing protein	NA	NA		83	F1MH40	Ig-like domain-containing protein	-0.117409	0.618695		83	F1MH40	Ig-like domain-containing protein	-0.0655795	0.809572		83	F1MH40	Ig-like domain-containing protein	0.624326	0.000159403
		84	F1MJ12	Complement C1s	0.0880888	0.659026		84	F1MJ12	Complement C1s	0.128676	0.543825		84	F1MJ12	Complement C1s	-0.542619	0.00155804		84	F1MJ12	Complement C1s	0.0909175	0.722561		84	F1MJ12	Complement C1s	0.131505	0.538682		84	F1MJ12	Complement C1s	0.428366	0.0557094		84	F1MJ12	Complement C1s	-0.153302	0.370121
		85	F1MJK3	Pregnancy zone protein	-0.393798	0.0220041		85	F1MJK3	Pregnancy zone protein	-0.0938259	0.682483		85	F1MJK3	Pregnancy zone protein	-0.427768	6.75526e-06		85	F1MJK3	Pregnancy zone protein	-0.10808	0.612838		85	F1MJK3	Pregnancy zone protein	0.191892	0.417204		85	F1MJK3	Pregnancy zone protein	0.065276	0.720384		85	F1MJK3	Pregnancy zone protein	-0.383517	0.0414392
		86	F1MKS5	Histidine-rich glycoprotein (Histidine-proline-rich glycoprotein)	-0.143492	0.11053		86	F1MKS5	Histidine-rich glycoprotein (Histidine-proline-rich glycoprotein)	-0.248288	0.00727565		86	F1MKS5	Histidine-rich glycoprotein (Histidine-proline-rich glycoprotein)	-1.605	4.71317e-09		86	F1MKS5	Histidine-rich glycoprotein (Histidine-proline-rich glycoprotein)	0.174503	0.0593809		86	F1MKS5	Histidine-rich glycoprotein (Histidine-proline-rich glycoprotein)	0.0697073	0.561432		86	F1MKS5	Histidine-rich glycoprotein (Histidine-proline-rich glycoprotein)	0.254357	0.00811316		86	F1MKS5	Histidine-rich glycoprotein (Histidine-proline-rich glycoprotein)	0.074877	0.483139
		87	F1MLW8	Ig-like domain-containing protein	-1.52644	3.65002e-08		87	F1MLW8	Ig-like domain-containing protein	-1.40143	3.14808e-07		87	F1MLW8	Ig-like domain-containing protein	-1.42555	6.17014e-08		87	F1MLW8	Ig-like domain-containing protein	0.0172591	0.961863		87	F1MLW8	Ig-like domain-containing protein	0.142276	0.714779		87	F1MLW8	Ig-like domain-containing protein	0.403987	0.114839		87	F1MLW8	Ig-like domain-containing protein	0.200411	0.565295
		88	F1MM86	Complement component C6	0.292829	0.031217		88	F1MM86	Complement component C6	0.506667	0.000221221		88	F1MM86	Complement component C6	-0.638144	8.00752e-07		88	F1MM86	Complement component C6	-0.309399	0.0130971		88	F1MM86	Complement component C6	-0.0955616	0.628597		88	F1MM86	Complement component C6	0.934565	7.37034e-12		88	F1MM86	Complement component C6	-0.997654	0.000231674
		89	F1MMK9	Protein AMBP	-0.056611	0.671394		89	F1MMK9	Protein AMBP	0.258041	0.0280373		89	F1MMK9	Protein AMBP	-0.405129	0.45623		89	F1MMK9	Protein AMBP	-0.244781	0.0358609		89	F1MMK9	Protein AMBP	0.0698711	0.664985		89	F1MMK9	Protein AMBP	0.509817	7.22457e-05		89	F1MMK9	Protein AMBP	-0.386367	0.000893921
		90	F1MS32	Apolipoprotein D (Apo-D)	2.13585	1.06501e-05		90	F1MS32	Apolipoprotein D (Apo-D)	-0.941716	0.000808112		90	F1MS32	Apolipoprotein D (Apo-D)	-0.536275	4.12501e-06		90	F1MS32	Apolipoprotein D (Apo-D)	2.59199	6.9924e-07		90	F1MS32	Apolipoprotein D (Apo-D)	-0.485576	0.0572863		90	F1MS32	Apolipoprotein D (Apo-D)	-0.162708	0.7412		90	F1MS32	Apolipoprotein D (Apo-D)	0.373879	0.149741
		91	F1MVK1	Uncharacterized protein	0.11513	0.295535		91	F1MVK1	Uncharacterized protein	-0.173188	0.130673		91	F1MVK1	Uncharacterized protein	-0.162813	0.0226241		91	F1MVK1	Uncharacterized protein	0.213658	0.0310475		91	F1MVK1	Uncharacterized protein	-0.0746606	0.628597		91	F1MVK1	Uncharacterized protein	0.425003	5.25501e-05		91	F1MVK1	Uncharacterized protein	0.0619163	0.669813
		92	F1MY85	Complement C5	0.0431284	0.604462		92	F1MY85	Complement C5	-0.0155992	0.843094		92	F1MY85	Complement C5	0.513394	0.0442528		92	F1MY85	Complement C5	0.0504008	0.602708		92	F1MY85	Complement C5	-0.00832682	0.910138		92	F1MY85	Complement C5	0.507328	6.67755e-12		92	F1MY85	Complement C5	0.360114	3.68566e-09
		93	F1MZ96	Ig-like domain-containing protein	-0.110297	0.772095		93	F1MZ96	Ig-like domain-containing protein	-0.849778	0.00562895		93	F1MZ96	Ig-like domain-containing protein	NA	NA		93	F1MZ96	Ig-like domain-containing protein	1.43652	8.63318e-07		93	F1MZ96	Ig-like domain-containing protein	0.697042	0.0962001		93	F1MZ96	Ig-like domain-containing protein	-1.28308	2.38686e-06		93	F1MZ96	Ig-like domain-containing protein	0.0800885	0.808162
		94	F1N045	Complement C7	-0.171921	0.546116		94	F1N045	Complement C7	NA	NA		94	F1N045	Complement C7	-0.418013	0.254941		94	F1N045	Complement C7	-0.00586015	0.978793		94	F1N045	Complement C7	NA	NA		94	F1N045	Complement C7	0.951341	0.00427315		94	F1N045	Complement C7	NA	NA
		95	F1N0I3	Coagulation factor V	0.301198	0.0733268		95	F1N0I3	Coagulation factor V	-0.261844	0.377204		95	F1N0I3	Coagulation factor V	NA	NA		95	F1N0I3	Coagulation factor V	-0.130166	0.553371		95	F1N0I3	Coagulation factor V	-0.693208	0.0108079		95	F1N0I3	Coagulation factor V	0.873767	0.0103366		95	F1N0I3	Coagulation factor V	0.717598	0.0148632
		96	F1N102	Complement component C8 beta chain (Complement component 8 subunit beta)	-0.607893	0.238349		96	F1N102	Complement component C8 beta chain (Complement component 8 subunit beta)	-0.19665	0.688143		96	F1N102	Complement component C8 beta chain (Complement component 8 subunit beta)	-0.0825937	0.592977		96	F1N102	Complement component C8 beta chain (Complement component 8 subunit beta)	-0.828121	0.034535		96	F1N102	Complement component C8 beta chain (Complement component 8 subunit beta)	-0.416878	0.175927		96	F1N102	Complement component C8 beta chain (Complement component 8 subunit beta)	2.02022	0.000165396		96	F1N102	Complement component C8 beta chain (Complement component 8 subunit beta)	NA	NA
		97	F1N1I6	Gelsolin (ADF) (Actin-depolymerizing factor)	0.0354797	0.754472		97	F1N1I6	Gelsolin (ADF) (Actin-depolymerizing factor)	0.298451	0.0157599		97	F1N1I6	Gelsolin (ADF) (Actin-depolymerizing factor)	-0.510452	0.126175		97	F1N1I6	Gelsolin (ADF) (Actin-depolymerizing factor)	0.013782	0.937545		97	F1N1I6	Gelsolin (ADF) (Actin-depolymerizing factor)	0.276753	0.0330956		97	F1N1I6	Gelsolin (ADF) (Actin-depolymerizing factor)	0.303814	0.0275246		97	F1N1I6	Gelsolin (ADF) (Actin-depolymerizing factor)	-0.0772301	0.591239
		98	F1N3A1	Thrombospondin 1	0.747728	0.0138579		98	F1N3A1	Thrombospondin 1	0.111803	0.806659		98	F1N3A1	Thrombospondin 1	-0.031234	0.726486		98	F1N3A1	Thrombospondin 1	1.09481	0.000437082		98	F1N3A1	Thrombospondin 1	0.458889	0.304624		98	F1N3A1	Thrombospondin 1	-0.283508	0.390962		98	F1N3A1	Thrombospondin 1	-0.905763	0.0104023
		99	F6R4P6	Serpin family D member 1	-0.0928376	0.259519		99	F6R4P6	Serpin family D member 1	-0.371032	1.77567e-06		99	F6R4P6	Serpin family D member 1	0.115296	0.502805		99	F6R4P6	Serpin family D member 1	0.333401	3.17848e-05		99	F6R4P6	Serpin family D member 1	0.0552071	0.610303		99	F6R4P6	Serpin family D member 1	-0.108936	0.183016		99	F6R4P6	Serpin family D member 1	0.230861	0.00353693
		100	G3N0S9	Sushi domain-containing protein	-0.0232935	0.895056		100	G3N0S9	Sushi domain-containing protein	-0.0101296	0.964871		100	G3N0S9	Sushi domain-containing protein	0.33021	1.35973e-07		100	G3N0S9	Sushi domain-containing protein	0.24772	0.0639683		100	G3N0S9	Sushi domain-containing protein	0.260884	0.18376		100	G3N0S9	Sushi domain-containing protein	-0.535658	7.08561e-05		100	G3N0S9	Sushi domain-containing protein	-0.410232	0.0211096
		101	G3N0V0	Ig-like domain-containing protein	0.328079	6.75516e-08		101	G3N0V0	Ig-like domain-containing protein	0.311907	4.1857e-07		101	G3N0V0	Ig-like domain-containing protein	0.780415	4.49165e-14		101	G3N0V0	Ig-like domain-containing protein	0.188843	0.00239131		101	G3N0V0	Ig-like domain-containing protein	0.172671	0.0122891		101	G3N0V0	Ig-like domain-containing protein	-0.0471461	0.474773		101	G3N0V0	Ig-like domain-containing protein	-0.0288434	0.731924
		102	G3N1U4	Endopin 1b	0.445842	1.11683e-07		102	G3N1U4	Endopin 1b	0.294354	0.000267001		102	G3N1U4	Endopin 1b	0.257124	0.245934		102	G3N1U4	Endopin 1b	0.0985203	0.287831		102	G3N1U4	Endopin 1b	-0.0529669	0.634364		102	G3N1U4	Endopin 1b	0.262947	0.00236076		102	G3N1U4	Endopin 1b	0.749007	1.05693e-14
		103	G3N3Q3	Ig-like domain-containing protein	0.620016	0.00283852		103	G3N3Q3	Ig-like domain-containing protein	0.442911	0.0355547		103	G3N3Q3	Ig-like domain-containing protein	-0.33884	0.000107779		103	G3N3Q3	Ig-like domain-containing protein	0.149079	0.602708		103	G3N3Q3	Ig-like domain-containing protein	-0.0280261	0.902729		103	G3N3Q3	Ig-like domain-containing protein	-0.159684	0.500095		103	G3N3Q3	Ig-like domain-containing protein	-0.345471	0.0809059
		104	G3X6N3	Serotransferrin (Beta-1 metal-binding globulin) (Siderophilin)	-0.108792	0.221006		104	G3X6N3	Serotransferrin (Beta-1 metal-binding globulin) (Siderophilin)	0.607011	9.54175e-13		104	G3X6N3	Serotransferrin (Beta-1 metal-binding globulin) (Siderophilin)	-0.283197	0.189604		104	G3X6N3	Serotransferrin (Beta-1 metal-binding globulin) (Siderophilin)	-0.431999	1.55229e-07		104	G3X6N3	Serotransferrin (Beta-1 metal-binding globulin) (Siderophilin)	0.283804	0.00160463		104	G3X6N3	Serotransferrin (Beta-1 metal-binding globulin) (Siderophilin)	0.664448	2.88254e-14		104	G3X6N3	Serotransferrin (Beta-1 metal-binding globulin) (Siderophilin)	-0.281403	0.00135133
		105	G5E5T5	Ig-like domain-containing protein	-0.525202	9.45079e-05		105	G5E5T5	Ig-like domain-containing protein	-0.767905	8.06828e-08		105	G5E5T5	Ig-like domain-containing protein	-0.493532	0		105	G5E5T5	Ig-like domain-containing protein	0.302137	0.0632303		105	G5E5T5	Ig-like domain-containing protein	0.0594338	0.699935		105	G5E5T5	Ig-like domain-containing protein	0.0793045	0.733301		105	G5E5T5	Ig-like domain-containing protein	0.564012	5.30443e-06
		106	G8JKW7	Endopin 2	0.391632	1e-15		106	G8JKW7	Endopin 2	0.0522666	0.327227		106	G8JKW7	Endopin 2	0.204794	0.29169		106	G8JKW7	Endopin 2	0.621034	0		106	G8JKW7	Endopin 2	0.281668	7.06584e-09		106	G8JKW7	Endopin 2	0.582684	0		106	G8JKW7	Endopin 2	0.0368847	0.483139
		107	I7CT57	Vitamin D-binding protein (Gc-globulin) (Group-specific component)	0.310709	0.119135		107	I7CT57	Vitamin D-binding protein (Gc-globulin) (Group-specific component)	0.388066	0.0365154		107	I7CT57	Vitamin D-binding protein (Gc-globulin) (Group-specific component)	0.630199	0		107	I7CT57	Vitamin D-binding protein (Gc-globulin) (Group-specific component)	-0.133329	0.559694		107	I7CT57	Vitamin D-binding protein (Gc-globulin) (Group-specific component)	-0.0559718	0.805226		107	I7CT57	Vitamin D-binding protein (Gc-globulin) (Group-specific component)	0.389	0.0272161		107	I7CT57	Vitamin D-binding protein (Gc-globulin) (Group-specific component)	0.205728	0.351774
		108	K4JDR8	Alpha-2-macroglobulin variant 5	-0.208548	1.78146e-09		108	K4JDR8	Alpha-2-macroglobulin variant 5	-0.107853	0.00749461		108	K4JDR8	Alpha-2-macroglobulin variant 5	0.300908	0.0231164		108	K4JDR8	Alpha-2-macroglobulin variant 5	0.181074	1.75333e-06		108	K4JDR8	Alpha-2-macroglobulin variant 5	0.281769	3.52311e-14		108	K4JDR8	Alpha-2-macroglobulin variant 5	-0.480011	0		108	K4JDR8	Alpha-2-macroglobulin variant 5	0.258042	2.86637e-07
		109	K4JF16	Alpha-2-macroglobulin variant 23	0.826042	3.65309e-09		109	K4JF16	Alpha-2-macroglobulin variant 23	1.15604	0		109	K4JF16	Alpha-2-macroglobulin variant 23	-0.11766	0.323345		109	K4JF16	Alpha-2-macroglobulin variant 23	-0.0339634	0.824723		109	K4JF16	Alpha-2-macroglobulin variant 23	0.296035	0.0720546		109	K4JF16	Alpha-2-macroglobulin variant 23	0.396211	0.000933215		109	K4JF16	Alpha-2-macroglobulin variant 23	-0.458921	0.0009091
		110	Q09TE3	Insulin-like growth factor binding protein acid labile subunit	0.0635945	0.619014		110	Q09TE3	Insulin-like growth factor binding protein acid labile subunit	-0.119567	0.103296		110	Q09TE3	Insulin-like growth factor binding protein acid labile subunit	0.290032	0.0303951		110	Q09TE3	Insulin-like growth factor binding protein acid labile subunit	-0.0501685	0.722561		110	Q09TE3	Insulin-like growth factor binding protein acid labile subunit	-0.23333	0.00178971		110	Q09TE3	Insulin-like growth factor binding protein acid labile subunit	0.413644	8.54535e-06		110	Q09TE3	Insulin-like growth factor binding protein acid labile subunit	0.41555	7.31481e-06
		111	Q1RMN8	Immunoglobulin light chain, lambda gene cluster	0.718759	9.76958e-11		111	Q1RMN8	Immunoglobulin light chain, lambda gene cluster	0.16684	0.175419		111	Q1RMN8	Immunoglobulin light chain, lambda gene cluster	-2.97766	6.59772e-10		111	Q1RMN8	Immunoglobulin light chain, lambda gene cluster	0.0327603	0.81206		111	Q1RMN8	Immunoglobulin light chain, lambda gene cluster	-0.519158	3.12551e-05		111	Q1RMN8	Immunoglobulin light chain, lambda gene cluster	0.374911	0.00169602		111	Q1RMN8	Immunoglobulin light chain, lambda gene cluster	0.498104	0.000123069
		112	Q2HJF0	Serotransferrin-like	-0.415289	0.00316114		112	Q2HJF0	Serotransferrin-like	-0.490987	0.00478483		112	Q2HJF0	Serotransferrin-like	-0.155819	0.0808343		112	Q2HJF0	Serotransferrin-like	-0.271237	0.0509072		112	Q2HJF0	Serotransferrin-like	-0.346934	0.055018		112	Q2HJF0	Serotransferrin-like	2.30075	6.38639e-08		112	Q2HJF0	Serotransferrin-like	-0.185917	0.354858
		113	Q2KIF2	Leucine-rich alpha-2-glycoprotein 1	0.244042	0.00461051		113	Q2KIF2	Leucine-rich alpha-2-glycoprotein 1	0.220031	0.0125634		113	Q2KIF2	Leucine-rich alpha-2-glycoprotein 1	-0.413434	0.197001		113	Q2KIF2	Leucine-rich alpha-2-glycoprotein 1	-0.0324093	0.758406		113	Q2KIF2	Leucine-rich alpha-2-glycoprotein 1	-0.0564197	0.628597		113	Q2KIF2	Leucine-rich alpha-2-glycoprotein 1	0.404238	1.8363e-06		113	Q2KIF2	Leucine-rich alpha-2-glycoprotein 1	0.0283879	0.784987
		114	Q2KIH5	Complement component 8, alpha polypeptide	0.0222372	0.90441		114	Q2KIH5	Complement component 8, alpha polypeptide	-0.854513	0.00452263		114	Q2KIH5	Complement component 8, alpha polypeptide	-0.170608	1.8746e-05		114	Q2KIH5	Complement component 8, alpha polypeptide	0.94796	0.000328833		114	Q2KIH5	Complement component 8, alpha polypeptide	0.0712097	0.79988		114	Q2KIH5	Complement component 8, alpha polypeptide	-0.178307	0.599108		114	Q2KIH5	Complement component 8, alpha polypeptide	0.262772	0.394518
		115	Q2KIW1	Paraoxonase (EC 3.1.1.2)	0.170151	3.31018e-05		115	Q2KIW1	Paraoxonase (EC 3.1.1.2)	-0.0958731	0.0321763		115	Q2KIW1	Paraoxonase (EC 3.1.1.2)	1.10423	0.0715256		115	Q2KIW1	Paraoxonase (EC 3.1.1.2)	0.29051	5.37348e-14		115	Q2KIW1	Paraoxonase (EC 3.1.1.2)	0.0244858	0.686374		115	Q2KIW1	Paraoxonase (EC 3.1.1.2)	0.129491	0.00235821		115	Q2KIW1	Paraoxonase (EC 3.1.1.2)	0.0547559	0.229642
		116	Q32T06	Endopin 2C	-0.118149	0.604462		116	Q32T06	Endopin 2C	-0.964173	4.16998e-05		116	Q32T06	Endopin 2C	-0.241886	0.148604		116	Q32T06	Endopin 2C	0.714996	0.000894886		116	Q32T06	Endopin 2C	-0.131028	0.618695		116	Q32T06	Endopin 2C	-1.61867	0.00621293		116	Q32T06	Endopin 2C	0.449735	0.0536494
		117	Q3MHH8	Alpha-amylase (EC 3.2.1.1)	0.312056	0.00625273		117	Q3MHH8	Alpha-amylase (EC 3.2.1.1)	-0.270309	0.0526056		117	Q3MHH8	Alpha-amylase (EC 3.2.1.1)	NA	NA		117	Q3MHH8	Alpha-amylase (EC 3.2.1.1)	0.612665	1.47443e-07		117	Q3MHH8	Alpha-amylase (EC 3.2.1.1)	0.0302999	0.849246		117	Q3MHH8	Alpha-amylase (EC 3.2.1.1)	0.109755	0.498201		117	Q3MHH8	Alpha-amylase (EC 3.2.1.1)	0.138178	0.42637
		118	Q3MHW2	Coagulation factor X (EC 3.4.21.6) (Stuart factor)	0.0457876	0.754472		118	Q3MHW2	Coagulation factor X (EC 3.4.21.6) (Stuart factor)	0.0292513	0.806659		118	Q3MHW2	Coagulation factor X (EC 3.4.21.6) (Stuart factor)	-0.0647123	0.732226		118	Q3MHW2	Coagulation factor X (EC 3.4.21.6) (Stuart factor)	0.149654	0.289111		118	Q3MHW2	Coagulation factor X (EC 3.4.21.6) (Stuart factor)	0.133118	0.318396		118	Q3MHW2	Coagulation factor X (EC 3.4.21.6) (Stuart factor)	NA	NA		118	Q3MHW2	Coagulation factor X (EC 3.4.21.6) (Stuart factor)	NA	NA
		119	Q3SYR0	Thyroxine-binding globulin (Serpin A7) (T4-binding globulin)	0.148758	0.295535		119	Q3SYR0	Thyroxine-binding globulin (Serpin A7) (T4-binding globulin)	0.354582	0.0024712		119	Q3SYR0	Thyroxine-binding globulin (Serpin A7) (T4-binding globulin)	0.450683	0.00339656		119	Q3SYR0	Thyroxine-binding globulin (Serpin A7) (T4-binding globulin)	-0.0460006	0.751756		119	Q3SYR0	Thyroxine-binding globulin (Serpin A7) (T4-binding globulin)	0.159823	0.34443		119	Q3SYR0	Thyroxine-binding globulin (Serpin A7) (T4-binding globulin)	0.348177	0.0257587		119	Q3SYR0	Thyroxine-binding globulin (Serpin A7) (T4-binding globulin)	-0.0711168	0.664468
		120	Q3SYR8	Immunoglobulin J chain (Joining chain of multimeric IgA and IgM)	-0.574404	0.000210391		120	Q3SYR8	Immunoglobulin J chain (Joining chain of multimeric IgA and IgM)	-0.529924	0.000104928		120	Q3SYR8	Immunoglobulin J chain (Joining chain of multimeric IgA and IgM)	NA	NA		120	Q3SYR8	Immunoglobulin J chain (Joining chain of multimeric IgA and IgM)	0.100642	0.602708		120	Q3SYR8	Immunoglobulin J chain (Joining chain of multimeric IgA and IgM)	0.145123	0.448148		120	Q3SYR8	Immunoglobulin J chain (Joining chain of multimeric IgA and IgM)	-0.298421	0.0275246		120	Q3SYR8	Immunoglobulin J chain (Joining chain of multimeric IgA and IgM)	0.682186	8.96554e-06
		121	Q3SYT3	Complement component 1, r subcomponent	-0.642085	0.0343755		121	Q3SYT3	Complement component 1, r subcomponent	NA	NA		121	Q3SYT3	Complement component 1, r subcomponent	NA	NA		121	Q3SYT3	Complement component 1, r subcomponent	-1.36356	0.000290581		121	Q3SYT3	Complement component 1, r subcomponent	NA	NA		121	Q3SYT3	Complement component 1, r subcomponent	NA	NA		121	Q3SYT3	Complement component 1, r subcomponent	NA	NA
		122	Q3T101	IGL@ protein	0.17789	0.121841		122	Q3T101	IGL@ protein	0.486186	7.51043e-06		122	Q3T101	IGL@ protein	0.486573	4.9343e-05		122	Q3T101	IGL@ protein	-0.248319	0.0130485		122	Q3T101	IGL@ protein	0.0599775	0.69459		122	Q3T101	IGL@ protein	0.0374368	0.751552		122	Q3T101	IGL@ protein	0.0378239	0.784987
		123	Q3ZBS7	Vitronectin	0.168078	0.000461187		123	Q3ZBS7	Vitronectin	0.0915765	0.0786326		123	Q3ZBS7	Vitronectin	-0.0379945	0.502805		123	Q3ZBS7	Vitronectin	0.149366	0.00239131		123	Q3ZBS7	Vitronectin	0.0728645	0.225503		123	Q3ZBS7	Vitronectin	0.218795	1.02572e-05		123	Q3ZBS7	Vitronectin	0.0892243	0.105262
		124	Q5EA67	Inter-alpha (Globulin) inhibitor H4 (Plasma Kallikrein-sensitive glycoprotein)	-0.137828	0.125371		124	Q5EA67	Inter-alpha (Globulin) inhibitor H4 (Plasma Kallikrein-sensitive glycoprotein)	-0.126943	0.167537		124	Q5EA67	Inter-alpha (Globulin) inhibitor H4 (Plasma Kallikrein-sensitive glycoprotein)	-0.0102644	0.900219		124	Q5EA67	Inter-alpha (Globulin) inhibitor H4 (Plasma Kallikrein-sensitive glycoprotein)	0.0164985	0.890655		124	Q5EA67	Inter-alpha (Globulin) inhibitor H4 (Plasma Kallikrein-sensitive glycoprotein)	0.0273839	0.79988		124	Q5EA67	Inter-alpha (Globulin) inhibitor H4 (Plasma Kallikrein-sensitive glycoprotein)	0.20979	0.0154506		124	Q5EA67	Inter-alpha (Globulin) inhibitor H4 (Plasma Kallikrein-sensitive glycoprotein)	0.326469	0.000231674
		125	Q5GN72	Alpha-1-acid glycoprotein	0.34791	5.48517e-06		125	Q5GN72	Alpha-1-acid glycoprotein	0.360397	9.14336e-09		125	Q5GN72	Alpha-1-acid glycoprotein	-0.167696	0.0122126		125	Q5GN72	Alpha-1-acid glycoprotein	0.0210298	0.831994		125	Q5GN72	Alpha-1-acid glycoprotein	0.0335171	0.699935		125	Q5GN72	Alpha-1-acid glycoprotein	0.423911	2.77631e-11		125	Q5GN72	Alpha-1-acid glycoprotein	-0.104182	0.142586
		126	Q5J801	Endopin 2B	0.147471	0.0108658		126	Q5J801	Endopin 2B	0.0655598	0.338097		126	Q5J801	Endopin 2B	-0.379535	2.74887e-09		126	Q5J801	Endopin 2B	0.238996	3.14394e-05		126	Q5J801	Endopin 2B	0.157085	0.0170169		126	Q5J801	Endopin 2B	0.432662	1.87473e-11		126	Q5J801	Endopin 2B	-0.0124331	0.848032
		127	Q6T182	Sex hormone-binding globulin	0.122289	0.221006		127	Q6T182	Sex hormone-binding globulin	-0.099003	0.327227		127	Q6T182	Sex hormone-binding globulin	-0.574613	1.99717e-10		127	Q6T182	Sex hormone-binding globulin	0.0538063	0.64744		127	Q6T182	Sex hormone-binding globulin	-0.167486	0.114247		127	Q6T182	Sex hormone-binding globulin	0.383689	1.28978e-05		127	Q6T182	Sex hormone-binding globulin	-0.0919209	0.391601
		128	V6F7X3	Apolipoprotein A-IV (Apolipoprotein A4)	0.0890247	0.12988		128	V6F7X3	Apolipoprotein A-IV (Apolipoprotein A4)	0.0194769	0.805321		128	V6F7X3	Apolipoprotein A-IV (Apolipoprotein A4)	-0.0133786	0.855361		128	V6F7X3	Apolipoprotein A-IV (Apolipoprotein A4)	0.0945613	0.130196		128	V6F7X3	Apolipoprotein A-IV (Apolipoprotein A4)	0.0250135	0.725299		128	V6F7X3	Apolipoprotein A-IV (Apolipoprotein A4)	0.117702	0.0471439		128	V6F7X3	Apolipoprotein A-IV (Apolipoprotein A4)	0.0848466	0.201955
		128	V6F9A2	Apolipoprotein A-I (Apolipoprotein A1)	-0.0797892	0.377756		128	V6F9A2	Apolipoprotein A-I (Apolipoprotein A1)	-0.048771	0.676378		128	V6F9A2	Apolipoprotein A-I (Apolipoprotein A1)	0.344601	2.77227e-05		128	V6F9A2	Apolipoprotein A-I (Apolipoprotein A1)	0.181506	0.0435865		128	V6F9A2	Apolipoprotein A-I (Apolipoprotein A1)	0.212524	0.0212488		128	V6F9A2	Apolipoprotein A-I (Apolipoprotein A1)	-0.357172	1.28978e-05		128	V6F9A2	Apolipoprotein A-I (Apolipoprotein A1)	0.0362007	0.744466
		130	V6F9A3	Apolipoprotein C-III (Apolipoprotein C3)	-0.288972	0.000932389		130	V6F9A3	Apolipoprotein C-III (Apolipoprotein C3)	0.0912861	0.498378		130	V6F9A3	Apolipoprotein C-III (Apolipoprotein C3)	0.439104	3.90903e-05		130	V6F9A3	Apolipoprotein C-III (Apolipoprotein C3)	0.190082	0.0467438		130	V6F9A3	Apolipoprotein C-III (Apolipoprotein C3)	0.57034	1.2457e-07		130	V6F9A3	Apolipoprotein C-III (Apolipoprotein C3)	-0.245636	0.00629524		130	V6F9A3	Apolipoprotein C-III (Apolipoprotein C3)	0.102183	0.487948

## Sheet: Table_S6.1-S6.7
	Table S6.1: List of differentially abundant significant proteins (p-value<0.05; log2Fold Change >0.2) identified in unvaccinated and vaccinated group before challenge (UVO vs V0)							Table S6.2: List of differentially abundant significant proteins (p-value<0.05; log2Fold Change >0.2) identified in unvaccinated and vaccinated group after challenge (UV1 vs V1)							Table S6.3: List of differentially abundant significant proteins (p-value<0.05; log2Fold Change >0.2) identified in unvaccinated and vaccinated group after recovery (UV2 vs V2)							Table S6.4: List of differentially abundant significant proteins (p-value<0.05; log2Fold Change >0.2) identified in unvaccinated group before and after challenge (UV0 vs UV1)							Table S6.5: List of differentially abundant significant proteins (p-value<0.05; log2Fold Change >0.2) identified in vaccinated group before challenge and after challenge (V0 vs V1)							Table S6.6: List of differentially abundant significant proteins (p-value<0.05; log2Fold Change >0.2) identified in unvaccinated group after challenge and after recovery (UV1 vs UV2)							Table S6.7: List of differentially abundant significant proteins (p-value<0.05; log2Fold Change >0.2) identified in vaccinated group after challenge and after recovery (V1 vs V2)
	Uniprot ID	Protein names	Gene Names	log2FC	adj.pvalue			Uniprot ID	Protein names	Gene Names	log2FC	adj.pvalue			Uniprot ID	Protein names	Gene Names	log2FC	adj.pvalue			Uniprot ID	Protein names	Gene Names	log2FC	adj.pvalue			Uniprot ID	Protein names	Gene.Names	log2FC	adj.pvalue			Uniprot ID	Protein names	Gene.Names	log2FC	adj.pvalue			Uniprot ID	Protein names	Gene.Names	log2FC	adj.pvalue
	B0JYQ0	Albumin	ALB	2.72141	1e-16			A0A3Q1M1Z4	Ig-like domain-containing protein	A0A3Q1M1Z4	2.25724	1e-15			A0A452DK44	Alpha-2-glycoprotein 1, zinc-binding	AZGP1	2.34396	1.42101e-08			F1MS32	Apolipoprotein D (Apo-D)	APOD	2.59199	6.9924e-07			D4QBB3	Hemoglobin beta	HBB	2.0121	3.52e-14			P01044	Kininogen-1 (Kininogen I) (Thiol proteinase inhibitor) [Cleaved into: Kininogen-1 heavy chain; Bradykinin (Kallidin I); Lysyl-bradykinin (Kallidin II); Kininogen-1 light chain]	KNG1	3.20759	8.63e-06			A0A6B9SEC1	Ig lamda chain variable region	A0A6B9SEC1_Ig	5.3982	1.47e-05
	F1MS32	Apolipoprotein D (Apo-D)	APOD	2.13585	1.06501e-05			B0JYQ0	Albumin	ALB	1.40016	1.4819e-09			B0JYQ0	Albumin	ALB	1.51632	1.35973e-07			F1MZ96	Ig-like domain-containing protein		1.43652	8.63318e-07			A0A3Q1MNN6	Alpha-2-macroglobulin	LOC506828	1.51406	2.96e-05			Q2HJF0	Serotransferrin-like	LOC525947	2.30075	6.39e-08			P01044	Kininogen-1 (Kininogen I) (Thiol proteinase inhibitor) [Cleaved into: Kininogen-1 heavy chain; Bradykinin (Kallidin I); Lysyl-bradykinin (Kallidin II); Kininogen-1 light chain]	KNG1	2.4983	6.3e-07
	A5D7Q2	Ig-like domain-containing protein	A5D7Q2	1.83844	2.19278e-06			A0A140T897	Albumin	ALB	1.36093	9.97536e-07			D4QBB3	Hemoglobin beta	HBB	1.44792	1e-16			Q29443	Serotransferrin (Transferrin) (Beta-1 metal-binding globulin) (Siderophilin)	TF	1.16275	1.62501e-05			A0A1K0FUD3	Globin C1	GLNC1	0.993128	1e-15			F1N102	Complement component C8 beta chain (Complement component 8 subunit beta)	C8B	2.02022	0.000165396			P17697	Clusterin (Glycoprotein III) (GpIII) [Cleaved into: Clusterin beta chain; Clusterin alpha chain]	CLU	1.74013	0.000159403
	P01045	Kininogen-2 (Kininogen II) (Thiol proteinase inhibitor) [Cleaved into: Kininogen-2 heavy chain; Bradykinin (Kallidin I); Lysyl-bradykinin (Kallidin II); Kininogen-2 light chain]	KNG2	0.92836	1.51713e-09			P01045	Kininogen-2 (Kininogen II) (Thiol proteinase inhibitor) [Cleaved into: Kininogen-2 heavy chain; Bradykinin (Kallidin I); Lysyl-bradykinin (Kallidin II); Kininogen-2 light chain]	KNG2	1.3495	1e-18			P17697	Clusterin (Glycoprotein III) (GpIII) [Cleaved into: Clusterin beta chain; Clusterin alpha chain]	CLU	1.13423	0.0226241			F1N3A1	Thrombospondin 1	THBS1	1.09481	0.000437082			D4QBB4	Globin A1 (Hemoglobin beta)	GLNA1	0.795411	1.29e-09			A0A6B9SCC1	Ig heavy chain variable region	A0A6B9SCC1_Ig	1.92582	1.63e-13			A0A452DK44	Alpha-2-glycoprotein 1, zinc-binding	AZGP1	1.14854	0.0247514
	A5D9D2	Complement component 4 binding protein, alpha chain	C4BPA	0.898432	7.98802e-08			A0A6B9SDY7	Ig lamda chain variable region	A0A6B9SDY7	1.23364	1e-14			A0A6B9SDY7	Ig lamda chain variable region	A0A6B9SDY7	1.10412	1e-16			Q2KIH5	Complement component 8, alpha polypeptide	C8A	0.94796	0.000328833			P23805	Conglutinin	CGN1	0.777913	1.39e-08			E1BI82	Inhibitor of carbonic anhydrase	INHCA	1.19608	2.88e-14			Q29443	Serotransferrin (Transferrin) (Beta-1 metal-binding globulin) (Siderophilin)	TF	0.994063	4.93e-06
	A0A3Q1M1Z4	Ig-like domain-containing protein	A0A3Q1M1Z4	0.884815	1e-17			A0A6B9SDW5	Ig heavy chain variable region	A0A6B9SDW5	1.16897	1e-15			G3N1U4	Endopin 1b	SERPINA3-3	0.780415	4.49165e-14			E1BH94	Peptidoglycan recognition protein 2	PGLYRP2	0.939195	2.86791e-06			E1BH94	Peptidoglycan recognition protein 2	PGLYRP2	0.708068	0.00806315			A0A6B9SDM9	Ig heavy chain variable region	A0A6B9SDM9_Ig	1.08311	1.71e-07			G3N1U4	Endopin 1b	SERPINA3-3	0.749007	1.06e-14
	E1B805	Complement C3	LOC528040	0.838496	2.26859e-05			K4JF16	Alpha-2-macroglobulin variant 23	A2M	1.15604	1e-14			K4JDR8	Alpha-2-macroglobulin variant 5	A2M	0.630199	1e-15			A6QNW7	CD5 molecule like (CD5L protein)	CD5L	0.898421	0.0092197			V6F9A3	Apolipoprotein C-III (Apolipoprotein C3)	ApoC3	0.57034	1.25e-07			A0A3Q1N461	Complement factor I	CFI	0.978222	1.03e-05			F1N0I3	Coagulation factor V	F5	0.717598	0.0148632
	K4JF16	Alpha-2-macroglobulin variant 23	A2M	0.826042	3.65309e-09			A0A6B9SF17	Ig heavy chain variable region	A0A6B9SF17	0.804518	3.34462e-06			P01045	Kininogen-2 (Kininogen II) (Thiol proteinase inhibitor) [Cleaved into: Kininogen-2 heavy chain; Bradykinin (Kallidin I); Lysyl-bradykinin (Kallidin II); Kininogen-2 light chain]	KNG2	0.619961	1.73828e-05			Q32T06	Endopin 2C		0.714996	0.000894886			E1BNR0	Apolipoprotein B	APOB	0.545464	0.000390256			F1N045	Complement C7	C7	0.951341	0.00427315			Q3SYR8	Immunoglobulin J chain (Joining chain of multimeric IgA and IgM)	IGJ	0.682186	8.97e-06
	F1N3A1	Thrombospondin 1	THBS1	0.747728	0.0138579			A0A3Q1NH68	Complement C8 gamma chain	C8G	0.76022	1.65146e-13			D4QBB4	Globin A1 (Hemoglobin beta)	HBB GLNA1	0.587005	2.84199e-07			D4QBB4	Globin A1 (Hemoglobin beta)	HBB GLNA1	0.648718	0.000355987			A0A3Q1NH68	Complement C8 gamma chain	C8G	0.533773	3.98e-08			F1MM86	Complement component C6	C6	0.934565	7.37e-12			F1MH40	Ig-like domain-containing protein	F1MH40_Ig	0.624326	0.000159403
	Q1RMN8	Immunoglobulin light chain, lambda gene cluster	IGL@	0.718759	9.76958e-11			E1B805	Complement C3	LOC528040	0.698027	0.0340907			E1B805	Complement C3	LOC528040	0.561521	0.0318593			G8JKW7	Endopin 2	SERPINA3-7	0.621034	1e-15			G3X6N3	Serotransferrin (Beta-1 metal-binding globulin) (Siderophilin)	TF	0.283804	0.00160463			F1N0I3	Coagulation factor V	F5	0.873767	0.0103366			G5E5T5	Ig-like domain-containing protein	G5E5T5_Ig	0.564012	5.3e-06
	A6QPQ2	Serpin A3-8	SERPINA3-8	0.669788	4.43159e-07			G3X6N3	Serotransferrin (Beta-1 metal-binding globulin) (Siderophilin)	TF	0.607011	9.54175e-13			A6QNW7	CD5 molecule like (CD5L protein)	CD5L	0.555272	0.0453812			Q3MHH8	Alpha-amylase (EC 3.2.1.1)	AMY2A	0.612665	1.47443e-07			K4JDR8	Alpha-2-macroglobulin variant 5	A2M	0.281769	3.52e-14			A0A140T897	Albumin	ALB	0.850129	0.000945311			Q3ZEJ6	Serpin A3-3 (Endopin-1B) (Muscle endopin-1B) (mEndopin-1B)	SERPINA3-3	0.558211	1.32e-07
	A0A6B9SDY7	Ig lamda chain variable region	A0A6B9SDY7	0.658398	7.08483e-09			D4QBB3	Hemoglobin beta	HBB	0.566081	0.0526056			A0A1K0FUD3	Globin C1	GLNC1	0.546183	6.82106e-11			A0A3Q1LUE9	Ig-like domain-containing protein		0.52504	8.9558e-14			G8JKW7	Endopin 2	SERPINA3-7	0.281668	7.07e-09			A0A6B9SDW5	Ig heavy chain variable region	A0A6B9SDW5_Ig	0.803412	7.28e-11			P28800	Alpha-2-antiplasmin (Alpha-2-AP) (Alpha-2-plasmin inhibitor) (Alpha-2-PI) (Serpin F2)	SERPINF2	0.534763	1e-17
	E1BI82	Inhibitor of carbonic anhydrase	INHCA	0.653564	0.000347412			A5D9D2	Complement component 4 binding protein, alpha chain	C4BPA	0.554337	0.000723824			E1BMJ0	Serpin family G member 1	SERPING1	0.521714	0.0352624			A6QPQ2	Serpin A3-8	SERPINA3-8	0.458419	8.58706e-05			F1N1I6	Gelsolin (ADF) (Actin-depolymerizing factor)	GSN	0.276753	0.0330956			A0A3Q1LXP4	Beta-2-glycoprotein 1 (Apolipoprotein H) (Beta-2-glycoprotein I)	APOH	0.7126	4.65e-10			Q1RMN8	Immunoglobulin light chain, lambda gene cluster	IGL_immunoglobulin	0.498104	0.000123069
	G3N3Q3	Ig-like domain-containing protein	G3N3Q3	0.620016	0.00283852			F1MM86	Complement component C6	C6	0.506667	0.000221221			F1MZ96	Ig-like domain-containing protein	F1MZ96	0.513394	0.0442528			A0A452DJK6	Serpin peptidase inhibitor, clade A (alpha-1 antiproteinase, antitrypsin), member 3	SERPINA3-1	0.416116	2.19558e-07			Q2HJF0	Serotransferrin-like	LOC525947	-0.346934	0.055018			P28800	Alpha-2-antiplasmin (Alpha-2-AP) (Alpha-2-plasmin inhibitor) (Alpha-2-PI) (Serpin F2)	SERPINF2	0.693232	1e-19			Q32T06	Endopin 2C	Endopin 2C	0.449735	0.0500649
	A0A452DJK6	Serpin peptidase inhibitor, clade A (alpha-1 antiproteinase, antitrypsin), member 3	SERPINA3-1	0.599692	5.37348e-14			Q3T101	IGL@ protein	IGL@	0.486186	7.51043e-06			Q3T101	IGL@ protein	IGL@	0.486573	4.9343e-05			A0A1K0FUD3	Globin C1	GLNC1	0.347319	0.00107367			A0A3Q1LXP4	Beta-2-glycoprotein 1 (Apolipoprotein H) (Beta-2-glycoprotein I)	APOH	-0.462036	0.00126114			B0JYN6	Alpha-2-HS-glycoprotein (Fetuin-A)	AHSG	0.674956	1.29e-05			Q2KIU3	Protein HP-25 homolog 2	HP-25 homolog 2	0.446395	0.0220257
	A0A3Q1MNN6	Alpha-2-macroglobulin	LOC506828	0.492656	0.0108658			G3N3Q3	Ig-like domain-containing protein	G3N3Q3	0.442911	0.0355547			Q05443	Lumican (Corneal keratan sulfate proteoglycan 37B core protein) (Keratan sulfate proteoglycan) (KSPG)	LUM LDC	0.473361	0.0261126			F6R4P6	Serpin family D member 1	SERPIND1	0.333401	3.17848e-05			F1MS32	Apolipoprotein D (Apo-D)	APOD	-0.485576	0.0572863			G3X6N3	Serotransferrin (Beta-1 metal-binding globulin) (Siderophilin)	TF	0.664448	2.88e-14			E1BMJ0	Serpin family G member 1	SERPING1	0.443446	0.0500453
	P19034	Apolipoprotein C-II (Apo-CII) (ApoC-II) (Apolipoprotein C2) [Cleaved into: Proapolipoprotein C-II (ProapoC-II)]	APOC2	0.448644	0.00262801			Q2KIX7	Protein HP-25 homolog 1	Q2KIX7	0.401909	1.77567e-06			Q3SYR8	Immunoglobulin J chain (Joining chain of multimeric IgA and IgM)	JCHAIN IGJ	0.450683	0.00339656			B0JYN6	Alpha-2-HS-glycoprotein (Fetuin-A)	AHSG	0.332912	0.042688			Q1RMN8	Immunoglobulin light chain, lambda gene cluster	IGL_immunoglobulin	-0.519158	3.13e-05			A0A3Q1M1Z4	Ig-like domain-containing protein	A0A3Q1M1Z4_Ig	0.658282	1e-17			Q09TE3	Insulin-like growth factor binding protein acid labile subunit	IGFALS	0.41555	7.31e-06
	G3N1U4	Endopin 1b	SERPINA3-3	0.445842	1.11683e-07			A0A6B9SF49	Ig lamda chain variable region	A0A6B9SF49	0.390233	0.000485702			V6F9A3	Apolipoprotein C-III (Apolipoprotein C3)	ApoC3 BOS_14347	0.439104	3.90903e-05			Q2KIW1	Paraoxonase (EC 3.1.1.2)	PON1	0.29051	5.37348e-14			A0A3Q1M032	Ig-like domain-containing protein	A0A3Q1M032_Ig	-0.560273	5.17e-07			A0A6B9SCN1	Ig heavy chain variable region	A0A6B9SCN1_Ig	0.620497	1e-16			P06868	Plasminogen (EC 3.4.21.7) [Cleaved into: Plasmin heavy chain A; Activation peptide; Plasmin heavy chain A, short form; Plasmin light chain B]	PLG	0.410612	0.000284709
	A5PK72	Ig-like domain-containing protein	A5PK72	0.416866	0.000428051			I7CT57	Vitamin D-binding protein (Gc-globulin) (Group-specific component)	I7CT57	0.388066	0.0365154			A0A3Q1M3L6	Ig-like domain-containing protein	A0A3Q1M3L6	0.422889	0.000229559			F1MDT8	[histone H3]-lysine(36) N-trimethyltransferase (EC 2.1.1.359) (SET domain-containing protein 2)	SETD2	0.271062	0.00239131			A5D9D2	Complement component 4 binding protein, alpha chain	C4BPA	-0.622283	0.000419836			P01045	Kininogen-2 (Kininogen II) (Thiol proteinase inhibitor) [Cleaved into: Kininogen-2 heavy chain; Bradykinin (Kallidin I); Lysyl-bradykinin (Kallidin II); Kininogen-2 light chain]	KNG2	0.607362	1.15e-13			F1MY85	Complement C5	C5	0.360114	3.69e-09
	A0A452DI66	Prothrombin (EC 3.4.21.5) (Coagulation factor II)	F2	0.412274	0.0124449			Q5GN72	Alpha-1-acid glycoprotein	agp AGP ORM1	0.360397	9.14336e-09			A0A3Q1MJT2	Alpha-1-B glycoprotein	A1BG	0.358555	6.59772e-10			P81644	Apolipoprotein A-II (Apo-AII) (ApoA-II) (Antimicrobial peptide BAMP-1) (Apolipoprotein A2) [Cleaved into: Proapolipoprotein A-II (ProapoA-II); Truncated apolipoprotein A-II (Apolipoprotein A-II(1-76))]	APOA2	0.257406	0.000265894			F1N0I3	Coagulation factor V	F5	-0.693208	0.0108079			A0A6B9SBF3	Ig heavy chain variable region	A0A6B9SBF3_Ig	0.605877	1e-17			B0JYN6	Alpha-2-HS-glycoprotein (Fetuin-A)	AHSG	0.34797	0.0332818
	E1BH94	Peptidoglycan recognition protein 2	PGLYRP2	0.402215	0.0068249			Q3SYR0	Thyroxine-binding globulin (Serpin A7) (T4-binding globulin)	SERPINA7	0.354582	0.0024712			V6F9A2	Apolipoprotein A-I (Apolipoprotein A1)	APOA1 BOS_14342	0.344601	2.77227e-05			P06868	Plasminogen (EC 3.4.21.7) [Cleaved into: Plasmin heavy chain A; Activation peptide; Plasmin heavy chain A, short form; Plasmin light chain B]	PLG	-0.253673	0.00713351			Q29443	Serotransferrin (Transferrin) (Beta-1 metal-binding globulin) (Siderophilin)	TF	-0.698101	0.00433815			G8JKW7	Endopin 2	SERPINA3-7	0.582684	1e-15			A0A6B9SDY7	Ig lamda chain variable region	A0A6B9SDY7_Ig	0.347326	0.00279767
	G8JKW7	Endopin 2	SERPINA3-7	0.391632	1e-15			A0A6B9SCC1	Ig heavy chain variable region		0.352942	0.0479053			G3N0V0	Ig-like domain-containing protein	G3N0V0	0.33021	1.35973e-07			Q2HJF0	Serotransferrin-like	LOC525947	-0.271237	0.0509072			P19034	Apolipoprotein C-II (Apo-CII) (ApoC-II) (Apolipoprotein C2) [Cleaved into: Proapolipoprotein C-II (ProapoC-II)]	APOC2	-0.740468	5.17e-07			P17697	Clusterin (Glycoprotein III) (GpIII) [Cleaved into: Clusterin beta chain; Clusterin alpha chain]	CLU	0.544588	0.0007811			Q5EA67	Inter-alpha (Globulin) inhibitor H4 (Plasma Kallikrein-sensitive glycoprotein)	ITIH4	0.326469	0.000231674
	A0A3Q1LXP4	Beta-2-glycoprotein 1 (Apolipoprotein H) (Beta-2-glycoprotein I)	APOH	0.361567	0.000922363			A4IFI0	IGLL1 protein	IGLL1	0.351157	0.035324			K4JF16	Alpha-2-macroglobulin variant 23	A2M	0.300908	0.0231164			P28800	Alpha-2-antiplasmin (Alpha-2-AP) (Alpha-2-plasmin inhibitor) (Alpha-2-PI) (Serpin F2)	SERPINF2 PLI	-0.280557	2.42673e-08			P17697	Clusterin (Glycoprotein III) (GpIII) [Cleaved into: Clusterin beta chain; Clusterin alpha chain]	CLU	-0.993393	0.00138094			A0A3Q1M032	Ig-like domain-containing protein	A0A3Q1M032_Ig	0.540762	0.000411783			A6QM09	Ig-like domain-containing protein	A6QM09_Ig	0.302599	0.00320986
	Q5GN72	Alpha-1-acid glycoprotein	agp AGP ORM1	0.34791	5.48517e-06			G3N0V0	Ig-like domain-containing protein	G3N0V0	0.311907	4.1857e-07			P06868	Plasminogen (EC 3.4.21.7) [Cleaved into: Plasmin heavy chain A; Activation peptide; Plasmin heavy chain A, short form; Plasmin light chain B]	PLG	0.296374	0.00378508			P01017	Angiotensinogen (Serpin A8) [Cleaved into: Angiotensin-1 (Angiotensin 1-10) (Angiotensin I) (Ang I); Angiotensin-2 (Angiotensin 1-8) (Angiotensin II) (Ang II); Angiotensin-3 (Angiotensin 2-8) (Angiotensin III) (Ang III) (Des-Asp[1]-angiotensin II); Angiotensin-4 (Angiotensin 3-8) (Angiotensin IV) (Ang IV); Angiotensin 1-9; Angiotensin 1-7; Angiotensin 1-5; Angiotensin 1-4]	AGT SERPINA8	-0.284087	0.0118971			B0JYQ0	Albumin	ALB	-1.14785	0.000351204			A0A3Q1NH68	Complement C8 gamma chain	C8G	0.534177	4.65e-10			Q29437	Primary amine oxidase, liver isozyme (EC 1.4.3.21) (Amine oxidase [copper-containing]) (Copper amine oxidase) (Serum amine oxidase) (SAO)	Q29437	0.285402	2.1e-06
	G3N0V0	Ig-like domain-containing protein	G3N0V0	0.328079	6.75516e-08			F1N1I6	Gelsolin (ADF) (Actin-depolymerizing factor)	GSN	0.298451	0.0157599			Q1RMN8	Immunoglobulin light chain, lambda gene cluster	IGL@	0.290032	0.0303951			F1MM86	Complement component C6	C6	-0.309399	0.0130971			A5D7Q2	Ig-like domain-containing protein	A5D7Q2_Ig	-1.44522	0.000419836			F1MMK9	Protein AMBP	KIF12	0.509817	7.22e-05			A0A6B9SCN1	Ig heavy chain variable region	A0A6B9SCN1_Ig	0.283615	2.38e-06
	Q3MHH8	Alpha-amylase (EC 3.2.1.1)	AMY2A	0.312056	0.00625273			G3N1U4	Endopin 1b	SERPINA3-3	0.294354	0.000267001			P34955	Alpha-1-antiproteinase (Alpha-1-antitrypsin) (Alpha-1-proteinase inhibitor) (Serpin A1)	SERPINA1 PI	0.264928	3.16574e-05			A0A3Q1NH68	Complement C8 gamma chain	C8G	-0.310295	2.86791e-06										F1MY85	Complement C5	C5	0.507328	6.68e-12			K4JDR8	Alpha-2-macroglobulin variant 5	A2M	0.258042	2.87e-07
	F1MM86	Complement component C6	C6	0.292829	0.031217			F1MMK9	Protein AMBP	KIF12	0.258041	0.0280373			A0A3Q1LPG0	Ig-like domain-containing protein	A0A3Q1LPG0	-0.276363	0.00751519			P01045	Kininogen-2 (Kininogen II) (Thiol proteinase inhibitor) [Cleaved into: Kininogen-2 heavy chain; Bradykinin (Kallidin I); Lysyl-bradykinin (Kallidin II); Kininogen-2 light chain]	KNG2	-0.359004	7.64637e-06										A5D9D2	Complement component 4 binding protein, alpha chain	C4BPA	0.495442	0.000805496			P19034	Apolipoprotein C-II (Apo-CII) (ApoC-II) (Apolipoprotein C2) [Cleaved into: Proapolipoprotein C-II (ProapoC-II)]	APOC2	-0.250711	0.0332818
	P81644	Apolipoprotein A-II (Apo-AII) (ApoA-II) (Antimicrobial peptide BAMP-1) (Apolipoprotein A2) [Cleaved into: Proapolipoprotein A-II (ProapoA-II); Truncated apolipoprotein A-II (Apolipoprotein A-II(1-76))]	APOA2	0.25088	0.000370828			Q3MHH8	Alpha-amylase (EC 3.2.1.1)	AMY2A	-0.270309	0.0500606			A0A3Q1NH68	Complement C8 gamma chain	C8G	-0.281605	0.0143555			A0A3Q1M032	Ig-like domain-containing protein		-0.361814	0.0135996										A4IFI0	IGLL1 protein	IGLL1	0.482498	0.0108227			G3X6N3	Serotransferrin (Beta-1 metal-binding globulin) (Siderophilin)	TF	-0.281403	0.00135133
	A0A3Q1NJR8	Antithrombin-III (Serpin C1)	SERPINC1	-0.274026	0.016813			Q3ZEJ6	Serpin A3-3 (Endopin-1B) (Muscle endopin-1B) (mEndopin-1B)	SERPINA3-3	-0.338949	0.000694243			A0A3Q1NJR8	Antithrombin-III (Serpin C1)	SERPINC1	-0.317294	0.0120212			Q2KIU3	Protein HP-25 homolog 2		-0.380459	0.0371937										A0A6B9SDY7	Ig lamda chain variable region	A0A6B9SDY7_Ig	0.476848	0.000285474			A0A6B9SDW5	Ig heavy chain variable region	A0A6B9SDW5_Ig	-0.337946	0.0220486
	A0A3Q1M032	Ig-like domain-containing protein	A0A3Q1M032	-0.276193	0.0490917			P23805	Conglutinin	CGN1	-0.366636	0.0221074			G3X6N3	Serotransferrin (Beta-1 metal-binding globulin) (Siderophilin)	TF	-0.33884	0.000107779			G3X6N3	Serotransferrin (Beta-1 metal-binding globulin) (Siderophilin)	TF	-0.431999	1.55229e-07										A6QM09	Ig-like domain-containing protein	A6QM09_Ig	0.466462	8.52e-06			Q95121	Pigment epithelium-derived factor (PEDF) (Serpin F1)	SERPINF1	-0.35966	0.0123585
	V6F9A3	Apolipoprotein C-III (Apolipoprotein C3)	ApoC3 BOS_14347	-0.288972	0.000932389			F6R4P6	Serpin family D member 1	SERPIND1	-0.371032	1.77567e-06			A0A6B9SCN1	Ig heavy chain variable region	A0A6B9SCN1	-0.366976	1.80883e-08			Q2KIX7	Protein HP-25 homolog 1		-0.44203	5.41512e-08										A0A6B9SF49	Ig lamda chain variable region	A0A6B9SF49_Ig	0.461653	6.42e-05			F1MJK3	Pregnancy zone protein	LOC506828	-0.383517	0.0414392
	Q3MHN5	Vitamin D-binding protein (DBP) (VDB) (Gc-globulin) (Group-specific component)	GC	-0.360126	3.31018e-05			B0JYP6	IGK protein	IGK	-0.391364	0.00813026			Q5J801	Endopin 2B	Q5J801	-0.379535	2.74887e-09			P17697	Clusterin (Glycoprotein III) (GpIII) [Cleaved into: Clusterin beta chain; Clusterin alpha chain]	CLU	-0.605668	0.000146913										Q5J801	Endopin 2B	Endopin 2B	0.432662	1.87e-11			P23805	Conglutinin	CGN1	-0.38483	0.0234897
	F1MJK3	Pregnancy zone protein	LOC506828	-0.393798	0.0220041			Q3MHN5	Vitamin D-binding protein (DBP) (VDB) (Gc-globulin) (Group-specific component)	GC	-0.417348	0.000279975			F1MKS5	Histidine-rich glycoprotein (Histidine-proline-rich glycoprotein)	HRG	-0.427768	6.75526e-06			A0A3Q1N461	Complement factor I	CFI	-0.653856	0.000437082										F1MVK1	Uncharacterized protein	LOC107131209	0.425003	5.26e-05			F1MMK9	Protein AMBP	KIF12	-0.386367	0.000893921
	Q2HJF0	Serotransferrin-like	LOC525947	-0.415289	0.00316114			A0A3Q1M564	Adiponectin, C1Q and collagen domain containing	ADIPOQ	-0.458234	2.2809e-06			F1MJ12	Complement C1s	C1S	-0.452992	0.030958			B0JYP6	IGK protein	IGK	-0.720559	3.89491e-06										Q5GN72	Alpha-1-acid glycoprotein	AGP	0.423911	2.78e-11			G3N0S9	Sushi domain-containing protein	G3N0S9	-0.410232	0.0211096
	G5E5T5	Ig-like domain-containing protein	G5E5T5	-0.525202	9.45079e-05			A0A3Q1M032	Ig-like domain-containing protein	A0A3Q1M032	-0.474652	0.000112216			A0A6B9SF17	Ig heavy chain variable region	A0A6B9SF17	-0.475829	0.00751519			A0A6B9SDY7	Ig lamda chain variable region		-0.780786	4.3861e-12										Q09TE3	Insulin-like growth factor binding protein acid labile subunit	Q09TE3	0.413644	8.55e-06			E1BNR0	Apolipoprotein B	APOB	-0.439736	0.000893921
	A0A3Q1LPG0	Ig-like domain-containing protein	A0A3Q1LPG0	-0.539585	2.80427e-08			E1BMJ0	Serpin family G member 1	SERPING1	-0.47809	0.0119007			G8JKW7	Endopin 2	SERPINA3-7	-0.493532	1e-15			F1N102	Complement component C8 beta chain (Complement component 8 subunit beta)	C8B	-0.828121	0.034535										E1BNR0	Apolipoprotein B	APOB	0.408211	0.0114696			A0A452DI66	Prothrombin (EC 3.4.21.5) (Coagulation factor II)	F2	-0.44061	0.0310993
	A0A3Q1N461	Complement factor I	CFI	-0.550201	0.000375499			Q2HJF0	Serotransferrin-like	LOC525947	-0.490987	0.00478483			F1MVK1	Uncharacterized protein	LOC107131209	-0.536275	4.12501e-06			E1BI82	Inhibitor of carbonic anhydrase	INHCA	-0.955288	6.29465e-13										Q2KIF2	Leucine-rich alpha-2-glycoprotein 1	LRG1	0.404238	1.84e-06			A4IFI0	IGLL1 protein	IGLL1	-0.449369	0.0164456
	Q3SYR8	Immunoglobulin J chain (Joining chain of multimeric IgA and IgM)	JCHAIN IGJ	-0.574404	0.000210391			Q3SYR8	Immunoglobulin J chain (Joining chain of multimeric IgA and IgM)	JCHAIN IGJ	-0.529924	0.000104928			F1MJK3	Pregnancy zone protein	LOC506828	-0.542619	0.00155804			A0A140T897	Albumin	ALB	-1.06901	6.43039e-05										E1B805	Complement C3	LOC528040	0.404099	0.0153324			K4JF16	Alpha-2-macroglobulin variant 23	A2M	-0.458921	0.0009091
	Q3SYT3	Complement component 1, r subcomponent	C1R	-0.642085	0.0343755			A0A3Q1LPG0	Ig-like domain-containing protein	A0A3Q1LPG0	-0.556786	1.4819e-09			B0JYN6	Alpha-2-HS-glycoprotein (Fetuin-A)	AHSG	-0.565992	0.000227488			A0A3Q1M1Z4	Ig-like domain-containing protein		-1.19128	1e-18										K4JF16	Alpha-2-macroglobulin variant 23	A2M	0.396211	0.000933215			A0A3Q1NH68	Complement C8 gamma chain	C8G	-0.507647	4.28e-05
	D4QBB4	Globin A1 (Hemoglobin beta)	HBB GLNA1	-1.00294	7.4782e-11			A0A3Q1LUE9	Ig-like domain-containing protein	A0A3Q1LUE9	-0.571322	1e-16			Q6T182	Sex hormone-binding globulin	SHBG	-0.574613	1.99717e-10			A0A6B9SDW5	Ig heavy chain variable region		-1.21412	1e-17										I7CT57	Vitamin D-binding protein (Gc-globulin) (Group-specific component)	I7CT57	0.389	0.0272161			A0A3Q1LUE9	Ig-like domain-containing protein	A0A3Q1LUE9_Ig	-0.593869	1e-16
	D4QBB3	Hemoglobin beta	HBB	-1.08168	0.000113917			G5E5T5	Ig-like domain-containing protein	G5E5T5	-0.767905	8.06828e-08			A4IFI0	IGLL1 protein	IGLL1	-0.58071	0.00436405			Q58D62	Fetuin-B	FETUB	-1.36356	0.000290581										A6QPQ2	Serpin A3-8	SERPINA3-8	0.3881	0.000897181			A0A1K0FUD3	Globin C1	GLNC1	-0.743072	1e-16
	B0JYP6	IGK protein	IGK	-1.25173	1e-16			F1MZ96	Ig-like domain-containing protein	F1MZ96	-0.849778	0.00562895			A0A452DI66	Prothrombin (EC 3.4.21.5) (Coagulation factor II)	F2	-0.612241	0.00297271			A0A6B9SF17	Ig heavy chain variable region		-1.50871	1e-16										Q6T182	Sex hormone-binding globulin	SHBG	0.383689	1.29e-05			F1N3A1	Thrombospondin 1	THBS1	-0.905763	0.0104023
	P23805	Conglutinin	CGN1	-1.28384	1e-18			Q2KIH5	Complement component 8, alpha polypeptide	Q2KIH5	-0.854513	0.00452263			F1MMK9	Protein AMBP	KIF12	-0.638144	8.00752e-07			P01044	Kininogen-1 (Kininogen I) (Thiol proteinase inhibitor) [Cleaved into: Kininogen-1 heavy chain; Bradykinin (Kallidin I); Lysyl-bradykinin (Kallidin II); Kininogen-1 light chain]	KNG1	-4.70206	3.17031e-06										Q1RMN8	Immunoglobulin light chain, lambda gene cluster	IGL_Immunoglobulin	0.374911	0.00169602			A0A6B9SF17	Ig heavy chain variable region	A0A6B9SF17_Ig	-0.934596	3.52e-05
	A0A1K0FUD3	Globin C1	GLNC1	-1.5201	1e-17			D4QBB4	Globin A1 (Hemoglobin beta)	HBB GLNA1	-0.856251	5.55553e-08			E1BNR0	Apolipoprotein B	APOB	-0.641706	9.19796e-05																	Q2KIT0	Protein HP-20 homolog	HP-20 homolog	0.370662	1.43e-05			D4QBB4	Globin A1 (Hemoglobin beta)	GLNA1	-0.942672	1.24e-12
	F1MLW8	Ig-like domain-containing protein	LOC100847119	-1.52644	3.65002e-08			A0A1K0FUD3	Globin C1	GLNC1	-0.874289	1e-17			Q3MHN5	Vitamin D-binding protein (DBP) (VDB) (Gc-globulin) (Group-specific component)	GC	-0.688289	3.07827e-10																	Q2KIX7	HP-25 homolog	HP-25 homolog	0.351663	1.13e-05			E1BH94	Peptidoglycan recognition protein 2	PGLYRP2	-0.973434	4.28e-05
	P01044	Kininogen-1 (Kininogen I) (Thiol proteinase inhibitor) [Cleaved into: Kininogen-1 heavy chain; Bradykinin (Kallidin I); Lysyl-bradykinin (Kallidin II); Kininogen-1 light chain]	KNG1	-3.73137	3.49583e-05			F1MH40	Ig-like domain-containing protein	F1MH40	-0.911508	0.000388276			A0A3Q1LXP4	Beta-2-glycoprotein 1 (Apolipoprotein H) (Beta-2-glycoprotein I)	APOH	-0.786504	1.09808e-09																	B0JYQ0	Albumin	ALB	0.348231	0.000427312			F1MM86	Complement component C6	C6	-0.997654	0.000231674
								F1MS32	Apolipoprotein D (Apo-D)	APOD	-0.941716	0.000808112			A0A6B9SBF3	Ig heavy chain variable region	A0A6B9SBF3	-0.801395	1e-17																	Q3SYR0	Thyroxine-binding globulin (Serpin A7) (T4-binding globulin)	SERPINA7	0.348177	0.0257587			A5D7Q2	Ig-like domain-containing protein	A5D7Q2_Ig	-1.21721	0.000423557
								Q32T06	Endopin 2C	Q32T06	-0.964173	4.16998e-05			Q95121	Pigment epithelium-derived factor (PEDF) (Serpin F1)	SERPINF1 PEDF	-0.808512	1.58616e-07																	Q95121	Pigment epithelium-derived factor (PEDF) (Serpin F1)	SERPINF1	0.345978	0.0153324			A0A3Q1M1Z4	Ig-like domain-containing protein	A0A3Q1M1Z4_Ig	-1.41059	1e-15
								F1MLW8	Ig-like domain-containing protein	LOC100847119	-1.40143	3.14808e-07			A0A6B9SDM9	Ig heavy chain variable region	A0A6B9SDM9	-0.936198	2.38379e-05																	A0A6B9SF17	Ig heavy chain variable region	A0A6B9SF17_Ig	0.345751	0.0022014			D4QBB3	Hemoglobin beta	HBB	-1.50175	6.13e-09
								Q29443	Serotransferrin (Transferrin) (Beta-1 metal-binding globulin) (Siderophilin)	TF	-1.78846	2.73725e-08			A0A3Q1M032	Ig-like domain-containing protein	A0A3Q1M032	-0.988313	3.22931e-12																	P06868	Plasminogen (EC 3.4.21.7) [Cleaved into: Plasmin heavy chain A; Activation peptide; Plasmin heavy chain A, short form; Plasmin light chain B]	PLG	0.337612	0.000574577
															A0A3Q1LUE9	Ig-like domain-containing protein	A0A3Q1LUE9	-1.01386	1e-18																	Q3MHN5	Vitamin D-binding protein (DBP) (VDB) (Gc-globulin) (Group-specific component)	GC	0.307573	0.0170916
															A0A3Q1N461	Complement factor I	CFI	-1.04104	6.71854e-06																	F1N1I6	Gelsolin (ADF) (Actin-depolymerizing factor)	GSN	0.303814	0.0275246
															E1BH94	Peptidoglycan recognition protein 2	PGLYRP2	-1.14896	0.000700668																	Q28085	Complement factor H (H factor 1)	CFH	0.299602	0.00542648
															A0A6B9SCC1	Ig heavy chain variable region	A0A6B9SCC1	-1.39851	5.12705e-08																	G3N1U4	Endopin 1b	SERPINA3-3	0.262947	0.00236076
															F1MM86	Complement component C6	C6	-1.42555	6.17014e-08																	F1MKS5	Histidine-rich glycoprotein (Histidine-proline-rich glycoprotein)	HRG	0.254357	0.00811316
															P01030	Complement C4 [Cleaved into: Complement C4 alpha chain; C4a anaphylatoxin; Complement C4 gamma chain]	C4	-1.45589	0.00436405																	P81187	Complement factor B (EC 3.4.21.47) (C3/C5 convertase) (EC-VMFB) [Cleaved into: Complement factor B Ba fragment; Complement factor B Bb fragment]	CFB	0.254301	0.00235821
															A5D7Q2	Ig-like domain-containing protein	A5D7Q2	-1.60089	0.000316601																	A0A3Q1M564	Adiponectin, C1Q and collagen domain containing	ADIPOQ	-0.286575	0.00452383
															F1MLW8	Ig-like domain-containing protein	LOC100847119	-1.605	4.71317e-09																	Q3SYR8	Immunoglobulin J chain (Joining chain of multimeric IgA and IgM)	IGJ	-0.298421	0.0275246
															Q2HJF0	Serotransferrin-like	LOC525947	-2.97766	6.59772e-10																	P19034	Apolipoprotein C-II (Apo-CII) (ApoC-II) (Apolipoprotein C2) [Cleaved into: Proapolipoprotein C-II (ProapoC-II)]	APOC2	-0.354819	0.000409205
																																				V6F9A2	Apolipoprotein A-I (Apolipoprotein A1)	APOA1	-0.357172	1.29e-05
																																				K4JDR8	Alpha-2-macroglobulin variant 5	A2M	-0.480011	1e-14
																																				G3N0S9	Sushi domain-containing protein	G3N0S9	-0.535658	7.09e-05
																																				E1BMJ0	Serpin family G member 1	SERPING1	-0.556358	0.00666634
																																				P23805	Conglutinin	CGN1	-0.801259	1.79e-09
																																				F1MZ96	Ig-like domain-containing protein	F1MZ96_Ig	-1.28308	2.39e-06
																																				Q32T06	Endopin 2C	Endopin 2C	-1.61867	0.00621293
																																				A0A1K0FUD3	Globin C1	GLNC1	-2.16354	1e-18
																																				D4QBB4	Globin A1 (Hemoglobin beta)	GLNA1	-2.38593	1e-15

## Sheet: Table_S7.1-S7.3
	Table S7.1: Identified functional pathways and associated genes in post-vaccination (UV0 vs V0) group								Table S7.2: Identified functional pathways and associated genes in post-challenge (UV1 vs V1) group								Table S7.3: Identified functional pathways and associated genes in post-recovery (UV2 vs V2) group
	Cluster	ID	Description	p.adjust	qvalue	geneID	Count		Cluster	ID	Description	p.adjust	qvalue	geneID	Count		Cluster	ID	Description	p.adjust	qvalue	geneID	Count
	UV0 vs V0	GO:0006956	complement activation	2.40469e-10	1.71611e-10	C4BPA/C6/C3/SERPING1/CFH/C7/C5/C1S/CFB	9		UV1 vs V1	GO:0006956	complement activation	1.49061e-08	1.06377e-08	C6/C4BPA/SERPING1/CFH/CFB/C1S/C3/C5	8		UV2 vs V2	GO:0006956	complement activation	1.55557e-10	1.10839e-10	SERPING1/C3/CFH/CFB/C4BPA/C5/C1S/C6/C4A	9
	UV0 vs V0	GO:0006959	humoral immune response	6.17702e-08	4.40822e-08	C4BPA/C6/C3/SERPING1/CFH/C7/C5/C1S/CFB	9		UV1 vs V1	GO:0010951	negative regulation of endopeptidase activity	5.72524e-08	4.08581e-08	SERPINA3-3/SERPINA7/AMBP/ITIH2/FETUB/ITIH1/ITIH4/SERPINA3-7/AGT/C3	10		UV2 vs V2	GO:0010951	negative regulation of endopeptidase activity	3.14887e-08	2.24367e-08	SERPINA3-3/C3/ITIH4/SERPINA7/AGT/FETUB/ITIH2/ITIH1/SERPINA3-7/AMBP	10
	UV0 vs V0	GO:0010951	negative regulation of endopeptidase activity	6.17702e-08	4.40822e-08	SERPINA3-7/SERPINA3-3/FETUB/C3/ITIH4/ITIH1/SERPINA7/AGT/ITIH2/AMBP	10		UV1 vs V1	GO:0030162	regulation of proteolysis	5.72524e-08	4.08581e-08	F3/SERPINA3-3/SERPINA7/AMBP/ITIH2/FETUB/SERPINF2/ITIH1/ITIH4/SERPINA3-7/CLEC3B/AGT/C3/CLU	14		UV2 vs V2	GO:0006959	humoral immune response	3.14887e-08	2.24367e-08	SERPING1/C3/CFH/CFB/C4BPA/C5/C1S/C6/C4A	9
	UV0 vs V0	GO:0030162	regulation of proteolysis	6.17702e-08	4.40822e-08	SERPINA3-7/SERPINA3-3/SERPINF2/FETUB/C3/CLU/ITIH4/F3/ITIH1/SERPINA7/AGT/ITIH2/AMBP/CLEC3B	14		UV1 vs V1	GO:0010466	negative regulation of peptidase activity	5.72524e-08	4.08581e-08	SERPINA3-3/SERPINA7/AMBP/ITIH2/FETUB/ITIH1/ITIH4/SERPINA3-7/AGT/C3	10		UV2 vs V2	GO:0030162	regulation of proteolysis	3.14887e-08	2.24367e-08	CLU/SERPINA3-3/C3/CLEC3B/ITIH4/SERPINA7/AGT/FETUB/ITIH2/ITIH1/SERPINF2/F3/SERPINA3-7/AMBP	14
	UV0 vs V0	GO:0051346	negative regulation of hydrolase activity	6.35125e-08	4.53256e-08	SERPINA3-7/SERPINA3-3/FETUB/C3/ITIH4/ITIH1/SERPINA7/AGT/APOA1/ITIH2/AMBP	11		UV1 vs V1	GO:0051346	negative regulation of hydrolase activity	5.72524e-08	4.08581e-08	SERPINA3-3/SERPINA7/AMBP/ITIH2/FETUB/ITIH1/ITIH4/SERPINA3-7/APOA1/AGT/C3	11		UV2 vs V2	GO:0051346	negative regulation of hydrolase activity	3.33806e-08	2.37848e-08	SERPINA3-3/APOA1/C3/ITIH4/SERPINA7/AGT/FETUB/ITIH2/ITIH1/SERPINA3-7/AMBP	11
	UV0 vs V0	GO:0006952	defense response	8.44345e-08	6.02566e-08	KNG1/C4BPA/APOD/APOA2/SERPINF2/F2/C6/C3/HRG/ITIH4/F3/CFH/APOA1/ADIPOQ/C7/C5/AHSG/C1S/CFB	19		UV1 vs V1	GO:0045861	negative regulation of proteolysis	5.72524e-08	4.08581e-08	SERPINA3-3/SERPINA7/AMBP/ITIH2/FETUB/SERPINF2/ITIH1/ITIH4/SERPINA3-7/AGT/C3	11		UV2 vs V2	GO:0006952	defense response	3.33806e-08	2.37848e-08	KNG1/APOA1/C3/CFH/CFB/ITIH4/ADIPOQ/APOA2/C4BPA/C5/SERPINF2/F3/APOD/HRG/C1S/AHSG/F2/C6/C4A	19
	UV0 vs V0	GO:0006508	proteolysis	2.71392e-07	1.93678e-07	SERPINA3-7/SERPINA3-3/SERPINF2/F2/FETUB/C3/CLU/ITIH4/F3/ITIH1/PLG/SERPINA7/AGT/C1S/ITIH2/AMBP/F10/CFB/CLEC3B	19		UV1 vs V1	GO:0006508	proteolysis	2.26758e-07	1.61825e-07	F3/SERPINA3-3/SERPINA7/AMBP/ITIH2/FETUB/PLG/SERPINF2/ITIH1/ITIH4/CFB/SERPINA3-7/C1S/F2/CLEC3B/AGT/F10/C3/CLU	19		UV2 vs V2	GO:0002252	immune effector process	1.82786e-07	1.30241e-07	CLU/SERPING1/APOA1/C3/CFH/CFB/APOA2/C4BPA/C5/C1S/C6/C4A	12
	UV0 vs V0	GO:0006958	complement activation, classical pathway	2.71392e-07	1.93678e-07	C4BPA/C6/C3/C7/C5/C1S	6		UV1 vs V1	GO:0006952	defense response	3.58369e-07	2.5575e-07	KNG1/F3/ADIPOQ/C6/C4BPA/APOD/HRG/CFH/SERPINF2/AHSG/ITIH4/CFB/APOA2/C1S/F2/APOA1/C3/C5	18		UV2 vs V2	GO:0006958	complement activation, classical pathway	2.1723e-07	1.54783e-07	C3/C4BPA/C5/C1S/C6/C4A	6
	UV0 vs V0	GO:0002252	immune effector process	2.71392e-07	1.93678e-07	C4BPA/APOA2/C6/C3/CLU/SERPING1/CFH/APOA1/C7/C5/C1S/CFB	12		UV1 vs V1	GO:0006959	humoral immune response	4.31241e-07	3.07755e-07	C6/C4BPA/SERPING1/CFH/CFB/C1S/C3/C5	8		UV2 vs V2	GO:0006508	proteolysis	6.43819e-07	4.58743e-07	CLU/SERPINA3-3/PLG/C3/CLEC3B/CFB/ITIH4/SERPINA7/AGT/FETUB/ITIH2/ITIH1/SERPINF2/F3/C1S/SERPINA3-7/F2/AMBP	18
	UV0 vs V0	GO:0030193	regulation of blood coagulation	9.02249e-07	6.43889e-07	SERPINF2/F2/SERPINC1/HRG/SERPING1/PLG	6		UV1 vs V1	GO:0030193	regulation of blood coagulation	9.82983e-07	7.01504e-07	HRG/SERPING1/PLG/SERPINF2/F2/SERPINC1	6		UV2 vs V2	GO:0030193	regulation of blood coagulation	6.83117e-07	4.86744e-07	SERPING1/PLG/SERPINF2/SERPINC1/HRG/F2	6
	UV0 vs V0	GO:0002455	humoral immune response mediated by circulating immunoglobulin	1.1546e-06	8.23976e-07	C4BPA/C6/C3/C7/C5/C1S	6		UV1 vs V1	GO:0051336	regulation of hydrolase activity	1.22221e-06	8.72225e-07	F3/SERPINA3-3/SERPINA7/AMBP/ITIH2/FETUB/ITIH1/ITIH4/APOC2/SERPINA3-7/APOA1/AGT/C3	13		UV2 vs V2	GO:0051336	regulation of hydrolase activity	7.76309e-07	5.53146e-07	SERPINA3-3/APOA1/C3/ITIH4/APOC2/SERPINA7/AGT/FETUB/ITIH2/ITIH1/F3/SERPINA3-7/AMBP	13
	UV0 vs V0	GO:1900046	regulation of hemostasis	1.1546e-06	8.23976e-07	SERPINF2/F2/SERPINC1/HRG/SERPING1/PLG	6		UV1 vs V1	GO:1900046	regulation of hemostasis	1.22221e-06	8.72225e-07	HRG/SERPING1/PLG/SERPINF2/F2/SERPINC1	6		UV2 vs V2	GO:0051248	negative regulation of protein metabolic process	7.8246e-07	5.57529e-07	CLU/SERPINA3-3/C3/ITIH4/ADIPOQ/SERPINA7/AGT/FETUB/ITIH2/ITIH1/SERPINF2/APOD/SERPINA3-7/AMBP	14
	UV0 vs V0	GO:0051336	regulation of hydrolase activity	1.25639e-06	8.96619e-07	SERPINA3-7/SERPINA3-3/APOC2/FETUB/C3/ITIH4/F3/ITIH1/SERPINA7/AGT/APOA1/ITIH2/AMBP	13		UV1 vs V1	GO:0051248	negative regulation of protein metabolic process	1.23662e-06	8.82509e-07	ADIPOQ/SERPINA3-3/APOD/SERPINA7/AMBP/ITIH2/FETUB/SERPINF2/ITIH1/ITIH4/SERPINA3-7/AGT/C3/CLU	14		UV2 vs V2	GO:0002455	humoral immune response mediated by circulating immunoglobulin	7.8246e-07	5.57529e-07	C3/C4BPA/C5/C1S/C6/C4A	6
	UV0 vs V0	GO:0051248	negative regulation of protein metabolic process	1.34113e-06	9.57093e-07	SERPINA3-7/SERPINA3-3/APOD/SERPINF2/FETUB/C3/CLU/ITIH4/ITIH1/SERPINA7/AGT/ADIPOQ/ITIH2/AMBP	14		UV1 vs V1	GO:0007596	blood coagulation	1.65175e-06	1.17877e-06	KNG1/F3/HRG/SERPING1/PLG/SERPINF2/F2/SERPINC1	8		UV2 vs V2	GO:1900046	regulation of hemostasis	7.8246e-07	5.57529e-07	SERPING1/PLG/SERPINF2/SERPINC1/HRG/F2	6
	UV0 vs V0	GO:0007596	blood coagulation	1.6044e-06	1.14498e-06	KNG1/SERPINF2/F2/SERPINC1/HRG/SERPING1/F3/PLG	8		UV1 vs V1	GO:0007599	hemostasis	1.65175e-06	1.17877e-06	KNG1/F3/HRG/SERPING1/PLG/SERPINF2/F2/SERPINC1	8		UV2 vs V2	GO:0007596	blood coagulation	1.10917e-06	7.90321e-07	KNG1/SERPING1/PLG/SERPINF2/SERPINC1/F3/HRG/F2	8
	UV0 vs V0	GO:0007599	hemostasis	1.6044e-06	1.14498e-06	KNG1/SERPINF2/F2/SERPINC1/HRG/SERPING1/F3/PLG	8		UV1 vs V1	GO:0050817	coagulation	1.82372e-06	1.30149e-06	KNG1/F3/HRG/SERPING1/PLG/SERPINF2/F2/SERPINC1	8		UV2 vs V2	GO:0007599	hemostasis	1.10917e-06	7.90321e-07	KNG1/SERPING1/PLG/SERPINF2/SERPINC1/F3/HRG/F2	8
	UV0 vs V0	GO:0050817	coagulation	1.79003e-06	1.27745e-06	KNG1/SERPINF2/F2/SERPINC1/HRG/SERPING1/F3/PLG	8		UV1 vs V1	GO:0002252	immune effector process	1.88435e-06	1.34476e-06	C6/C4BPA/SERPING1/CFH/CFB/APOA2/C1S/APOA1/C3/CLU/C5	11		UV2 vs V2	GO:0050817	coagulation	1.1885e-06	8.46843e-07	KNG1/SERPING1/PLG/SERPINF2/SERPINC1/F3/HRG/F2	8
	UV0 vs V0	GO:0043086	negative regulation of catalytic activity	2.05766e-06	1.46845e-06	SERPINA3-7/SERPINA3-3/FETUB/C3/ITIH4/ITIH1/SERPINA7/AGT/APOA1/ADIPOQ/ITIH2/AMBP	12		UV1 vs V1	GO:0043086	negative regulation of catalytic activity	1.88435e-06	1.34476e-06	ADIPOQ/SERPINA3-3/SERPINA7/AMBP/ITIH2/FETUB/ITIH1/ITIH4/SERPINA3-7/APOA1/AGT/C3	12		UV2 vs V2	GO:0043086	negative regulation of catalytic activity	1.18896e-06	8.47171e-07	SERPINA3-3/APOA1/C3/ITIH4/ADIPOQ/SERPINA7/AGT/FETUB/ITIH2/ITIH1/SERPINA3-7/AMBP	12
	UV0 vs V0	GO:0050818	regulation of coagulation	2.10972e-06	1.5056e-06	SERPINF2/F2/SERPINC1/HRG/SERPING1/PLG	6		UV1 vs V1	GO:0050818	regulation of coagulation	2.19073e-06	1.56341e-06	HRG/SERPING1/PLG/SERPINF2/F2/SERPINC1	6		UV2 vs V2	GO:0050818	regulation of coagulation	1.59979e-06	1.13991e-06	SERPING1/PLG/SERPINF2/SERPINC1/HRG/F2	6
	UV0 vs V0	GO:0044092	negative regulation of molecular function	8.02258e-06	5.7253e-06	SERPINA3-7/SERPINA3-3/APOA2/FETUB/C3/ITIH4/ITIH1/SERPINA7/AGT/APOA1/ADIPOQ/ITIH2/AMBP	13		UV1 vs V1	GO:0044092	negative regulation of molecular function	6.77479e-06	4.83482e-06	ADIPOQ/SERPINA3-3/SERPINA7/AMBP/ITIH2/FETUB/ITIH1/ITIH4/APOA2/SERPINA3-7/APOA1/AGT/C3	13		UV2 vs V2	GO:0044092	negative regulation of molecular function	4.32078e-06	3.0787e-06	SERPINA3-3/APOA1/C3/ITIH4/ADIPOQ/SERPINA7/APOA2/AGT/FETUB/ITIH2/ITIH1/SERPINA3-7/AMBP	13
	UV0 vs V0	GO:0048584	positive regulation of response to stimulus	1.27295e-05	9.08439e-06	C4BPA/SERPINF2/F2/C6/C3/CLU/HRG/SERPING1/F3/CFH/AGT/APOA1/ADIPOQ/C7/C5/C1S/CFB	17		UV1 vs V1	GO:0006958	complement activation, classical pathway	8.65306e-06	6.17524e-06	C6/C4BPA/C1S/C3/C5	5		UV2 vs V2	GO:0048584	positive regulation of response to stimulus	6.3498e-06	4.52445e-06	CLU/SERPING1/APOA1/C3/CFH/CFB/ADIPOQ/AGT/C4BPA/C5/SERPINF2/F3/HRG/C1S/F2/C6/C4A	17
	UV0 vs V0	GO:0061041	regulation of wound healing	1.27295e-05	9.08439e-06	SERPINF2/F2/SERPINC1/HRG/SERPING1/PLG	6		UV1 vs V1	GO:0061041	regulation of wound healing	1.32591e-05	9.46236e-06	HRG/SERPING1/PLG/SERPINF2/F2/SERPINC1	6		UV2 vs V2	GO:0002682	regulation of immune system process	7.85139e-06	5.59438e-06	SERPING1/APOA1/C3/CFH/CFB/ADIPOQ/APOA2/C4BPA/C5/APOD/HRG/C1S/C6/C4A	14
	UV0 vs V0	GO:0002682	regulation of immune system process	1.41321e-05	1.00854e-05	C4BPA/APOD/APOA2/C6/C3/HRG/SERPING1/CFH/APOA1/ADIPOQ/C7/C5/C1S/CFB	14		UV1 vs V1	GO:0009611	response to wounding	1.77331e-05	1.26552e-05	KNG1/F3/APOD/HRG/SERPING1/PLG/SERPINF2/F2/SERPINC1	9		UV2 vs V2	GO:0061041	regulation of wound healing	9.09577e-06	6.48104e-06	SERPING1/PLG/SERPINF2/SERPINC1/HRG/F2	6
	UV0 vs V0	GO:0009611	response to wounding	1.78154e-05	1.2714e-05	KNG1/APOD/SERPINF2/F2/SERPINC1/HRG/SERPING1/F3/PLG	9		UV1 vs V1	GO:0051241	negative regulation of multicellular organismal process	2.20893e-05	1.5764e-05	ADIPOQ/APOD/HRG/SERPING1/PLG/SERPINF2/AHSG/APOA2/APOC3/SERPINF1/APOA1	11		UV2 vs V2	GO:0009611	response to wounding	1.19063e-05	8.48364e-06	KNG1/SERPING1/PLG/SERPINF2/SERPINC1/F3/APOD/HRG/F2	9
	UV0 vs V0	GO:0051241	negative regulation of multicellular organismal process	2.41636e-05	1.72443e-05	APOD/APOA2/APOC3/SERPINF2/HRG/SERPING1/PLG/APOA1/ADIPOQ/AHSG/SERPINF1	11		UV1 vs V1	GO:0002455	humoral immune response mediated by circulating immunoglobulin	2.54038e-05	1.81294e-05	C6/C4BPA/C1S/C3/C5	5		UV2 vs V2	GO:0051241	negative regulation of multicellular organismal process	1.48688e-05	1.05945e-05	SERPING1/APOC3/APOA1/PLG/ADIPOQ/APOA2/SERPINF2/APOD/HRG/AHSG/SERPINF1	11
	UV0 vs V0	GO:0050764	regulation of phagocytosis	3.253e-05	2.3215e-05	APOA2/C3/APOA1/ADIPOQ/AHSG	5		UV1 vs V1	GO:0050764	regulation of phagocytosis	3.26002e-05	2.32651e-05	ADIPOQ/AHSG/APOA2/APOA1/C3	5		UV2 vs V2	GO:0050764	regulation of phagocytosis	2.59181e-05	1.84675e-05	APOA1/C3/ADIPOQ/APOA2/AHSG	5
	UV0 vs V0	GO:0030195	negative regulation of blood coagulation	7.24999e-05	5.17395e-05	SERPINF2/HRG/SERPING1/PLG	4		UV1 vs V1	GO:0048584	positive regulation of response to stimulus	4.51774e-05	3.22408e-05	F3/ADIPOQ/C6/C4BPA/HRG/SERPING1/CFH/SERPINF2/CFB/C1S/F2/APOA1/AGT/C3/CLU/C5	16		UV2 vs V2	GO:0050776	regulation of immune response	5.75846e-05	4.1031e-05	SERPING1/C3/CFH/CFB/C4BPA/C5/HRG/C1S/C6/C4A	10
	UV0 vs V0	GO:0050776	regulation of immune response	8.77284e-05	6.26072e-05	C4BPA/C6/C3/HRG/SERPING1/CFH/C7/C5/C1S/CFB	10		UV1 vs V1	GO:0002682	regulation of immune system process	6.31738e-05	4.50839e-05	ADIPOQ/C6/C4BPA/APOD/HRG/SERPING1/CFH/CFB/APOA2/C1S/APOA1/C3/C5	13		UV2 vs V2	GO:0030195	negative regulation of blood coagulation	5.75846e-05	4.1031e-05	SERPING1/PLG/SERPINF2/HRG	4
	UV0 vs V0	GO:0033344	cholesterol efflux	9.81206e-05	7.00236e-05	APOA2/APOC3/APOA1/ADIPOQ	4		UV1 vs V1	GO:0030195	negative regulation of blood coagulation	6.97675e-05	4.97895e-05	HRG/SERPING1/PLG/SERPINF2	4		UV2 vs V2	GO:0002684	positive regulation of immune system process	8.00414e-05	5.70322e-05	SERPING1/C3/CFH/CFB/C4BPA/C5/HRG/C1S/C6/C4A	10
	UV0 vs V0	GO:0002684	positive regulation of immune system process	0.000120011	8.56457e-05	C4BPA/C6/C3/HRG/SERPING1/CFH/C7/C5/C1S/CFB	10		UV1 vs V1	GO:0033344	cholesterol efflux	9.62823e-05	6.87117e-05	ADIPOQ/APOA2/APOC3/APOA1	4		UV2 vs V2	GO:0033344	cholesterol efflux	8.00414e-05	5.70322e-05	APOC3/APOA1/ADIPOQ/APOA2	4
	UV0 vs V0	GO:0032371	regulation of sterol transport	0.000123785	8.8339e-05	APOA2/APOC3/APOA1/ADIPOQ	4		UV1 vs V1	GO:0032371	regulation of sterol transport	0.000123048	8.78132e-05	ADIPOQ/APOA2/APOC3/APOA1	4		UV2 vs V2	GO:0032371	regulation of sterol transport	0.000103309	7.36112e-05	APOC3/APOA1/ADIPOQ/APOA2	4
	UV0 vs V0	GO:0032374	regulation of cholesterol transport	0.000123785	8.8339e-05	APOA2/APOC3/APOA1/ADIPOQ	4		UV1 vs V1	GO:0032374	regulation of cholesterol transport	0.000123048	8.78132e-05	ADIPOQ/APOA2/APOC3/APOA1	4		UV2 vs V2	GO:0032374	regulation of cholesterol transport	0.000103309	7.36112e-05	APOC3/APOA1/ADIPOQ/APOA2	4
	UV0 vs V0	GO:0050819	negative regulation of coagulation	0.000123785	8.8339e-05	SERPINF2/HRG/SERPING1/PLG	4		UV1 vs V1	GO:0050819	negative regulation of coagulation	0.000123048	8.78132e-05	HRG/SERPING1/PLG/SERPINF2	4		UV2 vs V2	GO:0050819	negative regulation of coagulation	0.000103309	7.36112e-05	SERPING1/PLG/SERPINF2/HRG	4
	UV0 vs V0	GO:0061045	negative regulation of wound healing	0.000123785	8.8339e-05	SERPINF2/HRG/SERPING1/PLG	4		UV1 vs V1	GO:0061045	negative regulation of wound healing	0.000123048	8.78132e-05	HRG/SERPING1/PLG/SERPINF2	4		UV2 vs V2	GO:0061045	negative regulation of wound healing	0.000103309	7.36112e-05	SERPING1/PLG/SERPINF2/HRG	4
	UV0 vs V0	GO:1905952	regulation of lipid localization	0.00016546	0.00011808	APOA2/APOC3/C3/APOA1/ADIPOQ	5		UV1 vs V1	GO:0010605	negative regulation of macromolecule metabolic process	0.00015721	0.000112193	ADIPOQ/SERPINA3-3/APOD/SERPINA7/AMBP/ITIH2/FETUB/SERPINF2/ITIH1/ITIH4/APOA2/SERPINA3-7/APOA1/AGT/C3/CLU	16		UV2 vs V2	GO:0010605	negative regulation of macromolecule metabolic process	0.000104662	7.45751e-05	CLU/SERPINA3-3/APOA1/C3/ITIH4/ADIPOQ/SERPINA7/APOA2/AGT/FETUB/ITIH2/ITIH1/SERPINF2/APOD/SERPINA3-7/AMBP	16
	UV0 vs V0	GO:0010605	negative regulation of macromolecule metabolic process	0.000195324	0.000139393	SERPINA3-7/SERPINA3-3/APOD/APOA2/SERPINF2/FETUB/C3/CLU/ITIH4/ITIH1/SERPINA7/AGT/APOA1/ADIPOQ/ITIH2/AMBP	16		UV1 vs V1	GO:1905952	regulation of lipid localization	0.00015721	0.000112193	ADIPOQ/APOA2/APOC3/APOA1/C3	5		UV2 vs V2	GO:1905952	regulation of lipid localization	0.000132274	9.42494e-05	APOC3/APOA1/C3/ADIPOQ/APOA2	5
	UV0 vs V0	GO:0002449	lymphocyte mediated immunity	0.000294186	0.000209945	C4BPA/C6/C3/C7/C5/C1S	6		UV1 vs V1	GO:0051172	negative regulation of nitrogen compound metabolic process	0.000286083	0.000204163	ADIPOQ/SERPINA3-3/APOD/SERPINA7/AMBP/ITIH2/FETUB/SERPINF2/ITIH1/ITIH4/SERPINA3-7/AGT/C3/CLU	14		UV2 vs V2	GO:0051172	negative regulation of nitrogen compound metabolic process	0.000205875	0.000146693	CLU/SERPINA3-3/C3/ITIH4/ADIPOQ/SERPINA7/AGT/FETUB/ITIH2/ITIH1/SERPINF2/APOD/SERPINA3-7/AMBP	14
	UV0 vs V0	GO:0019216	regulation of lipid metabolic process	0.000352025	0.000251222	APOD/APOA2/APOC3/APOC2/C3/APOA1/ADIPOQ	7		UV1 vs V1	GO:0019216	regulation of lipid metabolic process	0.000315186	0.000224932	ADIPOQ/APOD/APOC2/APOA2/APOC3/APOA1/C3	7		UV2 vs V2	GO:0002449	lymphocyte mediated immunity	0.000221826	0.000158058	C3/C4BPA/C5/C1S/C6/C4A	6
	UV0 vs V0	GO:0051172	negative regulation of nitrogen compound metabolic process	0.000352025	0.000251222	SERPINA3-7/SERPINA3-3/APOD/SERPINF2/FETUB/C3/CLU/ITIH4/ITIH1/SERPINA7/AGT/ADIPOQ/ITIH2/AMBP	14		UV1 vs V1	GO:0032101	regulation of response to external stimulus	0.000412083	0.000294083	ADIPOQ/HRG/SERPING1/PLG/SERPINF2/AHSG/F2/APOA1/C3/SERPINC1	10		UV2 vs V2	GO:0019216	regulation of lipid metabolic process	0.000255801	0.000182267	APOC3/APOA1/C3/APOC2/ADIPOQ/APOA2/APOD	7
	UV0 vs V0	GO:0002460	adaptive immune response based on somatic recombination of immune receptors built from immunoglobulin superfamily domains	0.000380217	0.000271341	C4BPA/C6/C3/C7/C5/C1S	6		UV1 vs V1	GO:0097006	regulation of plasma lipoprotein particle levels	0.000412083	0.000294083	ADIPOQ/APOA2/APOC3/APOA1	4		UV2 vs V2	GO:0002460	adaptive immune response based on somatic recombination of immune receptors built from immunoglobulin superfamily domains	0.000288139	0.000205309	C3/C4BPA/C5/C1S/C6/C4A	6
	UV0 vs V0	GO:0097006	regulation of plasma lipoprotein particle levels	0.000432345	0.000308542	APOA2/APOC3/APOA1/ADIPOQ	4		UV1 vs V1	GO:0050776	regulation of immune response	0.000412083	0.000294083	C6/C4BPA/HRG/SERPING1/CFH/CFB/C1S/C3/C5	9		UV2 vs V2	GO:0032101	regulation of response to external stimulus	0.000319243	0.000227472	SERPING1/APOA1/PLG/C3/ADIPOQ/SERPINF2/SERPINC1/HRG/AHSG/F2	10
	UV0 vs V0	GO:0032101	regulation of response to external stimulus	0.000476001	0.000339697	SERPINF2/F2/SERPINC1/C3/HRG/SERPING1/PLG/APOA1/ADIPOQ/AHSG	10		UV1 vs V1	GO:0002684	positive regulation of immune system process	0.000558359	0.000398472	C6/C4BPA/HRG/SERPING1/CFH/CFB/C1S/C3/C5	9		UV2 vs V2	GO:0097006	regulation of plasma lipoprotein particle levels	0.000349625	0.00024912	APOC3/APOA1/ADIPOQ/APOA2	4
	UV0 vs V0	GO:0010876	lipid localization	0.00112682	0.00080415	APOD/APOA2/APOC3/APOC2/C3/APOA1/ADIPOQ	7		UV1 vs V1	GO:0010876	lipid localization	0.00101727	0.000725975	ADIPOQ/APOD/APOC2/APOA2/APOC3/APOA1/C3	7		UV2 vs V2	GO:0010876	lipid localization	0.000825252	0.00058802	APOC3/APOA1/C3/APOC2/ADIPOQ/APOA2/APOD	7
	UV0 vs V0	GO:0032102	negative regulation of response to external stimulus	0.00128921	0.000920045	SERPINF2/HRG/SERPING1/PLG/APOA1/ADIPOQ	6		UV1 vs V1	GO:0032102	negative regulation of response to external stimulus	0.00119355	0.000851773	ADIPOQ/HRG/SERPING1/PLG/SERPINF2/APOA1	6		UV2 vs V2	GO:0032102	negative regulation of response to external stimulus	0.00101224	0.000721255	SERPING1/APOA1/PLG/ADIPOQ/SERPINF2/HRG	6
	UV0 vs V0	GO:0001817	regulation of cytokine production	0.00160922	0.00114842	APOD/APOA2/SERPINF2/C3/F3/LUM/APOA1/ADIPOQ	8		UV1 vs V1	GO:0001817	regulation of cytokine production	0.00142992	0.00102046	F3/ADIPOQ/APOD/SERPINF2/LUM/APOA2/APOA1/C3	8		UV2 vs V2	GO:0001817	regulation of cytokine production	0.00115708	0.000824459	LUM/APOA1/C3/ADIPOQ/APOA2/SERPINF2/F3/APOD	8
	UV0 vs V0	GO:0001816	cytokine production	0.00179729	0.00128263	APOD/APOA2/SERPINF2/C3/F3/LUM/APOA1/ADIPOQ	8		UV1 vs V1	GO:0001816	cytokine production	0.00161977	0.00115595	F3/ADIPOQ/APOD/SERPINF2/LUM/APOA2/APOA1/C3	8		UV2 vs V2	GO:0001816	cytokine production	0.00131235	0.000935091	LUM/APOA1/C3/ADIPOQ/APOA2/SERPINF2/F3/APOD	8
	UV0 vs V0	GO:0034381	plasma lipoprotein particle clearance	0.00202574	0.00144566	APOA2/APOC3/ADIPOQ	3		UV1 vs V1	GO:0034381	plasma lipoprotein particle clearance	0.00199901	0.00142659	ADIPOQ/APOA2/APOC3	3		UV2 vs V2	GO:0098542	defense response to other organism	0.00144913	0.00103255	C3/CFH/CFB/APOA2/C4BPA/C5/HRG/C1S/C6/C4A	10
	UV0 vs V0	GO:0071825	protein-lipid complex subunit organization	0.00202574	0.00144566	APOA2/APOC3/APOA1	3		UV1 vs V1	GO:0071825	protein-lipid complex subunit organization	0.00199901	0.00142659	APOA2/APOC3/APOA1	3		UV2 vs V2	GO:0006909	phagocytosis	0.00172552	0.00122949	APOA1/C3/ADIPOQ/APOA2/AHSG	5
	UV0 vs V0	GO:0071827	plasma lipoprotein particle organization	0.00202574	0.00144566	APOA2/APOC3/APOA1	3		UV1 vs V1	GO:0071827	plasma lipoprotein particle organization	0.00199901	0.00142659	APOA2/APOC3/APOA1	3		UV2 vs V2	GO:0034381	plasma lipoprotein particle clearance	0.00172552	0.00122949	APOC3/ADIPOQ/APOA2	3
	UV0 vs V0	GO:0098542	defense response to other organism	0.00207037	0.00147751	C4BPA/APOA2/C6/C3/HRG/CFH/C7/C5/C1S/CFB	10		UV1 vs V1	GO:0006909	phagocytosis	0.00199901	0.00142659	ADIPOQ/AHSG/APOA2/APOA1/C3	5		UV2 vs V2	GO:0071825	protein-lipid complex subunit organization	0.00172552	0.00122949	APOC3/APOA1/APOA2	3
	UV0 vs V0	GO:0006909	phagocytosis	0.00207691	0.00148219	APOA2/C3/APOA1/ADIPOQ/AHSG	5		UV1 vs V1	GO:0002449	lymphocyte mediated immunity	0.00254466	0.00181599	C6/C4BPA/C1S/C3/C5	5		UV2 vs V2	GO:0071827	plasma lipoprotein particle organization	0.00172552	0.00122949	APOC3/APOA1/APOA2	3
	UV0 vs V0	GO:0046461	neutral lipid catabolic process	0.00324186	0.00231355	APOA2/APOC3/APOC2	3		UV1 vs V1	GO:0051240	positive regulation of multicellular organismal process	0.00307297	0.00219302	F3/ADIPOQ/HRG/SERPINF2/LUM/APOA2/SERPINF1/F2/AGT/C3	10		UV2 vs V2	GO:0051240	positive regulation of multicellular organismal process	0.00239136	0.00170392	LUM/C3/ADIPOQ/APOA2/AGT/SERPINF2/F3/HRG/F2/SERPINF1	10
	UV0 vs V0	GO:0046464	acylglycerol catabolic process	0.00324186	0.00231355	APOA2/APOC3/APOC2	3		UV1 vs V1	GO:0002460	adaptive immune response based on somatic recombination of immune receptors built from immunoglobulin superfamily domains	0.00311439	0.00222258	C6/C4BPA/C1S/C3/C5	5		UV2 vs V2	GO:0046461	neutral lipid catabolic process	0.00276788	0.00197221	APOC3/APOC2/APOA2	3
	UV0 vs V0	GO:0051240	positive regulation of multicellular organismal process	0.00340154	0.00242751	APOA2/SERPINF2/F2/C3/HRG/F3/LUM/AGT/ADIPOQ/SERPINF1	10		UV1 vs V1	GO:0046461	neutral lipid catabolic process	0.00311439	0.00222258	APOC2/APOA2/APOC3	3		UV2 vs V2	GO:0046464	acylglycerol catabolic process	0.00276788	0.00197221	APOC3/APOC2/APOA2	3
	UV0 vs V0	GO:0032757	positive regulation of interleukin-8 production	0.0038989	0.00278245	APOA2/F3/ADIPOQ	3		UV1 vs V1	GO:0046464	acylglycerol catabolic process	0.00311439	0.00222258	APOC2/APOA2/APOC3	3		UV2 vs V2	GO:0032757	positive regulation of interleukin-8 production	0.00337363	0.00240382	ADIPOQ/APOA2/F3	3
	UV0 vs V0	GO:1903317	regulation of protein maturation	0.0038989	0.00278245	SERPINF2/SERPINC1/CLEC3B	3		UV1 vs V1	GO:0032757	positive regulation of interleukin-8 production	0.00378831	0.00270352	F3/ADIPOQ/APOA2	3		UV2 vs V2	GO:1903317	regulation of protein maturation	0.00337363	0.00240382	CLEC3B/SERPINF2/SERPINC1	3
	UV0 vs V0	GO:0001818	negative regulation of cytokine production	0.00492896	0.00351755	APOD/APOA2/APOA1/ADIPOQ	4		UV1 vs V1	GO:1903317	regulation of protein maturation	0.00378831	0.00270352	SERPINF2/CLEC3B/SERPINC1	3		UV2 vs V2	GO:0001818	negative regulation of cytokine production	0.00414761	0.00295531	APOA1/ADIPOQ/APOA2/APOD	4
	UV0 vs V0	GO:0006639	acylglycerol metabolic process	0.00657783	0.00469426	APOA2/APOC3/APOC2/C3	4		UV1 vs V1	GO:0001818	negative regulation of cytokine production	0.00474436	0.0033858	ADIPOQ/APOD/APOA2/APOA1	4		UV2 vs V2	GO:0006639	acylglycerol metabolic process	0.00554099	0.00394814	APOC3/C3/APOC2/APOA2	4
	UV0 vs V0	GO:0007162	negative regulation of cell adhesion	0.00657783	0.00469426	APOD/HRG/APOA1/ADIPOQ	4		UV1 vs V1	GO:0006639	acylglycerol metabolic process	0.006328	0.00451597	APOC2/APOA2/APOC3/C3	4		UV2 vs V2	GO:0007162	negative regulation of cell adhesion	0.00554099	0.00394814	APOA1/ADIPOQ/APOD/HRG	4
	UV0 vs V0	GO:0002683	negative regulation of immune system process	0.00701746	0.005008	APOD/APOA2/SERPING1/APOA1/ADIPOQ	5		UV1 vs V1	GO:0007162	negative regulation of cell adhesion	0.006328	0.00451597	ADIPOQ/APOD/HRG/APOA1	4		UV2 vs V2	GO:0002683	negative regulation of immune system process	0.00577546	0.00411521	SERPING1/APOA1/ADIPOQ/APOA2/APOD	5
	UV0 vs V0	GO:0002698	negative regulation of immune effector process	0.00749802	0.00535095	APOA2/SERPING1/APOA1	3		UV1 vs V1	GO:0002683	negative regulation of immune system process	0.00671772	0.00479409	ADIPOQ/APOD/SERPING1/APOA2/APOA1	5		UV2 vs V2	GO:0051707	response to other organism	0.00636845	0.00453774	C3/CFH/CFB/APOA2/C4BPA/C5/HRG/C1S/C6/C4A	10
	UV0 vs V0	GO:0048259	regulation of receptor-mediated endocytosis	0.00749802	0.00535095	APOC3/C3/CLU	3		UV1 vs V1	GO:0098542	defense response to other organism	0.00715355	0.00510512	C6/C4BPA/HRG/CFH/CFB/APOA2/C1S/C3/C5	9		UV2 vs V2	GO:0043207	response to external biotic stimulus	0.00643785	0.00458718	C3/CFH/CFB/APOA2/C4BPA/C5/HRG/C1S/C6/C4A	10
	UV0 vs V0	GO:0051707	response to other organism	0.00895927	0.00639377	C4BPA/APOA2/C6/C3/HRG/CFH/C7/C5/C1S/CFB	10		UV1 vs V1	GO:0002698	negative regulation of immune effector process	0.00725836	0.00517992	SERPING1/APOA2/APOA1	3		UV2 vs V2	GO:0002698	negative regulation of immune effector process	0.00643785	0.00458718	SERPING1/APOA1/APOA2	3
	UV0 vs V0	GO:0043207	response to external biotic stimulus	0.00909358	0.00648962	C4BPA/APOA2/C6/C3/HRG/CFH/C7/C5/C1S/CFB	10		UV1 vs V1	GO:0048259	regulation of receptor-mediated endocytosis	0.00725836	0.00517992	APOC3/C3/CLU	3		UV2 vs V2	GO:0048259	regulation of receptor-mediated endocytosis	0.00643785	0.00458718	CLU/APOC3/C3	3
	UV0 vs V0	GO:0009607	response to biotic stimulus	0.0110201	0.00786446	C4BPA/APOA2/C6/C3/HRG/CFH/C7/C5/C1S/CFB	10		UV1 vs V1	GO:0015850	organic hydroxy compound transport	0.0106712	0.00761546	ADIPOQ/APOA2/APOC3/APOA1	4		UV2 vs V2	GO:0009607	response to biotic stimulus	0.00769527	0.00548314	C3/CFH/CFB/APOA2/C4BPA/C5/HRG/C1S/C6/C4A	10
	UV0 vs V0	GO:0015850	organic hydroxy compound transport	0.0110201	0.00786446	APOA2/APOC3/APOA1/ADIPOQ	4		UV1 vs V1	GO:0019217	regulation of fatty acid metabolic process	0.0121194	0.008649	ADIPOQ/APOC2/APOC3	3		UV2 vs V2	GO:0015850	organic hydroxy compound transport	0.00930608	0.00663089	APOC3/APOA1/ADIPOQ/APOA2	4
	UV0 vs V0	GO:0019217	regulation of fatty acid metabolic process	0.0123083	0.00878377	APOC3/APOC2/ADIPOQ	3		UV1 vs V1	GO:0048659	smooth muscle cell proliferation	0.0121194	0.008649	ADIPOQ/APOD/SERPINF2	3		UV2 vs V2	GO:0019217	regulation of fatty acid metabolic process	0.0108072	0.00770051	APOC3/APOC2/ADIPOQ	3
	UV0 vs V0	GO:0048659	smooth muscle cell proliferation	0.0123083	0.00878377	APOD/SERPINF2/ADIPOQ	3		UV1 vs V1	GO:0048660	regulation of smooth muscle cell proliferation	0.0121194	0.008649	ADIPOQ/APOD/SERPINF2	3		UV2 vs V2	GO:0048659	smooth muscle cell proliferation	0.0108072	0.00770051	ADIPOQ/SERPINF2/APOD	3
	UV0 vs V0	GO:0048660	regulation of smooth muscle cell proliferation	0.0123083	0.00878377	APOD/SERPINF2/ADIPOQ	3		UV1 vs V1	GO:0051129	negative regulation of cellular component organization	0.0137431	0.00980773	APOD/HRG/APOA2/APOC3/APOA1/CLU	6		UV2 vs V2	GO:0048660	regulation of smooth muscle cell proliferation	0.0108072	0.00770051	ADIPOQ/SERPINF2/APOD	3
	UV0 vs V0	GO:0051129	negative regulation of cellular component organization	0.0147169	0.0105027	APOD/APOA2/APOC3/CLU/HRG/APOA1	6		UV1 vs V1	GO:0007169	transmembrane receptor protein tyrosine kinase signaling pathway	0.0152298	0.0108687	F3/ADIPOQ/APOD/HRG/AGT	5		UV2 vs V2	GO:0051129	negative regulation of cellular component organization	0.0116128	0.00827453	CLU/APOC3/APOA1/APOA2/APOD/HRG	6
	UV0 vs V0	GO:0007169	transmembrane receptor protein tyrosine kinase signaling pathway	0.0160422	0.0114485	APOD/HRG/F3/AGT/ADIPOQ	5		UV1 vs V1	GO:0050821	protein stabilization	0.0164651	0.0117503	APOA2/APOA1/AFM/CLU	4		UV2 vs V2	GO:0007169	transmembrane receptor protein tyrosine kinase signaling pathway	0.0131032	0.00933648	ADIPOQ/AGT/F3/APOD/HRG	5
	UV0 vs V0	GO:0050821	protein stabilization	0.0172141	0.0122848	APOA2/CLU/AFM/APOA1	4		UV1 vs V1	GO:0048585	negative regulation of response to stimulus	0.021844	0.0155889	ADIPOQ/APOD/HRG/SERPING1/PLG/SERPINF2/APOA1/AGT/CLU	9		UV2 vs V2	GO:0044419	biological process involved in interspecies interaction between organisms	0.0138438	0.0098642	C3/CFH/CFB/APOA2/C4BPA/C5/HRG/C1S/C6/C4A	10
	UV0 vs V0	GO:0044419	biological process involved in interspecies interaction between organisms	0.0192468	0.0137355	C4BPA/APOA2/C6/C3/HRG/CFH/C7/C5/C1S/CFB	10		UV1 vs V1	GO:0010565	regulation of cellular ketone metabolic process	0.0224697	0.0160355	ADIPOQ/APOC2/APOC3	3		UV2 vs V2	GO:0050821	protein stabilization	0.0144402	0.0102891	CLU/APOA1/APOA2/AFM	4
	UV0 vs V0	GO:0010565	regulation of cellular ketone metabolic process	0.0233015	0.0166291	APOC3/APOC2/ADIPOQ	3		UV1 vs V1	GO:0062013	positive regulation of small molecule metabolic process	0.0244426	0.0174435	ADIPOQ/APOC2/APOA1	3		UV2 vs V2	GO:0048585	negative regulation of response to stimulus	0.0180459	0.0128583	CLU/SERPING1/APOA1/PLG/ADIPOQ/AGT/SERPINF2/APOD/HRG	9
	UV0 vs V0	GO:0048585	negative regulation of response to stimulus	0.0244727	0.0174649	APOD/SERPINF2/CLU/HRG/SERPING1/PLG/AGT/APOA1/ADIPOQ	9		UV1 vs V1	GO:0051707	response to other organism	0.0252209	0.0179989	C6/C4BPA/HRG/CFH/CFB/APOA2/C1S/C3/C5	9		UV2 vs V2	GO:0010565	regulation of cellular ketone metabolic process	0.0203208	0.0144792	APOC3/APOC2/ADIPOQ	3
	UV0 vs V0	GO:0062013	positive regulation of small molecule metabolic process	0.0251367	0.0179388	APOC2/APOA1/ADIPOQ	3		UV1 vs V1	GO:0043207	response to external biotic stimulus	0.0255564	0.0182383	C6/C4BPA/HRG/CFH/CFB/APOA2/C1S/C3/C5	9		UV2 vs V2	GO:0062013	positive regulation of small molecule metabolic process	0.0221225	0.015763	APOA1/APOC2/ADIPOQ	3
	UV0 vs V0	GO:0010810	regulation of cell-substrate adhesion	0.0302206	0.0215669	APOD/HRG/APOA1	3		UV1 vs V1	GO:0010810	regulation of cell-substrate adhesion	0.0288758	0.0206072	APOD/HRG/APOA1	3		UV2 vs V2	GO:0010810	regulation of cell-substrate adhesion	0.0266144	0.0189637	APOA1/APOD/HRG	3
	UV0 vs V0	GO:0003014	renal system process	0.0325519	0.0232306	SERPINF2/AGT/ADIPOQ	3		UV1 vs V1	GO:0009607	response to biotic stimulus	0.0304905	0.0217595	C6/C4BPA/HRG/CFH/CFB/APOA2/C1S/C3/C5	9		UV2 vs V2	GO:0003014	renal system process	0.028438	0.020263	ADIPOQ/AGT/SERPINF2	3
	UV0 vs V0	GO:1901888	regulation of cell junction assembly	0.0325519	0.0232306	APOD/HRG/AGT	3		UV1 vs V1	GO:0003014	renal system process	0.0308359	0.022006	ADIPOQ/SERPINF2/AGT	3		UV2 vs V2	GO:1901888	regulation of cell junction assembly	0.028438	0.020263	AGT/APOD/HRG	3
	UV0 vs V0	GO:0051180	vitamin transport	0.0342181	0.0244197	GC/APOA1	2		UV1 vs V1	GO:1901888	regulation of cell junction assembly	0.0308359	0.022006	APOD/HRG/AGT	3		UV2 vs V2	GO:0051180	vitamin transport	0.0310956	0.0221567	APOA1/GC	2
	UV0 vs V0	GO:0051604	protein maturation	0.0376134	0.0268427	SERPINF2/SERPINC1/F3/CLEC3B	4		UV1 vs V1	GO:0051180	vitamin transport	0.0327695	0.0233859	GC/APOA1	2		UV2 vs V2	GO:0051604	protein maturation	0.0320099	0.0228081	CLEC3B/SERPINF2/SERPINC1/F3	4
	UV0 vs V0	GO:0006826	iron ion transport	0.0396015	0.0282615	HPX/TF	2		UV1 vs V1	GO:0051604	protein maturation	0.0350178	0.0249904	F3/SERPINF2/CLEC3B/SERPINC1	4		UV2 vs V2	GO:0062012	regulation of small molecule metabolic process	0.0352449	0.0251132	APOC3/APOA1/APOC2/ADIPOQ	4
	UV0 vs V0	GO:0048662	negative regulation of smooth muscle cell proliferation	0.0396015	0.0282615	APOD/ADIPOQ	2		UV1 vs V1	GO:0062012	regulation of small molecule metabolic process	0.0379306	0.0270691	ADIPOQ/APOC2/APOC3/APOA1	4		UV2 vs V2	GO:0002697	regulation of immune effector process	0.0358323	0.0255317	SERPING1/APOA1/C3/APOA2	4
	UV0 vs V0	GO:0051893	regulation of focal adhesion assembly	0.0396015	0.0282615	APOD/HRG	2		UV1 vs V1	GO:0006826	iron ion transport	0.0379306	0.0270691	TF/HPX	2		UV2 vs V2	GO:0048662	negative regulation of smooth muscle cell proliferation	0.0358323	0.0255317	ADIPOQ/APOD	2
	UV0 vs V0	GO:0062012	regulation of small molecule metabolic process	0.0401025	0.0286191	APOC3/APOC2/APOA1/ADIPOQ	4		UV1 vs V1	GO:0048662	negative regulation of smooth muscle cell proliferation	0.0379306	0.0270691	ADIPOQ/APOD	2		UV2 vs V2	GO:0051893	regulation of focal adhesion assembly	0.0358323	0.0255317	APOD/HRG	2
	UV0 vs V0	GO:0042157	lipoprotein metabolic process	0.0415363	0.0296424	APOD/APOC3/APOA1	3		UV1 vs V1	GO:0051893	regulation of focal adhesion assembly	0.0379306	0.0270691	APOD/HRG	2		UV2 vs V2	GO:0051050	positive regulation of transport	0.0358323	0.0255317	CLU/APOA1/C3/ADIPOQ/APOA2/AHSG	6
	UV0 vs V0	GO:0002697	regulation of immune effector process	0.0415363	0.0296424	APOA2/C3/SERPING1/APOA1	4		UV1 vs V1	GO:0002697	regulation of immune effector process	0.0389733	0.0278132	SERPING1/APOA2/APOA1/C3	4		UV2 vs V2	GO:0042157	lipoprotein metabolic process	0.036487	0.0259982	APOC3/APOA1/APOD	3
	UV0 vs V0	GO:0051050	positive regulation of transport	0.0440866	0.0314623	APOA2/C3/CLU/APOA1/ADIPOQ/AHSG	6		UV1 vs V1	GO:0042157	lipoprotein metabolic process	0.0391776	0.0279591	APOD/APOC3/APOA1	3		UV2 vs V2	GO:0051094	positive regulation of developmental process	0.039456	0.0281137	APOA1/C3/ADIPOQ/AGT/SERPINF2/F3/SERPINF1	7
	UV0 vs V0	GO:0001960	negative regulation of cytokine-mediated signaling pathway	0.0441102	0.0314792	APOA1/ADIPOQ	2		UV1 vs V1	GO:0051050	positive regulation of transport	0.0398106	0.0284108	ADIPOQ/AHSG/APOA2/APOA1/C3/CLU	6		UV2 vs V2	GO:0001960	negative regulation of cytokine-mediated signaling pathway	0.0395086	0.0281512	APOA1/ADIPOQ	2
	UV0 vs V0	GO:0010827	regulation of glucose transmembrane transport	0.0441102	0.0314792	C3/ADIPOQ	2		UV1 vs V1	GO:0001960	negative regulation of cytokine-mediated signaling pathway	0.0420843	0.0300334	ADIPOQ/APOA1	2		UV2 vs V2	GO:0010827	regulation of glucose transmembrane transport	0.0395086	0.0281512	C3/ADIPOQ	2
	UV0 vs V0	GO:0030212	hyaluronan metabolic process	0.0441102	0.0314792	ITIH4/ITIH1	2		UV1 vs V1	GO:0010827	regulation of glucose transmembrane transport	0.0420843	0.0300334	ADIPOQ/C3	2		UV2 vs V2	GO:0030212	hyaluronan metabolic process	0.0395086	0.0281512	ITIH4/ITIH1	2
	UV0 vs V0	GO:0090288	negative regulation of cellular response to growth factor stimulus	0.0441102	0.0314792	HRG/AGT	2		UV1 vs V1	GO:0030212	hyaluronan metabolic process	0.0420843	0.0300334	ITIH1/ITIH4	2		UV2 vs V2	GO:0090288	negative regulation of cellular response to growth factor stimulus	0.0395086	0.0281512	AGT/HRG	2
	UV0 vs V0	GO:0120009	intermembrane lipid transfer	0.0441102	0.0314792	APOA2/APOA1	2		UV1 vs V1	GO:0090288	negative regulation of cellular response to growth factor stimulus	0.0420843	0.0300334	HRG/AGT	2		UV2 vs V2	GO:0120009	intermembrane lipid transfer	0.0395086	0.0281512	APOA1/APOA2	2
	UV0 vs V0	GO:0008217	regulation of blood pressure	0.0447585	0.0319418	SERPINF2/AGT/ADIPOQ	3		UV1 vs V1	GO:0120009	intermembrane lipid transfer	0.0420843	0.0300334	APOA2/APOA1	2		UV2 vs V2	GO:0008217	regulation of blood pressure	0.0395086	0.0281512	ADIPOQ/AGT/SERPINF2	3
	UV0 vs V0	GO:0035150	regulation of tube size	0.0447585	0.0319418	KNG1/SERPINF2/AGT	3		UV1 vs V1	GO:0051094	positive regulation of developmental process	0.0420843	0.0300334	F3/ADIPOQ/SERPINF2/SERPINF1/APOA1/AGT/C3	7		UV2 vs V2	GO:0035150	regulation of tube size	0.0395086	0.0281512	KNG1/AGT/SERPINF2	3
	UV0 vs V0	GO:0035296	regulation of tube diameter	0.0447585	0.0319418	KNG1/SERPINF2/AGT	3		UV1 vs V1	GO:0008217	regulation of blood pressure	0.0420843	0.0300334	ADIPOQ/SERPINF2/AGT	3		UV2 vs V2	GO:0035296	regulation of tube diameter	0.0395086	0.0281512	KNG1/AGT/SERPINF2	3
	UV0 vs V0	GO:0097746	blood vessel diameter maintenance	0.0447585	0.0319418	KNG1/SERPINF2/AGT	3		UV1 vs V1	GO:0035150	regulation of tube size	0.0420843	0.0300334	KNG1/SERPINF2/AGT	3		UV2 vs V2	GO:0097746	blood vessel diameter maintenance	0.0395086	0.0281512	KNG1/AGT/SERPINF2	3
	UV0 vs V0	GO:0051094	positive regulation of developmental process	0.0470808	0.0335992	SERPINF2/C3/F3/AGT/APOA1/ADIPOQ/SERPINF1	7		UV1 vs V1	GO:0035296	regulation of tube diameter	0.0420843	0.0300334	KNG1/SERPINF2/AGT	3		UV2 vs V2	GO:0044087	regulation of cellular component biogenesis	0.0430891	0.0307024	CLU/APOA1/AGT/SERPINF2/APOD/HRG	6
	UV0 vs V0	GO:0033209	tumor necrosis factor-mediated signaling pathway	0.0473019	0.0337569	APOA1/ADIPOQ	2		UV1 vs V1	GO:0097746	blood vessel diameter maintenance	0.0420843	0.0300334	KNG1/SERPINF2/AGT	3		UV2 vs V2	GO:0050727	regulation of inflammatory response	0.0430891	0.0307024	APOA1/C3/ADIPOQ/AHSG	4
	UV0 vs V0	GO:0043407	negative regulation of MAP kinase activity	0.0473019	0.0337569	AGT/ADIPOQ	2		UV1 vs V1	GO:0044419	biological process involved in interspecies interaction between organisms	0.0443165	0.0316264	C6/C4BPA/HRG/CFH/CFB/APOA2/C1S/C3/C5	9		UV2 vs V2	GO:0033209	tumor necrosis factor-mediated signaling pathway	0.0430891	0.0307024	APOA1/ADIPOQ	2
	UV0 vs V0	GO:0048041	focal adhesion assembly	0.0473019	0.0337569	APOD/HRG	2		UV1 vs V1	GO:0033209	tumor necrosis factor-mediated signaling pathway	0.0453195	0.0323422	ADIPOQ/APOA1	2		UV2 vs V2	GO:0043407	negative regulation of MAP kinase activity	0.0430891	0.0307024	ADIPOQ/AGT	2
	UV0 vs V0	GO:0051496	positive regulation of stress fiber assembly	0.0473019	0.0337569	SERPINF2/APOA1	2		UV1 vs V1	GO:0043407	negative regulation of MAP kinase activity	0.0453195	0.0323422	ADIPOQ/AGT	2		UV2 vs V2	GO:0048041	focal adhesion assembly	0.0430891	0.0307024	APOD/HRG	2
	UV0 vs V0	GO:0060761	negative regulation of response to cytokine stimulus	0.0473019	0.0337569	APOA1/ADIPOQ	2		UV1 vs V1	GO:0048041	focal adhesion assembly	0.0453195	0.0323422	APOD/HRG	2		UV2 vs V2	GO:0051496	positive regulation of stress fiber assembly	0.0430891	0.0307024	APOA1/SERPINF2	2
									UV1 vs V1	GO:0051496	positive regulation of stress fiber assembly	0.0453195	0.0323422	SERPINF2/APOA1	2		UV2 vs V2	GO:0060761	negative regulation of response to cytokine stimulus	0.0430891	0.0307024	APOA1/ADIPOQ	2
									UV1 vs V1	GO:0060761	negative regulation of response to cytokine stimulus	0.0453195	0.0323422	ADIPOQ/APOA1	2		UV2 vs V2	GO:0015748	organophosphate ester transport	0.0475894	0.0339091	APOC3/APOA1/APOA2	3
									UV1 vs V1	GO:0050727	regulation of inflammatory response	0.0464466	0.0331465	ADIPOQ/AHSG/APOA1/C3	4		UV2 vs V2	GO:0051051	negative regulation of transport	0.0475894	0.0339091	APOC3/ADIPOQ/APOA2/APOD	4
									UV1 vs V1	GO:0044087	regulation of cellular component biogenesis	0.0469013	0.0334711	APOD/HRG/SERPINF2/APOA1/AGT/CLU	6		UV2 vs V2	GO:0007044	cell-substrate junction assembly	0.0475894	0.0339091	APOD/HRG	2
									UV1 vs V1	GO:0015748	organophosphate ester transport	0.049876	0.0355939	APOA2/APOC3/APOA1	3		UV2 vs V2	GO:0090317	negative regulation of intracellular protein transport	0.0475894	0.0339091	ADIPOQ/APOD	2
									UV1 vs V1	GO:0007044	cell-substrate junction assembly	0.049876	0.0355939	APOD/HRG	2		UV2 vs V2	GO:0150116	regulation of cell-substrate junction organization	0.0475894	0.0339091	APOD/HRG	2
									UV1 vs V1	GO:0090317	negative regulation of intracellular protein transport	0.049876	0.0355939	ADIPOQ/APOD	2		UV2 vs V2	GO:0010628	positive regulation of gene expression	0.0475894	0.0339091	LUM/C3/CLEC3B/ADIPOQ/APOA2/SERPINF2/F3	7
									UV1 vs V1	GO:0150116	regulation of cell-substrate junction organization	0.049876	0.0355939	APOD/HRG	2		UV2 vs V2	GO:0010720	positive regulation of cell development	0.0486163	0.0346407	APOA1/ADIPOQ/SERPINF1	3
																	UV2 vs V2	GO:0031589	cell-substrate adhesion	0.0486163	0.0346407	APOA1/APOD/HRG	3
																	UV2 vs V2	GO:0046890	regulation of lipid biosynthetic process	0.0486163	0.0346407	APOC3/C3/APOC2	3
